# Supplementary material for: A Systems Vaccinology Approach Reveals the Mechanisms of Immunogenic Responses to Hantavax Vaccination in Humans
Source: Sci Rep. 2019 Mar 18;9:4760. doi: 10.1038/s41598-019-41205-1 (PMC6423257; doi:10.1038/s41598-019-41205-1)
Supplement: Supplementary file 2 — Supplementary tables 1–14 [file 41598_2019_41205_MOESM2_ESM.xlsx]

## Sheet: Table S1
Supplementary Table S1. Number of DEGs according to vaccine responsiveness
Vaccinees	Low responder vs. High responder			Non responder vs. Low responder			Non-responder vs. High responder
	Up	Down	Total	Up	Down	Total	Up	Down	Total
Pre vaccination	20	104	124	13	77	90	20	55	75
2nd vaccination	437	840	1277	430	198	628	132	189	321
3rd vaccination	179	136	315	85	99	184	130	101	231
4th vaccination	97	152	249	80	68	148	101	137	238

## Sheet: Table S2
Supplementary Table S2. Gene ontology (GO) enrichment analysis of up-regulated genes among HR compared with NR and LR
Top 20 GO category	Pre-Vac	2nd Vac	3rd Vac	4th Vac
1	Leukocyte cell-cell adhesion	Lymphocyte mediated immunity	Platelet alpha granule	Immune response-activating cell surface receptor signaling pathway
2	Single organismal cell-cell adhesion	Phagocytosis	Immune response	Lymphocyte mediated immunity
3	Hemopoiesis	Humoral immune response	Immune system process	Humoral immune response mediated by circulating immunoglobulin
4	Immune system process	B cell mediated immunity	Platelet degranulation	Antigen binding
5	Immune system development	Immunoglobulin mediated immune response	Defense response	Phagocytosis
6	Single organism cell adhesion	Regulation of B cell activation	Response to external biotic stimulus	Phagocytosis, recognition
7	Hematopoietic or lymphoid organ development	Antigen binding	Response to other organism	Complement activation
8	Leukocyte differentiation	Protein activation cascade	Response to biotic stimulus	Complement activation, classical pathway
9	Leukocyte aggregation	Positive regulation of B cell activation	Extracellular region part	Membrane invagination
10	Lymphocyte aggregation	Complement activation	Platelet alpha granule membrane	Immunoglobulin mediated immune response
11	T cell activation	Humoral immune response mediated by circulating immunoglobulin	Wound healing	B cell mediated immunity
12	T cell aggregation	Membrane invagination	Blood coagulation	Immunoglobulin complex
13	T cell differentiation	B cell receptor signaling pathway	Coagulation	Immunoglobulin receptor binding
14	Cellular response to oxygen-containing compound	Complement activation, classical pathway	Hemostasis	Immunoglobulin complex, circulating
15	Cell-cell adhesion	Plasma membrane invagination	Mitotic cell cycle process	B cell receptor signaling pathway
16	Regulation of apoptotic process	Phagocytosis, engulfment	Cell cycle	Protein activation cascade
17	Regulation of programmed cell death	Phagocytosis, recognition	Cell cycle process	Plasma membrane invagination
18	Positive regulation of cytokine production	Immunoglobulin receptor binding	Mitotic cell cycle	Pmmune response
19	Regulation of cell-cell adhesion	Immunoglobulin complex	Platelet activation	Humoral immune response
20	Response to stress	Immunoglobulin complex, circulating	Membrane-bounded vesicle	Positive regulation of B cell activation

## Sheet: Table S3
Supplementary Table S3. Enriched pathways in Module M1
Term	Overlap	P-value	Adjusted P-value	Old P-value	Old Adjusted P-value	Z-score	Combined Score	Genes
neutrophil degranulation (GO:0043312)	201/480	1.4602e-28	1.64522e-25	6.01092e-15	5.9863e-12	-2.01278	129.007	CDA;GMFG;PSMD6;ANPEP;PSMD2;PSMD3;C3AR1;TBC1D10C;B2M;NHLRC3;SLC11A1;MIF;RNASE2;DYNC1LI1;CRISPLD2;PADI2;CFD;TMEM63A;FPR1;IQGAP1;CFP;PLAC8;SYNGR1;COMMD9;MLEC;S100A12;NCKAP1L;LTA4H;S100A11;VAT1;XRCC6;FUCA1;SURF4;RAB27A;PPBP;LYZ;PRDX6;BST2;TOLLIP;CDK13;PYGB;SERPINA1;CTSZ;GDI2;HBB;PTPRJ;MAGT1;CTSS;GLIPR1;MMP25;ACTR1B;CTSH;QSOX1;RAC1;CTSD;CTSC;CAP1;CCT2;MANBA;SERPINB1;DBNL;FCER1G;NFAM1;PGAM1;TUBB;RHOG;R…
neutrophil mediated immunity (GO:0002446)	203/488	2.21147e-28	1.68403e-25	7.37921e-15	5.9863e-12	-1.93868	123.453	CDA;GMFG;PSMD6;ANPEP;PSMD2;PSMD3;C3AR1;TBC1D10C;B2M;NHLRC3;SLC11A1;MIF;RNASE2;DYNC1LI1;CRISPLD2;PADI2;CFD;TMEM63A;FPR1;IQGAP1;CFP;PLAC8;SYNGR1;COMMD9;MLEC;S100A12;NCKAP1L;LTA4H;S100A11;VAT1;XRCC6;FUCA1;SURF4;RAB27A;PPBP;LYZ;PRDX6;BST2;TOLLIP;CDK13;PYGB;SERPINA1;CTSZ;GDI2;HBB;PTPRJ;MAGT1;CTSS;GLIPR1;MMP25;ACTR1B;CTSH;QSOX1;RAC1;CTSD;CTSC;CAP1;CCT2;MANBA;SERPINB1;DBNL;FCER1G;NFAM1;PGAM1;TUBB;RHOG;R…
rRNA metabolic process (GO:0016072)	109/201	4.08138e-27	2.07198e-24	7.34578e-14	3.66602e-11	-1.93512	117.584	LTV1;RPL4;RPL5;RPL32;RPL31;RPL34;RPP30;PWP2;RPL10A;RPL8;RPL9;RPL6;RRP9;RPS15;RPS14;RPL18A;RPS19;RPS18;RPL38;RPL37;RPS9;RPL21;RPS7;IMP3;RPL23;RPS6;GTF3A;WDR75;RPSA;CSNK1E;XRN1;DKC1;MRTO4;XRN2;SBDS;RPL24;RPL29;RPL28;ISG20L2;NOLC1;DEDD2;RRP7A;EMG1;PDCD11;MDN1;RPL41;PNO1;WDR55;RPS25;RPS27;LAS1L;RPS29;RPL27A;MPHOSPH10;NOL11;RPS21;RPS24;RPS23;DDX49;RPLP1;MRPS12;RPLP0;WDR43;RPL7A;NOB1;SPIN1;RPLP2;PELP1;…
ncRNA processing (GO:0034470)	118/228	7.99073e-27	3.65096e-24	8.02368e-14	3.66602e-11	-1.91795	115.252	LTV1;RPL4;RPL5;POP7;RPL32;RPL31;RPL34;RPP30;PWP2;RPL10A;RPL8;RPL9;RPL6;RRP9;THG1L;RPS15;RPS14;RPL18A;RPS19;RPS18;RPL38;RPL37;RPS9;RPL21;RPS7;IMP3;RPL23;RPS6;SARS;WDR75;RPSA;CSNK1E;DKC1;MRTO4;XRN2;SBDS;RPL24;RPL29;RPL28;ISG20L2;NOLC1;RRP7A;EMG1;PDCD11;MDN1;SMAD2;RPL41;INTS1;PNO1;WDR55;RPS25;RPS27;LAS1L;AGO4;RPS29;RPL27A;INTS5;MPHOSPH10;NOL11;RPS21;RPS24;AARS;RPS23;DDX49;RPLP1;INTS10;MRPS12;RPLP0;W…
rRNA processing (GO:0006364)	116/203	1.36983e-31	3.12938e-28	7.19498e-16	1.64369e-12	-1.6208	115.183	LTV1;RPL4;RPL5;RPL32;RPL31;RPL34;RPP30;PWP2;RPL10A;RPL8;RPL9;RPL6;RRP9;RPS15;RPS14;RPL18A;RPS19;RPS18;RPL38;RPL37;RPS9;RPL21;RPS7;IMP3;RPL23;RPS6;WDR75;RPSA;CSNK1E;DKC1;MRTO4;XRN2;NHP2;SBDS;RPL24;RPL29;RPL28;ISG20L2;NOLC1;RRP7A;EMG1;PDCD11;MDN1;RPL41;PNO1;WDR55;RPS25;LSM6;RPS27;LAS1L;RPS29;RPL27A;MPHOSPH10;NOL11;RPS21;RPS24;RPS23;DDX49;RPLP1;MRPS12;RPLP0;NAT10;TFB1M;WDR43;RPL7A;SART1;MRPL1;NOB1;R…
mRNA splicing, via spliceosome (GO:0000398)	131/262	9.76944e-28	5.57957e-25	2.44997e-14	1.39924e-11	-1.74272	108.385	DBR1;TXNL4B;PDCD7;EIF4A3;GPATCH1;HNRNPU;CWC25;CWC27;RAVER1;RBMX2;SNRPD1;MAGOH;IGFLR1;SNRPD3;TXNL4A;DDX17;SRRM2;PRPF4B;ZCRB1;GTF2F1;WBP11;GTF2F2;WDR77;DHX40;PRPF4;DDX39B;HNRNPUL1;PRPF3;GEMIN4;SNRPG;SRSF2;CD2BP2;GEMIN5;SNRNP27;PPIH;SRSF4;SNRPF;SNRNP200;SNRPC;SRSF6;SRSF7;SNRPB;SRSF9;DHX9;PCBP1;ZMAT5;DHX38;CPSF4;PRPF38A;CPSF1;FUS;CPSF3;CPSF2;LSM5;LSM4;LSM3;HNRNPL;LSM7;LSM6;SNW1;CDK13;ISY1;DDX46;YBX1;…
protein targeting to ER (GO:0045047)	62/98	1.04854e-20	3.422e-18	2.01239e-10	6.56759e-08	-2.07036	95.2456	RPL4;RPL5;RPL32;RPL31;RPL34;RPLP1;MRPS12;RPLP0;RPL10A;RPL8;SRP14;RPL9;RPL6;RPS15;RPL7A;RPS14;RPL18A;RPS19;RPS18;SEC61G;RPLP2;RPL38;RPL37;SEC63;RPS9;RPL21;RPS7;RPL23;RPS6;RPL13A;RPS3A;RPSA;SRP9;RPL37A;CHMP4B;RPL24;RPL29;RPL28;RPL12;RPL11;RPS15A;SRP72;RPL14;RPS3;RPL13;RPL15;RPS2;RPL19;RPL41;PMM1;RPL35A;RPL23A;SRP68;RPS25;SPCS3;SPCS2;RPS27;RPS29;RPL27A;RPS21;RPS24;RPS23
gene expression (GO:0010467)	187/412	5.30608e-32	2.42435e-28	1.30596e-16	5.96693e-13	-1.25846	90.6263	RPL4;ISCA2;RPL5;NUP188;RPL32;RPL31;RPL34;EIF4A3;HNRNPU;NR3C1;RPL10A;RPL8;PWP1;RPL9;RPL6;RPS15;RPS14;RPL18A;RPS19;RBMX2;RPS18;MAGOH;IGFLR1;RPL38;RPL37;PELO;DDX17;RPS9;NUP210;RPL21;RPS7;RPL23;RPS6;MRPS18B;MRPS18A;SARS;RPSA;ILF2;THOC7;DHX40;EEF1A1;NUP93;PRPF4;DDX39B;HNRNPUL1;RRAGC;DKC1;XRN2;NHP2;SNRPG;SRSF2;RPL24;SRSF4;RPL29;SRSF6;RPL28;SRSF7;SRSF9;SLBP;NUP205;POM121;DHX9;YTHDC2;AAAS;GATA2;MRPL10;DE…
viral process (GO:0016032)	109/221	1.08876e-22	3.82659e-20	7.1083e-12	2.49829e-09	-1.68097	85.0097	RPL4;RPL5;NUP188;RPL32;RPL31;RPL34;UBP1;NUCKS1;RPL10A;RPL8;RPL9;RPL6;RPS15;RPS14;RPL18A;RPS19;RPS18;AP1S2;AP1S1;DENR;RPL38;RPL37;B2M;AP2M1;RPS9;NUP210;RPL21;RPS7;RPL23;RPS6;RPSA;HCFC1;NUP93;RRAGA;CHMP4B;RPL24;RPL29;RPL28;PPID;NUP205;POM121;VCP;CTBP2;CTBP1;AAAS;TPR;AP1M1;RPL41;VTA1;NUP153;RPS25;RPS27;RPS29;RPL27A;CD28;RPS21;RPS24;RPS23;ARF1;CALCOCO2;RPLP1;MRPS12;RPLP0;AP2A1;PTBP1;RPL7A;AP1G1;RPLP2…
RNA metabolic process (GO:0016070)	92/192	2.63471e-18	6.33578e-16	9.56022e-10	2.4267e-07	-1.97787	80.0596	DDX3X;DDX49;DDX46;TP53RK;CELF2;EIF4A3;HNRNPU;DUSP11;PTBP1;METTL14;ZC3H12A;DHX16;RBM5;RBM6;DDX17;DDX18;NCBP1;PARP1;DIS3;RNASET2;DDX56;RNASE6;DDX10;DDX54;DDX51;TFIP11;GTF2F1;RNASE2;DDX50;GTF2F2;SND1;MRPL44;DHX40;SUPV3L1;DDX19A;PRPF4;DDX39B;HNRNPUL1;DKC1;XRN2;SNRPG;RBMS1;HNRNPH2;SKIV2L2;SIDT2;DDX28;FTO;DDX6;RNASEH2C;RNASEH2B;DDX27;NUFIP1;PCNA;RNASEH2A;DHX9;YTHDC2;DDX23;PARN;DDX21;NOL9;DEDD2;TBRG4;RN…
neutrophil activation involved in immune response (GO:0002283)	202/484	1.80042e-28	1.64522e-25	6.66527e-15	5.9863e-12	-1.24783	79.7169	CDA;GMFG;PSMD6;ANPEP;PSMD2;PSMD3;C3AR1;TBC1D10C;B2M;NHLRC3;SLC11A1;MIF;RNASE2;DYNC1LI1;CRISPLD2;PADI2;CFD;TMEM63A;FPR1;IQGAP1;CFP;PLAC8;SYNGR1;COMMD9;MLEC;S100A12;NCKAP1L;LTA4H;S100A11;VAT1;XRCC6;FUCA1;SURF4;RAB27A;PPBP;LYZ;PRDX6;BST2;TOLLIP;CDK13;PYGB;SERPINA1;CTSZ;GDI2;HBB;PTPRJ;MAGT1;CTSS;GLIPR1;MMP25;ACTR1B;CTSH;QSOX1;RAC1;CTSD;CTSC;CAP1;CCT2;MANBA;SERPINB1;DBNL;FCER1G;SYK;NFAM1;PGAM1;TUBB;RH…
RNA splicing, via transesterification reactions with bulged adenosine as nucleophile (GO:0000377)	123/237	4.71887e-28	3.08008e-25	2.03815e-14	1.33033e-11	-1.2636	79.507	DBR1;PDCD7;EIF4A3;GPATCH1;HNRNPU;CWC25;CWC27;RAVER1;RBMX2;SNRPD1;MAGOH;IGFLR1;SNRPD3;TXNL4A;SRRM2;PRPF4B;ZCRB1;GTF2F1;WBP11;GTF2F2;DHX40;PRPF4;DDX39B;HNRNPUL1;PRPF3;SNRPG;SRSF2;CD2BP2;GEMIN5;SNRNP27;PPIH;SRSF4;SNRPF;SNRNP200;SNRPC;SRSF6;SRSF7;SNRPB;SRSF9;DHX9;PCBP1;ZMAT5;DHX38;CPSF4;PRPF38A;CPSF1;FUS;CPSF3;CPSF2;LSM5;LSM4;LSM3;HNRNPL;LSM7;LSM6;SNW1;ISY1;DDX46;YBX1;PRPF19;ELAVL1;PTBP1;SART1;UBL5;M…
mRNA processing (GO:0006397)	132/284	4.10931e-24	1.56462e-21	1.19127e-12	4.53574e-10	-1.46683	78.9872	DBR1;PDCD7;EIF4A3;GPATCH1;HNRNPU;CWC25;CWC27;RAVER1;RBMX2;SNRPD1;MAGOH;IGFLR1;SNRPD3;PRKACA;TXNL4A;SRRM2;PRPF4B;ZCRB1;GTF2F1;WBP11;GTF2F2;THOC7;DHX40;ERN1;PRPF4;DDX39B;HNRNPUL1;PRPF3;SNRPG;SRSF2;CD2BP2;GEMIN5;SNRNP27;PPIH;SRSF4;SNRPF;SNRNP200;SNRPC;SRSF6;SRSF7;SNRPB;SRSF9;DHX9;PCBP1;ZMAT5;DHX38;CPSF4;CHTOP;CPSF6;PRPF38A;CPSF1;FUS;CPSF3;CPSF2;LSM5;LSM4;LSM3;HNRNPL;LSM7;LSM6;SNW1;ISY1;DDX46;CELF1;Y…
ribosome biogenesis (GO:0042254)	121/227	4.99903e-29	7.61352e-26	7.86119e-15	5.9863e-12	-1.21081	78.9033	LTV1;RPL4;RPL5;RPL32;RPL31;RPL34;RPP30;PWP2;RPL10A;RPL8;RPL9;RPL6;RRP9;RPS15;RPS14;RPL18A;RPS19;RPS18;RPL38;RPL37;NOM1;RPS9;RPL21;RPS7;IMP3;RPL23;RPS6;GTF3A;WDR75;RPSA;CSNK1E;DKC1;MRTO4;XRN2;SBDS;RPL24;RPL29;RPL28;ISG20L2;NOLC1;RRP7A;EMG1;PDCD11;RRS1;SURF6;MDN1;RPL41;PNO1;WDR55;RPS25;GNL3L;RPS27;LAS1L;RPS29;RPL27A;MPHOSPH10;NOL11;RPS21;RPS24;RPS23;DDX49;PAK1IP1;RPLP1;MRPS12;RPLP0;MRPL36;WDR43;RPL…
peptide biosynthetic process (GO:0043043)	87/175	1.12989e-18	2.86804e-16	6.86427e-10	1.96018e-07	-1.9012	78.5659	RPL4;RPL5;MRPS15;RPL32;RPL31;RPL34;RPLP1;MRPS12;RPLP0;MRPL36;RPL10A;RPL8;RPL9;MRPL32;RPL6;MRPL41;RPS15;MRPL3;RPL7A;RPS14;MRPL1;RPL18A;RPS19;RPS18;RPLP2;RPL38;MRPL9;RPL37;PELO;RPS9;MRPS24;RPL21;RPS7;RPL23;RPS6;MRPS18B;MRPS18A;MRPS21;RPL13A;SARS;RPS3A;RPSA;MRPS5;EEF1A1;MRPS9;MRPL51;RPL37A;NHP2;RPL24;RPL29;RPL28;MRPS36;RPL12;RPL11;FURIN;RRBP1;MRPL10;MRPL55;RPS15A;RPL14;RPS3;EIF4EBP2;RPL13;HARS;RPL15…
SRP-dependent cotranslational protein targeting to membrane (GO:0006614)	57/90	3.50507e-19	1.00092e-16	1.03782e-09	2.49569e-07	-1.82476	77.543	RPL4;RPL5;RPL32;RPL31;RPL34;RPLP1;MRPS12;RPLP0;RPL10A;RPL8;SRP14;RPL9;RPL6;RPS15;RPL7A;RPS14;RPL18A;RPS19;RPS18;RPLP2;RPL38;RPL37;SEC63;RPS9;RPL21;RPS7;RPL23;RPS6;RPL13A;RPS3A;RPSA;SRP9;RPL37A;RPL24;RPL29;RPL28;RPL12;RPL11;RPS15A;SRP72;RPL14;RPS3;RPL13;RPL15;RPS2;RPL19;RPL41;RPL35A;RPL23A;SRP68;RPS25;RPS27;RPS29;RPL27A;RPS21;RPS24;RPS23
viral transcription (GO:0019083)	65/114	3.06036e-18	6.9914e-16	1.75807e-09	3.82506e-07	-1.77035	71.3945	RPL4;RPL5;NUP188;RPL32;RPL31;RPL34;RPLP1;MRPS12;RPLP0;RPL10A;RPL8;RPL9;RPL6;RPS15;RPL7A;RPS14;RPL18A;RPS19;RPS18;RPLP2;RPL38;RPL37;RPS9;NUP133;NUP210;RPL21;RPS7;RPL23;RPS6;RPL13A;RPS3A;RPSA;NUP93;NUP50;RPL37A;RPL24;RPL29;RPL28;NUP205;POM121;DHX9;RPL12;RPL11;AAAS;RPS15A;TPR;RPL14;RPS3;RPL13;NUP43;RPL15;RPS2;RPL19;RANBP2;RPL41;RPL35A;NUP153;RPL23A;RPS25;RPS27;RPS29;RPL27A;RPS21;RPS24;RPS23
nuclear-transcribed mRNA catabolic process, nonsense-mediated decay (GO:0000184)	62/113	2.33656e-16	4.44822e-14	1.23099e-08	2.3435e-06	-1.97401	71.0501	RPL4;RPL5;RPL32;RPL31;RPL34;RPLP1;EIF4A3;MRPS12;RPLP0;PPP2R2A;SMG9;RPL10A;RPL8;RPL9;RPL6;SMG5;RPS15;RPL7A;RPS14;RPL18A;RPS19;PPP2R1A;RPS18;MAGOH;RPLP2;RPL38;RPL37;RPS9;NCBP1;RPL21;RPS7;RPL23;RPS6;RPL13A;RPS3A;RPSA;RPL37A;RPL24;RPL29;RPL28;RPL12;RPL11;PPP2CA;RPS15A;RPL14;RPS3;RPL13;RPL15;RPS2;RPL19;RPL41;RPL35A;RPL23A;UPF3A;RPS25;RPS27;RPS29;RPL27A;DCP1A;RPS21;RPS24;RPS23
translation (GO:0006412)	116/233	1.66927e-24	6.93355e-22	9.3886e-13	3.89968e-10	-1.22015	66.803	RPL4;RPL5;RPL32;RPL31;RPL34;APEH;EPRS;RPL10A;RPL8;RPL9;RPL6;NARS;RPS15;RPS14;RPL18A;RPS19;RPS18;RPL38;RPL37;PELO;RARS2;RPS9;RPL21;RPS7;RPL23;RPS6;MRPS18B;MRPS18A;SARS;RPSA;GTPBP1;TUFM;EEF1A1;PPA1;MRTO4;NHP2;RPL24;RPL29;RPL28;TARSL2;MRPL16;MRPL10;EIF4EBP2;ZC3H15;EEFSEC;YARS;DARS;RPL41;MRPL28;MRPL23;RPS25;COPS5;RPS27;RPS29;RPL27A;IARS;RPS21;RSL24D1;RPS24;AARS;FARSB;RPS23;MRPS15;RPLP1;MRPS12;RPLP0;M…
viral gene expression (GO:0019080)	65/111	4.48145e-19	1.20445e-16	7.87899e-10	2.11759e-07	-1.56936	66.3043	RPL4;RPL5;NUP188;RPL32;RPL31;RPL34;RPLP1;MRPS12;RPLP0;RPL10A;RPL8;RPL9;RPL6;RPS15;RPL7A;RPS14;RPL18A;RPS19;RPS18;RPLP2;RPL38;RPL37;RPS9;NUP133;NUP210;RPL21;RPS7;RPL23;RPS6;RPL13A;RPS3A;RPSA;NUP93;NUP50;RPL37A;RPL24;RPL29;RPL28;NUP205;POM121;RPL12;RPL11;FURIN;AAAS;RPS15A;TPR;RPL14;RPS3;RPL13;NUP43;RPL15;RPS2;RPL19;RANBP2;RPL41;RPL35A;NUP153;RPL23A;RPS25;RPS27;RPS29;RPL27A;RPS21;RPS24;RPS23
Fc-gamma receptor signaling pathway (GO:0038094)	66/135	4.5852e-14	7.22406e-12	1.22477e-07	1.99857e-05	-2.03085	62.3743	HSP90AB1;IGHV3-23;IGHV4-34;BRK1;IGHV4-39;PIK3CB;WASL;ACTB;ACTG1;IGHG3;IGLV2-8;IGHG4;IGHG1;IGHG2;IGKV1-16;RAC1;IGHV3-7;NCK1;ACTR3;VAV3;ACTR2;HSP90AA1;FCER1G;IGHV3-30;SYK;VAV2;FGR;IGKV4-1;CRK;IGKV2-30;IGLV3-19;WAS;IGHV3-48;IGLV3-1;IGHV1-69;PIK3R1;CDC42;IGLV2-11;IGLV3-25;PAK1;IGLV1-40;IGKC;IGLV1-47;IGLV6-57;IGLV2-14;IGLV3-21;IGLV1-44;IGKV3-15;MAPK1;FYN;NCKAP1L;PLCG1;IGKV3-11;WASF2;MAPK3;LYN;IGHV3-11…
cotranslational protein targeting to membrane (GO:0006613)	59/94	1.59483e-19	4.85786e-17	6.84498e-10	1.96018e-07	-1.36096	58.9055	RPL4;RPL5;ARL6IP1;RPL32;RPL31;RPL34;RPLP1;MRPS12;RPLP0;RPL10A;RPL8;SRP14;RPL9;RPL6;RPS15;RPL7A;RPS14;RPL18A;RPS19;RPS18;RPLP2;RPL38;RPL37;SEC63;RPS9;RPL21;RPS7;RPL23;SSR2;RPS6;RPL13A;RPS3A;RPSA;SRP9;RPL37A;RPL24;RPL29;RPL28;RPL12;RPL11;RPS15A;SRP72;RPL14;RPS3;RPL13;RPL15;RPS2;RPL19;RPL41;RPL35A;RPL23A;SRP68;RPS25;RPS27;RPS29;RPL27A;RPS21;RPS24;RPS23
Fc receptor signaling pathway (GO:0038093)	88/184	1.66037e-17	3.29836e-15	2.36353e-09	4.69521e-07	-1.3164	50.8615	IGHV3-23;IGHV4-34;UBE2D1;IGHV4-39;PIK3CB;IGLV2-8;PSMD9;PPP3CB;PSMD6;IGKV1-16;PSMD4;PSMD2;PSMD3;FCER1A;RAC1;IGHV3-7;SKP1;VAV3;MAP2K4;FCER1G;IGHV3-30;CHUK;SYK;PDPK1;FOS;VAV2;PSMA3;PSMA2;IGKV4-1;PSME1;LCP2;PRKCQ;CARD11;IGKV2-30;IGLV3-19;PSMD10;PSMD11;PSMD14;PSMD13;IGHV3-48;IGLV3-1;BCL10;IGHV1-69;PIK3R1;LILRA4;PSMB10;RELA;IGLV2-11;PSMB6;IGLV3-25;MAPK9;NRAS;PAK1;PSMB4;IGLV1-40;IGKC;IGLV1-47;IGLV6-57;P…
mitochondrial translational termination (GO:0070126)	49/90	4.68013e-13	6.10957e-11	4.76429e-07	6.21944e-05	-1.7484	49.6375	MRPS15;MRPS12;MRPL38;MRPS10;MRPL36;MRPL32;MRPL33;MRPL41;MRPL3;MRPL1;MRPL40;MRPL9;MRPS28;MRPS26;MRPS27;MRPS24;MRPS25;MRPS23;MRPS18B;MRPS18A;MRPS21;MRPL47;MRPL45;MRPL46;MRPS5;MRPL44;MRPL53;MRPL50;MRPS9;MRPL51;MRPS35;MRPS36;MRPS34;MRPL16;MRPL17;MRPL14;MRPL15;MRPS30;MRPL12;MRPL10;MRPL54;MRPL55;MRPL20;GADD45GIP1;PTCD3;MRPL28;ERAL1;MRPL23;MRPL22
cellular macromolecule biosynthetic process (GO:0034645)	133/368	2.83585e-13	3.81088e-11	3.10889e-07	4.17781e-05	-1.71762	49.6243	RPL4;RPL5;RPL32;RPL31;RPL34;NR3C1;RPL10A;RPL8;PWP1;RPL9;RPL6;RPS15;RPS14;RPL18A;RPS19;RPS18;KAT7;RPL38;RPL37;PELO;RPS9;RPL21;RPS7;RPL23;RPS6;MRPS18B;MRPS18A;SARS;RPSA;GTPBP1;ILF2;TUFM;EEF1A1;POLG2;RRAGC;GRWD1;KCTD13;NHP2;RPL24;RPL29;RPL28;RNASEH2A;GATA2;MRPL10;ORC5;ORC2;EIF4EBP2;EEFSEC;DARS;RPL41;MRPL28;MRPL23;EXT2;RPS25;PPP5C;COPS5;RPS27;RPS29;RPL27A;CDK2;RPS21;RSL24D1;RPS24;FARSB;RPS23;FEN1;MRP…
nuclear-transcribed mRNA catabolic process (GO:0000956)	86/175	4.5254e-18	9.84597e-16	1.31982e-09	3.01513e-07	-1.22032	48.7358	RPL4;RPL5;RPL32;RPL31;RPL34;RPLP1;EIF4A3;MRPS12;RPLP0;PPP2R2A;SMG9;RPL10A;RPL8;RPL9;RPL6;SMG5;RPS15;RPL7A;RPS14;RPL18A;RPS19;PPP2R1A;RPS18;MAGOH;ZC3H12A;RPLP2;RPL38;RPL37;PELO;RPS9;NCBP1;RPL21;RPS7;RPL23;RPS6;RC3H1;RPL13A;RPS3A;RPSA;PATL1;XRN1;THRAP3;CSDE1;MRTO4;RPL37A;RPL24;RPL29;RPL28;RPL12;RPL11;PARN;PPP2CA;EXOSC6;EXOSC5;RPS15A;DHX34;EXOSC9;POLR2D;RPL14;RPS3;RPL13;POLR2G;RPL15;RPS2;DCPS;PAIP1;…
RNA splicing (GO:0008380)	53/107	7.37165e-12	8.86344e-10	1.52722e-06	0.000183628	-1.83844	47.1254	DBR1;PDCD7;EIF4A3;PTBP1;PPP2R1A;SNRNP70;SNRPD1;KHSRP;MAGOH;DHX16;SNRPD3;TXNL4A;BCAS2;NCBP1;PRPF4B;ZCRB1;DDX19A;PRPF4;PRPF18;DDX39B;RRAGC;PRPF3;SNRPG;SRSF2;LUC7L3;RP9;SNRPA1;SRSF4;PPIG;SNRPF;SLU7;SRSF7;SNRPB;SF3B4;SF3B3;DDX23;PPP2CA;RNF113A;TRA2B;ZMAT5;SF3B1;SMNDC1;SRSF10;SRSF11;SF3A3;SF3A2;LSM1;LSM4;SMU1;SNRNP40;LSM6;MPHOSPH10;SNRNP48
mitochondrial translational elongation (GO:0070125)	50/88	2.81381e-14	4.7616e-12	1.37819e-07	2.17136e-05	-1.49873	46.763	MRPS15;MRPS12;MRPL38;MRPS10;MRPL36;MRPL32;MRPL33;MRPL41;MRPL3;MRPL1;MRPL40;MRPL9;MRPS28;MRPS26;MRPS27;MRPS24;MRPS25;MRPS23;MRPS18B;MRPS18A;MRPS21;MRPL47;MRPL45;MRPL46;MRPS5;MRPL44;TUFM;MRPL53;MRPL50;MRPS9;MRPL51;MRPS35;MRPS36;MRPS34;MRPL16;MRPL17;MRPL14;MRPL15;MRPS30;MRPL12;MRPL10;MRPL54;MRPL55;MRPL20;GADD45GIP1;PTCD3;MRPL28;ERAL1;MRPL23;MRPL22
translational termination (GO:0006415)	52/97	2.07869e-13	2.87804e-11	3.09699e-07	4.17781e-05	-1.41532	41.33	MRPS15;MRPS12;MRPL38;MRPS10;MRPL36;APEH;MRPL32;MRPL33;MRPL41;MRPL3;TRMT112;MRPL1;MRPL40;MRPL9;MRPS28;MRPS26;MRPS27;MRPS24;MRPS25;MRPS23;MRPS18B;MRPS18A;MRPS21;MRPL47;MRPL45;MRPL46;MRPS5;MRPL44;MRPL53;MRPL50;MRPS9;MRPL51;MRPS35;MRPS36;MRPS34;MRPL16;MRPL17;MRPL14;MRPL15;MRPS30;MRPL12;MRPL10;MRPL54;MRPL55;MRPL20;GADD45GIP1;PTCD3;MRPL28;ERAL1;MRPL23;MRPL22;ABCE1
RNA processing (GO:0006396)	85/194	3.55057e-14	5.79377e-12	9.51855e-08	1.61075e-05	-1.29646	40.1503	CELF1;PDCD7;CELF2;EIF4A3;HNRNPU;DUSP11;PTBP1;PPP2R1A;SNRNP70;SNRPD1;KHSRP;MAGOH;DHX16;SNRPD3;PRKACA;BCAS2;RBM5;RBM6;DDX17;NCBP1;DDX54;PRPF4B;TFIP11;ZCRB1;MRPL44;DHX40;DDX19A;PRPF4;PRPF18;DDX39B;HNRNPUL1;RRAGC;DKC1;PRPF3;XRN2;FASTKD5;SNRPG;SRSF2;LUC7L3;RBMS1;RP9;SNRPA1;SRSF4;PPIG;SNRPF;SLU7;SRSF7;SNRPB;SRSF9;SF3B4;NUFIP1;SF3B3;DHX9;YTHDC2;DDX23;NOL9;DEDD2;PPP2CA;DHX33;PABPN1;DHX34;U2AF2;DHX36;ZMAT…
translational elongation (GO:0006414)	56/106	5.70816e-14	8.69352e-12	1.59564e-07	2.35176e-05	-1.29835	39.5924	MRPS15;MRPS12;LTN1;MRPL38;MRPS10;MRPL36;MRPL32;MRPL33;MRPL41;MRPL3;MRPL1;MRPL40;MRPL9;MRPS28;MRPS26;MRPS27;MRPS24;MRPS25;MRPS23;MRPS18B;MRPS18A;MRPS21;MRPL47;MRPL45;GTPBP1;MRPL46;MRPS5;MRPL44;TUFM;EEF1A1;EEF1G;MRPL53;MRPL50;MRPS9;MRPL51;NEMF;MRPS35;MRPS36;MRPS34;MRPL16;MRPL17;MRPL14;MRPL15;MRPS30;MRPL12;MRPL10;MRPL54;MRPL55;MRPL20;EEFSEC;GADD45GIP1;PTCD3;MRPL28;ERAL1;MRPL23;MRPL22
ribonucleoprotein complex assembly (GO:0022618)	74/157	1.57169e-14	2.76194e-12	6.823e-08	1.19901e-05	-1.22766	39.0199	ISY1;RPL5;DDX3X;HSP90AB1;TXNL4B;CELF1;CELF2;PPAN;PRPF19;PWP2;CDC73;RPL6;EDC3;RPS15;RPS14;SART1;RPS19;SNRPD1;OGFOD1;DENR;RPL38;SNRPD3;TXNL4A;RBM5;ABT1;HSP90AA1;NCBP1;RC3H1;RPSA;PATL1;WDR77;PRPF18;DDX39B;MRTO4;GEMIN4;SNRPG;GEMIN5;LUC7L3;RPL24;SNRPF;SNRNP200;SNRPC;SRSF6;SNRPB;SRSF9;DDX6;DHX9;RPL12;DDX23;RPL11;C9ORF72;RRP7A;MRPL20;TGS1;POLR2D;EIF4H;RRS1;BRIX1;SF3B1;SRSF10;MDN1;DYNC1H1;SF3A2;PTGES3;RP…
maturation of SSU-rRNA from tricistronic rRNA transcript (SSU-rRNA, 5.8S rRNA, LSU-rRNA) (GO:0000462)	25/36	1.83287e-10	2.04253e-08	1.60525e-05	0.00166691	-1.73544	38.9085	HEATR1;UTP23;NOC4L;PWP2;RPS14;EMG1;PDCD11;RPS19;BMS1;RRS1;RRP36;DCAF13;ABT1;UTP6;KRR1;UTP3;NGDN;RPSA;UTP18;DIEXF;MRPS9;TSR2;TSR1;RPS21;RPS24
RNA splicing, via transesterification reactions (GO:0000375)	19/26	7.65927e-09	6.72985e-07	0.000101671	0.00800924	-1.98821	37.1544	SF3A3;SF3B4;DBR1;SF3B3;DDX23;LSM1;PRPF4;SNRNP40;KHSRP;PRPF3;TRA2B;MPHOSPH10;SRSF4;TXNL4A;SF3B1;SLU7;SMNDC1;SRSF10;BCAS2
B cell receptor signaling pathway (GO:0050853)	45/105	7.82481e-08	5.31597e-06	0.000138363	0.0103636	-2.20826	36.1347	BLK;IGHM;IGHV6-1;IGHV1OR15-1;IGHV3-21;IGHV3-43;IGHV1-3;TXK;IGHV3-23;PIK3CD;IGHV1-24;IGHV3-48;IGHV4-39;IGHV1-69;IGHV3-49;CD79B;IGHG3;CD79A;IGHG4;IGHG1;IGHG2;IGKC;TRBC2;IGLC3;CTLA4;NCKAP1L;TRDC;IGLC2;IGHA1;IGHV3-7;IGHA2;VAV3;IGHV5-51;IGHV3-73;IGHV3-30;IGHV3-74;SYK;IGHV3-11;IGHV3-15;IGHV1-18;LCK;BCL2;IGHD;BAX;MNDA
Fc-gamma receptor signaling pathway involved in phagocytosis (GO:0038096)	65/134	1.13779e-13	1.62455e-11	1.8929e-07	2.70271e-05	-1.18688	35.3745	HSP90AB1;IGHV3-23;IGHV4-34;BRK1;IGHV4-39;PIK3CB;WASL;ACTB;ACTG1;IGHG3;IGLV2-8;IGHG4;IGHG1;IGHG2;IGKV1-16;RAC1;IGHV3-7;NCK1;ACTR3;VAV3;ACTR2;HSP90AA1;IGHV3-30;SYK;VAV2;FGR;IGKV4-1;CRK;IGKV2-30;IGLV3-19;WAS;IGHV3-48;IGLV3-1;IGHV1-69;PIK3R1;CDC42;IGLV2-11;IGLV3-25;PAK1;IGLV1-40;IGKC;IGLV1-47;IGLV6-57;IGLV2-14;IGLV3-21;IGLV1-44;IGKV3-15;MAPK1;FYN;NCKAP1L;PLCG1;IGKV3-11;WASF2;MAPK3;LYN;IGHV3-11;IGKV1-…
cytoplasmic translation (GO:0002181)	32/55	5.30637e-10	5.51018e-08	1.64751e-05	0.00167277	-1.64765	35.1888	RPL4;RPL32;RPL31;RPLP1;RPL11;RPLP0;HSPA14;RPL10A;RPL8;RPL9;RPL6;RPL18A;EIF4H;RPS3;RPLP2;RPL38;RPL15;ZC3H15;RPL19;RWDD1;RPL41;RPS7;RPL35A;RPS3A;RPS29;RPL27A;MRTO4;RPL24;RPL22L1;RPL29;RPS21;RPS23
mitochondrial translation (GO:0032543)	54/108	2.90749e-12	3.59036e-10	9.80159e-07	0.000121036	-1.30669	34.7104	MRPS15;MRPS12;MRPL38;MRPS10;MRPL36;MRPL32;MRPL33;MRPL41;MRPL3;MRPL1;MRPL40;MRPL9;MRPS28;RARS2;MRPS26;MRPS27;MRPS24;MRPS25;MRPS23;MRPS18B;MRPS18A;MRPS21;MRPL47;MRPL45;QRSL1;MRPL46;MRPS5;MRPL44;TUFM;MRPL53;MRPL50;MRPS9;MRPL51;NOA1;MRPS35;MRPS36;MRPS34;MRPL16;MRPL17;MRPL14;MRPL15;MRPS30;MRPL12;MRPL10;MRPL54;MRPL55;MRPL20;HARS;GADD45GIP1;PTCD3;MRPL28;ERAL1;MRPL23;MRPL22
antigen receptor-mediated signaling pathway (GO:0050851)	106/258	5.42805e-15	9.92031e-13	3.695e-08	6.75298e-06	-1.05391	34.6179	IGHV3-21;IGHV3-23;TRAC;UBE2D1;SLA2;IGHG3;IGHG4;PSMD9;IGHG1;PSMD6;IGHG2;PSMD4;PSMD2;TRBC2;PSMD3;IGHV3-7;SKP1;IGHV5-51;IGHV3-30;IGHV1-18;PSME1;PRKCQ;CARD11;SKAP1;BLK;PSMD10;PSMD11;PSMD14;PSMD13;TXK;BCL10;IGHV1-69;PIK3R1;TRAV29DV5;CD79B;CD79A;NCKAP1L;TRDC;PLCG1;IGHA1;IGHA2;EIF2B2;IGHV3-11;IGHV3-15;NFKB1;NFKBIA;BCL2;HLA-DRA;HLA-DRB1;DENND1B;IGHM;IGHV1OR15-1;IGHV1-3;PIK3CD;IGHV4-39;PTPRJ;PIK3CB;CD3E;C…
regulation of cellular amino acid metabolic process (GO:0006521)	27/52	2.95717e-07	1.73222e-05	0.00030149	0.0178482	-2.18505	32.8498	PSMD10;PSMD11;PSMD14;PSMD13;ODC1;OAZ1;OAZ2;PSMB10;PSMB6;PSMD9;PSMB4;PSMD6;PSMB2;PSMD4;PSMB3;PSMD2;PSMB1;PSMD3;AZIN1;PSMB8;PSMA3;PSMC6;PSMC3;PSMA2;PSMC4;PSMC1;PSME1
proteasomal protein catabolic process (GO:0010498)	88/238	7.86584e-10	7.98645e-08	1.50685e-05	0.00160111	-1.53128	32.1007	GSK3B;GSK3A;RNF11;UBXN2B;UBE2D3;LTN1;UBE2D1;ARRB1;ARRB2;PRPF19;PSMD9;PSMD6;RNF115;CDC23;HERC2;MAEA;PSMD4;PSMD2;CDC27;PSMD3;TRIM25;SKP1;RNF44;FBXW5;NHLRC3;KCTD5;KLHL42;DDB1;PSMA3;RNF126;CDC34;UBE2R2;KCTD10;PSMA2;TBL1XR1;KCTD13;PSME1;ANAPC4;PLAA;SPOPL;ANAPC5;RNF122;ANAPC2;PSMD10;VCP;PSMD11;ANAPC16;PSMD14;PSMD13;SEL1L;FBXO45;RNF5;PSMB10;PCNP;PSMB6;RMND5B;PSMB4;ZNRF2;RMND5A;PSMB2;RNF139;RNF216;PSMB3;…
proteasome-mediated ubiquitin-dependent protein catabolic process (GO:0043161)	107/292	2.27776e-11	2.66849e-09	2.64364e-06	0.000309713	-1.27467	31.236	UBXN2B;UBE2D3;LTN1;UBE2D1;AUP1;PSMD9;PSMD6;RNF115;CDC23;HERC2;MAEA;PSMD4;PSMD2;CDC27;PSMD3;FBXO6;SKP2;SKP1;RNF44;FBXW5;NHLRC3;YOD1;KCTD5;KLHL42;RNF126;CDC34;KCTD10;TBL1XR1;KCTD13;PSME1;ANAPC4;PLAA;ANAPC5;RNF122;ANAPC2;PSMD10;VCP;PSMD11;ANAPC16;PSMD14;KLHL15;PSMD13;SEL1L;FBXO45;UBE2J1;RNF216;HSPA5;SMURF2;UBE2B;ERLIN1;BFAR;UBE2A;FBXO31;NPLOC4;UBXN11;UBE2S;DNAJC10;FBXL5;UBE2K;GSK3B;GSK3A;RNF11;ARRB1…
regulation of apoptotic process (GO:0042981)	228/816	1.61228e-08	1.29237e-06	0.000201071	0.0133144	-1.70086	30.5186	ARL6IP1;ARAF;KIAA0141;IKZF3;IFIT2;RPS6KA3;TCL1A;LGALS1;AKT2;ARL6IP5;TNFSF10;SKP2;SOX4;ACTN1;MIF;TIAM1;ZNF830;ATF6;NAIP;BEX2;ANP32A;PRKDC;BCL10;PIK3R1;MTDH;APH1A;ABR;PRDX5;NUAK2;NCKAP1L;PLK3;WNT10B;CREBBP;JUN;PRELID1;XBP1;GADD45A;INSR;SIAH2;CIDEB;BRAF;MLLT11;ANP32E;CD28;PPT1;CD27;ANP32B;ARF4;CD40;HIP1;CITED2;AATF;CD3E;C1QBP;CTLA4;CTSH;RAC1;JAK3;PSENEN;VAV3;DFFA;ANXA1;PRMT2;RIPK2;ANXA5;MINK1;NME3;S…
maturation of SSU-rRNA (GO:0030490)	28/47	3.03389e-09	2.88788e-07	3.98998e-05	0.00364605	-1.55099	30.4203	HEATR1;TSR3;UTP23;NAT10;NOC4L;PWP2;RPS14;EMG1;NOB1;PDCD11;RPS19;BMS1;RRP36;DCAF13;UTP6;KRR1;RIOK3;UTP3;NGDN;UTP18;DIEXF;MRPS9;LSM6;TSR2;MPHOSPH10;TSR1;NOL11;RPS24
cellular protein modification process (GO:0006464)	272/1002	1.30809e-08	1.10679e-06	0.000240403	0.0152556	-1.6708	30.3285	TP53RK;MAML1;GMFG;ARAF;PPP2R2A;UBE2L6;DCAF5;DCAF7;DCAF6;GOLGA2;PSMD9;RPS6KA3;PSMD6;LGALS1;STS;TBK1;PPP4R2;PSMD4;PPP2R1A;AKT2;OGFOD1;PSMD2;PSMD3;FBXO6;PRKACA;SEPHS1;SKP2;FBXO7;SKP1;ATG3;COG7;WSB2;COG3;CSNK1E;PRKAB1;CDC34;PSME1;SIK1;ULK1;SIK2;CTBP1;PRKDC;TXK;RPN1;DCUN1D1;PIK3R4;PRKCZ;TGOLN2;NUAK2;ST8SIA4;C19ORF35;ARSG;ARSD;CDK17;LYN;ICMT;INSR;EIF2AK2;ABCA7;BRAF;ICK;PPP5C;CDK13;FBXL5;BAP1;SERPINA1;T…
transcription, DNA-templated (GO:0006351)	114/357	5.30203e-08	3.78515e-06	0.000166786	0.0113738	-1.78006	29.8205	CCNT1;GTF2B;ARID4A;TTF2;NR3C1;TTF1;PWP1;PKNOX1;GTF2I;SUPT16H;LMO4;GTF3A;GTF2F1;POLRMT;GTF2F2;ILF2;HCFC1;RRAGC;TFAM;ZNF831;CTR9;FOXO4;GATA2;MRPL12;SUPT6H;GTF2E2;DVL1;DVL2;HIVEP3;ZNF148;BTF3;XBP1;POLR3GL;EAF2;SMARCA5;POU2F2;NFKB1;PPP5C;COPS5;FUBP1;NFE2L3;PAF1;KDM5A;AKR1B1;ARRB1;ASH2L;RSF1;ARRB2;YBX1;AFF4;NAT14;CDC73;SNAPC3;SNAPC4;NELFB;NELFE;KLF13;NCBP1;PARP1;ARNT;VEZF1;PAX5;TFB2M;BAZ1B;POU5F1;TAF6…
phagocytosis, engulfment (GO:0006911)	42/105	1.93805e-06	8.59704e-05	0.000700824	0.0317036	-2.20502	29.0045	SCARB2;IGHM;IGHV6-1;IGHV1OR15-1;IGHV3-21;IGHV3-43;IGHV1-3;IGHV3-23;ITGB2;IGHV1-24;IGHV3-48;IGHV4-39;IGHV1-69;IGHV3-49;AIF1;CDC42;IGHG3;IGHG4;IGHG1;IGHG2;IGKC;TRBC2;IGLC3;RAC2;TRDC;IGLC2;RAC1;IGHA1;IGHV3-7;IGHA2;IGHV5-51;IGHV3-73;IGHV3-30;IGHV3-74;IGHV3-11;RHOG;IGHV3-15;IGHV1-18;XKR8;VAMP7;IGHD;MYH9
ubiquitin-dependent protein catabolic process (GO:0006511)	124/342	1.3996e-12	1.77633e-10	6.7936e-07	8.62221e-05	-1.05403	28.7697	UBE3C;UBXN2B;UBE2D3;LTN1;UBE2D1;FBXO21;PSMD9;PSMD6;RNF115;CDC23;HERC2;MAEA;PSMD4;PSMD2;RNF19A;CDC27;PSMD3;TRIM25;FBXO7;SKP1;RNF44;FBXW5;NHLRC3;ARRDC1;KCTD5;TRPC4AP;KCTD6;KLHL42;RNF126;CDC34;RNF125;KCTD10;TBL1XR1;KCTD13;PSME1;ANAPC4;PLAA;ANAPC5;RNF122;ANAPC2;PSMD10;VCP;PSMD11;ANAPC16;PSMD14;UBA7;KLHL15;PSMD13;UBA6;FBXO45;RNF213;RNF216;UBR5;UBE2H;XBP1;ZRANB1;SMURF2;UBE2B;BFAR;UBE2A;NTAN1;NPLOC4;UBX…
endocytosis (GO:0006897)	91/264	2.26073e-08	1.78091e-06	8.95858e-05	0.00744213	-1.62903	28.6791	DENND1B;SPARC;IGHV3-23;IGHV4-34;HBB;AP2A1;IGHV4-39;WASL;RAB22A;CXCL16;IGLV2-8;RINL;IGKV1-16;RAC2;AP1S1;RAC1;IGHV3-7;LDLRAP1;HSP90AA1;ANXA1;IGHV3-30;CD93;SLC11A1;RHOG;ANXA11;VRK1;CSNK1E;GAK;VAMP7;CTTN;CEACAM4;IGKV4-1;RIN3;CD302;CSNK1G2;IGKV2-30;IGLV3-19;CSNK1G1;RAB7A;WAS;IGHV3-48;IGLV3-1;ADRB2;IGHV1-69;SNX30;C9ORF72;TM9SF4;CORO1C;CDC42;IGLV2-11;CYTH2;IGLV3-25;SNX4;IGLV1-40;SNX2;IGKC;IGLV1-47;IGLV6…
modification-dependent protein catabolic process (GO:0019941)	61/142	3.69407e-10	3.92517e-08	9.49133e-06	0.0010577	-1.31831	28.6326	RNF11;UBE2D3;UBE2D1;ARRB1;FBXO21;PSMD9;CDC23;PSMD3;TRIM25;ARIH1;FBXO7;DTX3L;ARRDC1;TRPC4AP;KCTD6;DDB1;RNF168;RNF126;CDC34;RNF125;UBE2R2;KCTD10;PSMD11;PSMD14;UBA7;KLHL15;PSMD13;UBA6;FBXO45;NEDD8;CBL;RNF213;KCTD21;UBR5;RFFL;RANBP2;RNF20;UBL4A;UBE2H;XBP1;SMURF2;UBE2B;AMFR;ADRM1;BFAR;ISG15;UBE2G1;UBE2A;UBE2G2;NTAN1;FBXL14;ITCH;PINK1;NPLOC4;PSMC6;UBE2S;TOLLIP;RLIM;TRIP12;UBA1;UBE2K
transcription from RNA polymerase II promoter (GO:0006366)	158/486	3.28667e-11	3.7542e-09	4.50044e-06	0.000514063	-1.17055	28.2555	SPI1;CCNT1;MAML1;GTF2B;EIF4A3;ARID4A;PHAX;TTF2;NR3C1;ETS1;MAGOH;IGFLR1;SNRPD3;PKNOX1;GTF2I;SUPT16H;LMO4;SSU72;GTF2F1;GTF2F2;NRBP1;THOC7;HCFC1;DDX39B;SNRPG;SRSF2;SRSF4;SNRPF;ZNF831;SRSF6;SRSF7;SNRPB;SRSF9;NOTCH2;SLBP;NOTCH1;CTR9;FOXO4;SUPT6H;GTF2E2;MED30;DVL1;MED31;DVL2;DHX38;HIVEP3;RPRD1B;NRBF2;ZNF148;BTF3;CPSF4;CHTOP;CREBBP;XBP1;CPSF1;INTS1;CPSF3;CPSF2;EAF2;NR1D2;NR1D1;POU2F2;ELL2;NFKB1;COPS5;SN…
protein transport (GO:0015031)	106/327	6.57548e-08	4.62206e-06	0.000176257	0.0118429	-1.70363	28.1735	KDELR1;PDCD6;RAB3D;HERC2;TBC1D10C;VPS35;ATP6V1E1;SIL1;TBC1D22A;TBC1D10A;TBC1D22B;NSF;RAB2A;RAB2B;ATP6V1G1;ATP6V0E1;COG7;ARRDC1;STX7;VPS33B;GOLPH3L;LMTK2;SCAMP2;RAB32;RAB30;RAB31;RAB35;ERP29;RABL3;TBC1D25;ATP6V1A;TMED10;VPS26B;SNX4;RAP1A;ATP6V0A2;TBC1D13;SNX9;RAB6A;TBC1D17;SNX8;SPTBN1;ATP6V1F;SNX6;TOR1A;SYNRG;RAB27A;RAB39B;EHD1;APPBP2;PPT1;UNC119;RAB5A;ARHGAP1;AP2A1;TCIRG1;RAB22A;TMED3;TMED2;TMED1…
regulation of immune effector process (GO:0002697)	42/115	2.76762e-05	0.000866113	0.0028127	0.0924548	-2.58133	27.0909	C5AR2;IGHV3-23;IGHV4-34;IGHV3-48;IGHV4-39;IGLV3-1;IGHV1-69;CFP;IGHG3;IGLV2-11;IGLV2-8;IGHG4;IGLV3-25;IGHG1;IGHG2;IGLV1-40;IGKC;IGKV1-16;IGLV1-47;IGLV6-57;IGLV2-14;IGLV3-21;C1QBP;IGLV1-44;C3AR1;IGKV3-15;IGHV3-7;IGKV3-11;CD55;IGHV3-30;ELMOD2;IGHV3-11;IGKV1-5;IGLV7-43;IGLV1-51;IRF4;TRAF3;IGLV2-23;IGKV4-1;IGKV2-30;IGKV3-20;IGLV3-19
protein polyubiquitination (GO:0000209)	97/284	1.33588e-08	1.10976e-06	7.0669e-05	0.00597938	-1.49385	27.085	UBE3C;UBE2D3;UBE2D1;FBXO21;PSMD9;PSMD6;RNF115;CDC23;RNF114;PSMD4;PSMD2;RNF19A;CDC27;PSMD3;FBXO6;SKP2;FBXO7;SKP1;FBXW5;NHLRC3;UBE2E2;RC3H2;KLHL42;RNF126;CDC34;RNF125;PSME1;UBE2V2;ANAPC4;ANAPC5;RNF122;ANAPC2;PSMD10;ANAPC13;PSMD11;PSMD14;PSMD13;FBXO41;RNF213;RNF216;UBR5;UBE2H;SMURF2;UBE2B;SIAH2;BFAR;UBE2A;FBXO32;FBXO31;UBE2S;MKRN1;BCL2;UBE2O;FBXL5;UBE2K;PRPF19;ARIH1;DTX3L;ZFP91;DDB2;RNF144A;RNF168;P…
DNA-templated transcription, elongation (GO:0006354)	46/109	9.87304e-08	6.44427e-06	0.000155372	0.0109214	-1.6787	27.0788	GTF2A1;GTF2A2;SETD2;CTDP1;CCNT1;GTF2B;CTR9;TAF9;MLLT1;AFF4;SUPT6H;CDC73;GTF2E2;TAF1D;POLR2A;POLR2C;POLR2D;TWISTNB;POLR2E;NELFB;POLR2G;TAF9B;POLR2J;POLR2K;NELFE;POLR2L;PBRM1;SUPT16H;NCBP1;TAF13;TAF10;ADRM1;TAF11;EAF2;ELP4;SSRP1;GTF2F1;GTF2F2;GTF2H5;POLR1A;PAF1;POLR1E;TAF7;CDK13;TAF3;TAF2
positive regulation of viral transcription (GO:0050434)	26/42	3.49426e-09	3.25822e-07	4.63044e-05	0.00414833	-1.38776	27.0226	CTDP1;CCNT1;DHX9;GTF2B;LEF1;NUCKS1;RSF1;CHD1;POLR2A;POLR2C;POLR2D;POLR2E;EP300;NELFB;POLR2G;POLR2J;POLR2K;NELFE;POLR2L;JUN;TAF11;RRP1B;GTF2F1;GTF2F2;SNW1;MDFIC
RNA phosphodiester bond hydrolysis (GO:0090501)	18/29	8.84336e-07	4.64429e-05	0.000646289	0.0306844	-1.93061	26.9097	POP7;CPSF1;CPSF3;RPP30;PARN;RNASE6;RNASE2;MRPL44;WDR33;ERN1;MRPL1;RNASEH1;NOB1;XRN1;LACTB2;PCF11;ZC3H12A;NHP2
positive regulation of lymphocyte activation (GO:0051251)	42/105	1.93805e-06	8.59704e-05	0.000700824	0.0317036	-2.04444	26.8923	IGHM;IGHV6-1;IGHV1OR15-1;IGHV3-21;IGHV3-43;IGHV1-3;IGHV3-23;IGHV1-24;IGHV3-48;IGHV4-39;IGHV1-69;IGHV3-49;SIRPB1;HSPD1;IGHG3;PYCARD;IGHG4;IGHG1;IGHG2;IGKC;TRBC2;IGLC3;CCR7;NCKAP1L;TRDC;IGLC2;IGHA1;IGHV3-7;IGHA2;CCR2;IGHV5-51;IGHV3-73;IGHV3-30;IGHV3-74;IGHV3-11;IGHV3-15;IGHV1-18;CCDC88B;LCK;HLA-DPB1;IGHD;PRKCQ
intracellular protein transport (GO:0006886)	112/348	4.34652e-08	3.25562e-06	0.000147747	0.0105478	-1.57668	26.7268	IPO13;NUP188;KDELR1;CSE1L;PDCD6;RAB3D;IPO7;TNF;IPO8;HERC2;IPO9;AKT2;TBC1D10C;VPS35;SIL1;TBC1D22A;VPS36;TBC1D10A;TBC1D22B;NSF;PDIA3;RAB2A;RAB2B;COG7;STX7;NUP93;RAB32;RAB30;RAB31;CDC37;RAB35;ERP29;RABL3;TBC1D25;VPS25;POM121;TMED10;VPS26B;GABARAP;TBC1D13;SNX9;RAB6A;TBC1D17;SNX8;SNX6;SYNRG;RAB27A;RAB39B;NUP153;EHD1;APPBP2;BCL6;RAB5A;SPRN;C2CD5;NXT1;PPP1R10;AP2A1;RAB22A;XPO6;KIF13B;TMED3;TMED2;TMED1;E…
ribosomal large subunit biogenesis (GO:0042273)	34/64	4.04981e-09	3.66636e-07	3.75555e-05	0.00350186	-1.37466	26.5647	RPL5;NIP7;PAK1IP1;RPL12;MAK16;RPL11;PPAN;RPL10A;RPL6;MRPL20;RPL7A;YAE1D1;MRPL1;PES1;RPL14;RRS1;SURF6;BRIX1;ZNF622;AAMP;MDN1;RRP15;GTF3A;RPL35A;RPL23A;WDR12;WDR55;RSL1D1;NSA2;LAS1L;MRTO4;NHP2;RPL24;RSL24D1
positive regulation of ubiquitin protein ligase activity (GO:1904668)	36/83	1.06955e-06	5.31169e-05	0.000515976	0.0267897	-1.91385	26.3121	PSMD10;PSMD11;ANAPC16;PSMD14;PSMD13;PTEN;UBE2D1;PSMB10;GOLGA2;PSMB6;PSMD9;FZR1;PSMB4;PSMD6;CDC23;PSMB2;PSMD4;PSMB3;PSMD2;CDC27;PSMB1;PSMD3;BUB3;SKP1;PSMB8;PSMA3;PSMC6;PSMC3;PSMA2;PSMC4;UBE2S;PSMC1;PSME1;ANAPC4;ANAPC5;ANAPC2
Golgi vesicle transport (GO:0048193)	92/272	5.28386e-08	3.78515e-06	0.000141566	0.0104325	-1.54647	25.9127	ARF4;ARF1;SERPINA1;ATP8A1;KDELR1;PDCD6;PITPNB;CTSZ;GOLGA2;ACTR1A;GOLGA5;CAPZB;TMED3;TMED2;TMED1;CTSC;TMED5;RAB8B;TMED4;NSF;GABARAPL2;TMED9;COG7;COG5;COG3;GOLPH3L;ARFGAP3;DYNLL2;ARFGAP1;NRBP1;SCAMP2;TAPBP;DYNC1LI1;F8;TRAPPC6A;VAMP7;KIF2A;RAB35;SEC22B;ERGIC2;ARF5;ERGIC1;VAMP2;SEC22C;NAPA;WHAMMP3;DCTN5;TMED10;DCTN2;STX17;PEF1;SAR1B;ARL3;GOSR1;HTT;KLHL12;CYTH3;LMAN1;SNX2;KIF3B;LMAN2;VTI1A;KIF3C;WHAMM…
vesicle-mediated transport (GO:0016192)	127/411	7.9117e-08	5.31597e-06	0.000227845	0.0146623	-1.57304	25.7229	GOLGA5;RINL;TBC1D10C;ANKFY1;DENND5A;VPS35;TBC1D10A;VPS39;NSF;VPS18;VPS33A;STX7;VPS33B;SYTL1;LMTK2;VRK1;CSNK1E;TC2N;MAPK8IP3;ACAP2;RNF126;ACAP1;RAB35;RIN3;CSNK1G2;CSNK1G1;LRPAP1;TMEM87B;TMED10;ARL1;PIK3R4;FAM109B;ADRB2;VPS26B;C9ORF72;SNX4;SNX2;VTI1A;SNX9;RAB6A;TBC1D17;SNX8;RAB11FIP4;S100A10;SNX6;VPS16;VTI1B;UVRAG;SNAPIN;VTA1;M6PR;RAB27A;RAB39B;HOOK3;TVP23B;ADAP1;EHD1;EHD4;CDK5;UBE2O;RAB5A;PICALM;D…
mRNA-containing ribonucleoprotein complex export from nucleus (GO:0071427)	43/101	1.89324e-07	1.20142e-05	0.000215514	0.0140669	-1.65725	25.6539	SLBP;NUP205;POM121;NXT1;NUP188;EIF4A3;AAAS;SMG5;NXF1;HHEX;RBMX2;U2AF2;MAGOH;TPR;IGFLR1;DHX38;NUP43;SRSF10;SRSF11;EIF5A;RANBP2;CPSF4;CHTOP;CPSF1;NCBP1;NUP133;NUP210;CPSF3;CPSF2;NUP153;THOC7;WDR33;NUP93;DDX19A;DDX39B;NUP50;HNRNPA2B1;SRSF2;SRSF4;SRSF6;SLU7;SRSF7;SRSF9
cellular protein metabolic process (GO:0044267)	155/485	2.08981e-10	2.27341e-08	1.17843e-05	0.00128197	-1.14551	25.532	RPL4;RPL5;RPL32;RPL31;RPL34;UBE2D3;ARAF;UBE2L6;RPL10A;RPL8;TTF1;RPL9;ZDHHC2;RPL6;RPS15;PCMT1;RPS14;LGALS1;PPP4R2;RPL18A;RPS19;RPS18;AKT2;RPL38;RPL37;SEPHS1;B2M;PELO;ATG3;RPS9;RPL21;RPS7;RPL23;RPS6;MRPS18B;ADAM10;MRPS18A;SARS;RPSA;PDIA6;EEF1A1;AFG3L2;ADAM17;CDC34;NHP2;RPL24;RPL29;RPL28;UBA7;PRKDC;RPN1;HTRA2;MRPL10;APH1A;TGOLN2;STK38;ST8SIA4;EIF4EBP2;LTA4H;DARS;RPL41;ICMT;SIAH2;H3F3A;MRPL28;LYZ;MRP…
protein deubiquitination (GO:0016579)	86/258	2.91298e-07	1.73222e-05	0.000336599	0.0194674	-1.68808	25.4038	PTEN;AKR1B1;UBE2D1;ARRB2;TOMM20;ACTB;BABAM1;IFIH1;PSMD9;PSMD6;PSMD4;PSMD2;PSMD3;ZC3H12A;EP300;TRIM25;SKP2;USP7;USP42;RIPK2;USP4;ACTR5;YOD1;ACTR8;JOSD1;RHOA;DDB2;HCFC1;KAT2B;KAT2A;PSMA3;PSMA2;TRAF3;DMWD;PSME1;STAMBP;STAM2;OTUB1;PSMD10;BECN1;VCP;PSMD11;PSMD14;PSMD13;USP12;NEDD8;ADRB2;FOXO4;USP18;PSMB10;PSMB6;SNX3;TFPT;VCPIP1;PSMB4;PSMB2;STAMBPL1;TNKS2;PSMB3;PSMB1;SUDS3;TAF9B;SMAD2;ZRANB1;SMURF2;SIA…
endosomal transport (GO:0016197)	83/230	8.75371e-09	7.54636e-07	5.15711e-05	0.00453132	-1.35683	25.1744	DENND1B;ARHGAP1;AP2A1;TBC1D10C;ANKFY1;DENND5A;VPS35;VPS36;TBC1D10A;VPS39;VPS18;DTX3L;VPS13C;VPS33A;VPS37C;LMTK2;VPS37B;AP5B1;RHOB;ARL4C;RNF126;VAMP7;TBC1D5;RAB35;CHMP3;CHMP4B;CHMP7;STAM2;VPS25;ARF6;CHMP5;RAB7A;VAMP3;BECN1;TMEM87B;AP5Z1;VPS4B;GOSR1;TGFBRAP1;ARL1;PIK3R4;FAM109B;ADRB2;VPS26B;C9ORF72;CLN5;TGOLN2;ARFRP1;BLOC1S5;SNX4;AP5M1;SNX2;VPS53;BLOC1S3;STX6;VTI1A;SNX9;RAB6A;TBC1D17;RAB11FIP4;SNX6…
regulation of mRNA stability (GO:0043488)	51/129	2.50432e-07	1.54625e-05	0.000251601	0.0155347	-1.63404	24.8375	YWHAB;HNRNPU;ELAVL1;PSMD9;METTL14;PSMD6;PSMD4;KHSRP;PSMD2;PSMD3;DIS3;SLC11A1;RC3H1;YWHAZ;PSMA3;XRN1;PSMA2;THRAP3;MAPKAPK2;PSME1;PSMD10;PSMD11;ANP32A;PSMD14;PSMD13;PARN;PSMB10;ZFP36L2;TBRG4;PSMB6;EXOSC6;EXOSC5;PSMB4;FXR2;LARP1;PSMB2;PSMB3;EXOSC9;PSMB1;E2F1;EXOSC1;PAIP1;PSMB8;PSMC6;PSMC3;PSMC4;APEX1;PSMC1;SERBP1;DCP1A;HSPA1A
regulation of mitotic cell cycle phase transition (GO:1901990)	65/185	1.02424e-06	5.1426e-05	0.000566629	0.0281263	-1.79057	24.6947	YWHAE;CETN2;UBE2D1;PSMD9;ACTR1A;PSMD6;CDC23;TUBA1A;PSMD4;PPP2R1A;PSMD2;CDC27;PSMD3;PRKACA;TMEM14B;YWHAG;SKP1;OFD1;HSP90AA1;CEP135;TUBB;HAUS6;CSNK1E;TUBA4A;HAUS1;DDB1;PSMA3;PSMA2;PSME1;ANAPC4;ANAPC5;MAPRE1;ANAPC2;PSMD10;PSMD11;ANAPC16;DCTN2;PSMD14;PSMD13;SSNA1;PSMB10;ZFP36L2;PSMB6;FZR1;PSMB4;PSMB2;HAUS7;PRKAR2B;PSMB3;PSMB1;E2F1;BUB3;CEP78;DYNC1H1;INO80;TUBB4B;PSMB8;CDK6;PSMC6;RGCC;PSMC3;PSMC4;PSMC…
phagocytosis (GO:0006909)	51/136	1.65457e-06	7.63608e-05	0.000670181	0.0312455	-1.82601	24.3078	SCARB2;IGHM;IGHV1OR15-1;IGHV3-21;IGHV1-3;IGHV3-23;ITGB2;IGHV4-39;HMGB1;IGHG3;IGHG4;IGHG1;IGHG2;TRBC2;IGLC3;IGLC2;IGHV3-7;IGHV5-51;IGHV3-73;ANXA1;IGHV3-30;IGHV3-74;CD93;SLC11A1;ANXA11;PDIA6;IGHV1-18;TMX3;VAMP7;CEACAM4;IGHD;MYH9;CD302;IGHV6-1;IGHV3-43;IGHV1-24;IGHV3-48;IGHV1-69;IGHV3-49;AIF1;TM9SF4;CORO1C;CDC42;IGKC;TRDC;PIP5K1C;IGHA1;IGHA2;CSNK1A1;IGHV3-11;IGHV3-15
positive regulation of viral process (GO:0048524)	23/45	3.17339e-06	0.000135507	0.000965418	0.0408426	-1.90225	24.0838	CTDP1;CCNT1;STAU1;DHX9;GTF2B;VPS4B;RSF1;GTF2F1;GTF2F2;DDB1;MDFIC;POLR2A;POLR2C;POLR2D;POLR2E;NELFB;POLR2G;PPIB;POLR2J;POLR2K;NELFE;POLR2L;RAB7A
positive regulation of type I interferon production (GO:0032481)	29/63	2.73053e-06	0.000117696	0.000841157	0.0369543	-1.86856	23.9382	SETD2;DDX3X;DHX9;PRKDC;RELA;HSPD1;IFIH1;TBK1;DHX33;IRAK1;DHX36;FLOT1;POLR2E;EP300;STAT6;POLR2K;POLR2L;CREBBP;XRCC6;POLR3GL;RIOK3;RIPK2;TMEM173;NFKB1;POLR3A;POLR3C;IRF1;POLR3K;TLR2
cellular macromolecule catabolic process (GO:0044265)	23/49	1.94865e-05	0.000674498	0.00228525	0.0822735	-2.16138	23.4419	MGEA5;RNASEH2C;MANBA;RNASEH2B;PNPT1;RNASEH2A;DIS3;RNASET2;SIAH2;RNASE6;HTRA2;UBE2G1;UBE2G2;RNASE2;RNF5;SND1;ISG20;SUPV3L1;RNASEH1;PPP1R8;XRN2;SKIV2L2;SIDT2
positive regulation of protein ubiquitination involved in ubiquitin-dependent protein catabolic process (GO:2000060)	37/88	1.90399e-06	8.59704e-05	0.000688855	0.0317036	-1.7777	23.415	PSMD10;PSMD11;ANAPC16;PSMD14;PSMD13;MAGEF1;PTEN;UBE2D1;PSMB10;PSMB6;PSMD9;FZR1;PSMB4;PSMD6;CDC23;PSMB2;PSMD4;RNF139;PSMB3;PSMD2;CDC27;PSMB1;PSMD3;BUB3;SKP1;PSMB8;PSMA3;PSMC6;PSMC3;PSMA2;PSMC4;PSMC1;PSME1;ANAPC4;ANAPC5;CCDC22;ANAPC2
innate immune response activating cell surface receptor signaling pathway (GO:0002220)	51/125	7.64589e-08	5.29304e-06	0.000137217	0.0103636	-1.40834	23.0777	FCN1;CLEC10A;ICAM2;UBE2D1;PSMD9;PSMD6;PSMD4;PSMD2;PSMD3;EP300;PRKACA;SKP1;FCER1G;CHUK;SYK;PDPK1;CLEC4A;PSMA3;PSMA2;PSME1;CLEC4E;RAF1;CARD11;PSMD10;PSMD11;PSMD14;PSMD13;BCL10;PSMB10;RELA;PSMB6;NRAS;PAK1;PSMB4;PSMB2;CLEC7A;PSMB3;PSMB1;FYN;PAK2;LYN;CREBBP;NFKB1;PSMB8;NFKBIA;PSMC6;PSMC3;PSMC4;PSMC1;KRAS;TAB1
mitochondrial ATP synthesis coupled proton transport (GO:0042776)	2018-10-22	0.00610196	0.0637983	0.0436611	0.483021	-4.50826	22.9883	ATP5B;STOML2;ATP5E;ATP5D;ATP5C1;CYC1;ATP5F1;COX5B;ATP5G1;ATP5L
mRNA metabolic process (GO:0016071)	41/98	6.3461e-07	3.49341e-05	0.000396008	0.0220654	-1.59482	22.7585	SF3B4;SLBP;SF3B3;CELF1;ZFP36L2;TBRG4;PTBP1;PCF11;SNRNP70;U2AF2;HSF1;SNRPD3;PRKACA;SRSF11;HNRNPA0;SF3A3;SF3A1;CPSF6;PNPT1;SF3A2;CPSF1;NCBP1;DIS3;CPSF3;LSM5;LSM3;WDR33;ERN1;NUDT21;PRPF18;AGO4;PRPF3;HNRNPA2B1;SNRPG;SRSF2;SRSF4;SNRPF;SRSF7;HSPA1A;SNRPB;SRSF9
negative regulation of ubiquitin protein ligase activity (GO:1904667)	37/78	4.52781e-08	3.3367e-06	0.000109717	0.00849656	-1.33941	22.65	PSMD10;RPL5;PSMD11;ANAPC16;PSMD14;PSMD13;RPL11;UBE2D1;PSMB10;PSMB6;PSMD9;FZR1;PSMB4;PSMD6;CDC23;PSMB2;PSMD4;PSMB3;PSMD2;CDC27;PSMB1;PSMD3;BUB3;RPS7;RPL23;PSMB8;PSMA3;PSMC6;PSMC3;PSMA2;PSMC4;PSMC1;CDK2;PSME1;ANAPC4;ANAPC5;ANAPC2
regulation of stress-activated protein kinase signaling cascade (GO:0070302)	2018-07-09	0.000312208	0.00654347	0.0136983	0.258627	-2.79621	22.5705	LYN;MAP2K1;MAP2K2;GSTP1;FAS;MAPK1;MAPK3
transcription elongation from RNA polymerase II promoter (GO:0006368)	42/96	1.04137e-07	6.70147e-06	0.00016024	0.011093	-1.39706	22.4613	GTF2A1;GTF2A2;SETD2;CTDP1;CCNT1;GTF2B;CTR9;TAF9;MLLT1;AFF4;SUPT6H;CDC73;GTF2E2;POLR2A;POLR2C;POLR2D;POLR2E;NELFB;POLR2G;TAF9B;POLR2J;POLR2K;NELFE;POLR2L;PBRM1;SUPT16H;NCBP1;TAF13;TAF10;ADRM1;TAF11;EAF2;ELP4;SSRP1;GTF2F1;GTF2F2;GTF2H5;PAF1;TAF7;CDK13;TAF3;TAF2
mitochondrial transport (GO:0006839)	55/136	3.45322e-08	2.6742e-06	9.23489e-05	0.00747443	-1.29377	22.2287	SLC25A1;ATP5C1;ATP5G1;TOMM20;TOMM22;FLVCR1;TIMM17A;SLC25A40;TIMM17B;TSPO;VPS35;SLC25A42;FBXO7;SLC25A44;HSP90AA1;TOMM34;TIMM22;TIMM21;ATP5F1;SLC25A51;SLC25A5;SLC25A11;SLC25A6;STOML2;TIMM13;TIMM10;COX5B;ATP5L;HSPD1;ATP5B;SLC25A26;SAMM50;SLC25A28;GRPEL1;PITRM1;ATP5E;ATP5D;UCP2;PMAIP1;BAK1;CYC1;SLC25A22;FIS1;PNPT1;HSPA4;BNIP3;SLC25A38;TIMM10B;SLC25A37;PINK1;ABCB10;SLC25A39;BCL2;SLC25A33;SLC25A36
regulation of G2/M transition of mitotic cell cycle (GO:0010389)	55/150	1.50277e-06	7.00628e-05	0.00065143	0.0306844	-1.64143	22.0086	YWHAE;CETN2;MECP2;PSMD9;ACTR1A;PSMD6;TUBA1A;PSMD4;PPP2R1A;PSMD2;PSMD3;PRKACA;YWHAG;SKP1;OFD1;HSP90AA1;CEP135;TUBB;HAUS6;CSNK1E;TUBA4A;HAUS1;PSMA3;PSMA2;PSME1;MAPRE1;PSMD10;PSMD11;DCTN2;PSMD14;PSMD13;SSNA1;VPS4B;PSMB10;PSMB6;PSMB4;PSMB2;HAUS7;PRKAR2B;PSMB3;PSMB1;BRD4;CEP78;DYNC1H1;RCC2;TUBB4B;PSMB8;CDK6;PSMC6;PSMC3;CDK4;PSMC4;PSMC1;CDK2;FGFR1OP
protein ubiquitination (GO:0016567)	158/507	1.08537e-09	1.07805e-07	2.90034e-05	0.0028195	-1.06317	21.9452	UBE3C;UBE2D3;UBE2D1;KLHDC7B;FBXO21;UBE2Z;PSMD9;HERC3;PSMD6;RNF115;HERC2;MAEA;RNF114;PSMD4;PSMD2;RNF19A;PSMD3;TRIM25;FBXO6;SKP2;FBXO7;SKP1;ATG3;RNF44;USP7;FBXW5;NHLRC3;ARRDC1;MUL1;TRPC4AP;RC3H2;KLHL42;RNF126;RRAGA;CDC34;RNF125;KCTD10;KCTD13;PSME1;UBE2V2;HIST1H2BD;NAIP;RNF122;ANAPC2;PSMD10;CUL7;VCP;PSMD11;ANAPC16;KLHL14;PSMD14;UBA7;KLHL15;PRKDC;PSMD13;UBA6;CTR9;KLHL17;FBXO45;KLHL12;BCL10;FBXO41;VCP…
histone monoubiquitination (GO:0010390)	15/25	1.3325e-05	0.00048319	0.00228367	0.0822735	-1.95064	21.8976	RNF20;DTX3L;KDM2B;RING1;CTR9;CDC73;RNF2;DDB2;DDB1;RNF168;RYBP;WAC;PAF1;CUL4B;SKP1
ribosomal small subunit biogenesis (GO:0042274)	22/45	1.30823e-05	0.000478185	0.00190541	0.0710503	-1.93814	21.793	LTV1;NOM1;RPS7;RIOK3;RPS6;TSR3;RPSA;ERAL1;PWP2;RPS15;RRP7A;RPS14;EMG1;LSM6;RPS27;NOB1;RPS19;MPHOSPH10;RRP36;SURF6;NOL11;RPS24
histone H2A ubiquitination (GO:0033522)	2018-12-18	2.2167e-05	0.00072864	0.00330953	0.102171	-1.99057	21.3328	DDB1;RNF168;RYBP;DTX3L;KDM2B;RING1;UBE2B;UBE2A;RNF2;CUL4B;DDB2;SKP1
negative regulation of transcription from RNA polymerase II promoter in response to stress (GO:0097201)	2018-08-11	0.000233702	0.00510903	0.0111115	0.221968	-2.55103	21.3304	DNAJB1;IMPACT;JUN;BAG3;CITED2;VHL;HSPA1A;NCK1
protein targeting (GO:0006605)	51/134	9.87138e-07	5.01137e-05	0.000511713	0.0267897	-1.5372	21.2572	RTP4;ZFAND6;ZDHHC6;ZDHHC7;SRP14;TOMM20;ZDHHC2;ZDHHC3;TOMM22;SEC61G;KIF13B;TIMM17A;LONP2;TIMM17B;TSPO;FBXO7;SEC63;ATG3;VPS13C;TOMM34;ZDHHC12;TIMM22;CDC37;PEX6;SLC25A6;ZDHHC20;RPL11;PIK3R4;TIMM13;KATNB1;ZDHHC24;ZDHHC21;TIMM10;GABARAP;TRAK2;GOLGA7B;ZDHHC18;PITRM1;VTI1A;VTI1B;FIS1;ICMT;PMM1;TMEM50A;TMEM50B;SRP68;SORL1;TIMM10B;SPCS3;SPCS2;TAOK2
T cell receptor signaling pathway (GO:0050852)	64/164	1.42757e-08	1.16475e-06	6.03962e-05	0.00520661	-1.17563	21.2374	DENND1B;TRAC;PIK3CD;UBE2D1;PTPRJ;PIK3CB;CD3E;CD3D;SPPL3;PSMD9;PSMD6;PSMD4;PSMD2;PSMD3;EIF2B1;NCK1;SKP1;CHUK;PDPK1;RIPK2;PDE4D;ZAP70;PSMA3;LCK;PSMA2;PSME1;LCP2;PRKCQ;CARD11;SKAP1;PSMD10;STOML2;PSMD11;PSMD14;PSMD13;TXK;WAS;BCL10;PIK3R1;PSMB10;RELA;TRAV29DV5;PSMB6;PAK1;PSMB4;PSMB2;PSMB3;PSMB1;CSK;FYN;PLCG1;PAK2;EIF2B2;NFKB1;PSMB8;NFKBIA;PSMC6;PSMC3;PSMC4;PSMC1;HLA-DPB1;HLA-DRA;CD247;HLA-DRB1
ER to Golgi vesicle-mediated transport (GO:0006888)	64/181	9.60402e-07	4.93042e-05	0.000543976	0.0276159	-1.52647	21.1506	ARF4;SERPINA1;KDELR1;PDCD6;CTSZ;GOLGA2;ACTR1A;CAPZB;TMED3;TMED2;TMED1;CTSC;TMED5;TMED4;NSF;TMED9;COG7;COG5;COG3;ARFGAP3;DYNLL2;ARFGAP1;NRBP1;DYNC1LI1;F8;TRAPPC6A;VAMP7;RAB35;SEC22B;ERGIC1;SEC22C;NAPA;WHAMMP3;DCTN5;TMED10;DCTN2;STX17;PEF1;SAR1B;GOSR1;KLHL12;LMAN1;LMAN2;VTI1A;WHAMM;CD55;SPTBN1;VTI1B;DYNC1H1;TRAPPC3;SEC24A;TRAPPC1;TRAPPC4;GBF1;TRAPPC5;SEC23IP;TMEM115;VAPA;CAPZA1;GOLGB1;RANGRF;COPG2;…
stimulatory C-type lectin receptor signaling pathway (GO:0002223)	50/122	8.6237e-08	5.71039e-06	0.00014561	0.0105478	-1.29373	21.044	CLEC10A;ICAM2;UBE2D1;PSMD9;PSMD6;PSMD4;PSMD2;PSMD3;EP300;PRKACA;SKP1;FCER1G;CHUK;SYK;PDPK1;CLEC4A;PSMA3;PSMA2;PSME1;CLEC4E;RAF1;CARD11;PSMD10;PSMD11;PSMD14;PSMD13;BCL10;PSMB10;RELA;PSMB6;NRAS;PAK1;PSMB4;PSMB2;CLEC7A;PSMB3;PSMB1;FYN;PAK2;LYN;CREBBP;NFKB1;PSMB8;NFKBIA;PSMC6;PSMC3;PSMC4;PSMC1;KRAS;TAB1
negative regulation of ubiquitin-protein ligase activity involved in mitotic cell cycle (GO:0051436)	33/72	6.46986e-07	3.51914e-05	0.000407087	0.0224094	-1.46206	20.8358	PSMD10;PSMD11;ANAPC16;PSMD14;PSMD13;UBE2D1;PSMB10;PSMB6;PSMD9;FZR1;PSMB4;PSMD6;CDC23;PSMB2;PSMD4;PSMB3;PSMD2;CDC27;PSMB1;PSMD3;BUB3;PSMB8;PSMA3;PSMC6;PSMC3;PSMA2;PSMC4;PSMC1;CDK2;PSME1;ANAPC4;ANAPC5;ANAPC2
complement activation, classical pathway (GO:0006958)	54/124	2.04125e-09	1.98436e-07	2.23581e-05	0.00222074	-1.03522	20.7144	IGHM;IGHV1OR15-1;IGHV3-21;IGHV1-3;IGHV3-23;IGHV4-34;IGHV4-39;IGHG3;IGLV2-8;IGHG4;IGHG1;IGHG2;IGKV1-16;TRBC2;IGLC3;IGLC2;IGHV3-7;IGHV5-51;IGHV3-73;IGHV3-30;IGHV3-74;IGHV1-18;IGHD;IGKV4-1;IGKV2-30;IGLV3-19;IGHV6-1;IGHV3-43;IGHV1-24;IGHV3-48;IGLV3-1;IGHV1-69;IGHV3-49;IGLV2-11;IGLV3-25;IGLV1-40;IGKC;IGLV1-47;IGLV6-57;IGLV2-14;IGLV3-21;IGLV1-44;IGKV3-15;TRDC;IGHA1;IGKV3-11;IGHA2;IGHV3-11;IGKV1-5;IGHV3…
Wnt signaling pathway, planar cell polarity pathway (GO:0060071)	35/89	2.0824e-05	0.000703513	0.00233922	0.0822735	-1.89301	20.4055	PSMD10;PSMD11;PSMD14;PSMD13;AP2A1;ARRB2;PSMB10;CDC42;PSMB6;PSMD9;PSMB4;PSMD6;PSMB2;PSMD4;PSMB3;PSMD2;DVL1;PSMB1;PSMD3;DVL2;DVL3;RAC1;AP2M1;SMURF2;PSMB8;RHOA;TIAM1;PSMA3;PSMC6;PSMC3;PSMA2;PSMC4;PSMC1;PSME1;PFN1
regulation of hematopoietic progenitor cell differentiation (GO:1901532)	31/78	4.75924e-05	0.00135906	0.00354769	0.103906	-2.04614	20.3649	PSMD10;PSMD11;SPI1;PSMD14;PSMD13;GATA2;PSMB10;PSMB6;PSMD9;PSMB4;PSMD6;PSMB2;PSMD4;PSMB3;PSMD2;PSMB1;PSMD3;H3F3A;SETD1A;EIF2AK2;PSMB8;RUNX1;ITCH;PSMA3;PSMC6;PSMC3;PSMA2;PSMC4;TAL1;PSMC1;PSME1
protein complex assembly (GO:0006461)	64/190	6.19969e-06	0.000246316	0.00147073	0.057929	-1.68724	20.2318	GSK3B;SERPINA1;PDCD6;TRADD;CTSZ;AKR1B1;ASH2L;TNF;CDC73;GOLGA2;PPP6C;ZC3H12A;EP300;TMED2;DNM1L;CTSC;NSF;SH3GLB1;TLE3;DBNL;TLE1;AFG3L2;PYGO2;F8;TRAPPC6A;ITGB1BP1;SEC22B;CRK;NAPA;KHDRBS1;CAMK2D;STOML2;NUFIP1;TMED10;HDAC1;PEF1;SAR1B;LEF1;NCF1B;KLHL12;BCL10;RASGRP1;LMAN1;SNX2;IRAK1;TRA2B;HACL1;STX2;BCL9L;ANKRD28;TRAPPC3;CREBBP;SEC24A;TRAPPC1;CSNK1A1;ST13;AMFR;TRAPPC10;TRAPPC4;TRAPPC5;PFKL;SEC23IP;BAX;…
mRNA export from nucleus (GO:0006406)	46/106	3.54904e-08	2.7026e-06	9.32463e-05	0.00747443	-1.17778	20.2036	SLBP;NUP205;POM121;NXT1;NUP188;ZC3H3;EIF4A3;AAAS;SMG5;NXF1;HHEX;PABPN1;RBMX2;U2AF2;MAGOH;POLR2D;TPR;IGFLR1;DHX38;NUP43;SRSF10;SRSF11;EIF5A;RANBP2;CPSF4;CHTOP;CPSF1;NCBP1;NUP133;NUP210;CPSF3;CPSF2;NUP153;THOC7;WDR33;NUP93;DDX19A;DDX39B;NUP50;HNRNPA2B1;SRSF2;SRSF4;SRSF6;SLU7;SRSF7;SRSF9
regulation of endoplasmic reticulum unfolded protein response (GO:1900101)	2018-07-10	0.000860099	0.0149422	0.0198028	0.331424	-2.8045	19.7955	ERN1;XBP1;COPS5;HSPA5;BAX;BAK1;PIK3R1
apoptotic process (GO:0006915)	73/232	2.17414e-05	0.000719829	0.00309893	0.0966914	-1.81631	19.5004	CSRNP1;HIP1;CSE1L;TRADD;ITGB2;PRF1;CIB1;IFIT2;PYCARD;PPP2R1A;DPF2;CASP2;EP300;TSPO;C19ORF12;DNM1L;IFT57;IER3;EIF5A;DAXX;PARP1;RHOB;TGFBR2;PLSCR1;RRAGC;IRF1;VDAC1;RAF1;GAPDH;MCM2;TLR2;NOTCH2;PPP1R15A;MAGEH1;BRAT1;MRPS30;STK4;RTN4;HSPD1;PPP2CA;BCLAF1;BNIP2;PLAGL2;PMAIP1;BAK1;YARS;FIS1;PLK3;FEM1B;GADD45A;BNIP3;GZMA;TNFSF12;LY86;CIDEB;DHCR24;TNFRSF10A;CFLAR;CDK11B;MTOR;CD2;NFKBIA;DAP;CDK5;IL2RA;TAOK2…
regulation of lymphocyte migration (GO:2000401)	2018-06-08	0.00122655	0.0198727	0.0248338	0.379484	-2.90578	19.4791	SPN;STK10;MSN;CCR6;GCSAM;WASL
regulation of translation (GO:0006417)	72/214	1.77232e-06	8.09773e-05	0.000797403	0.0353722	-1.46409	19.3893	RPL5;BTG2;DDX3X;NUP188;EIF4A3;LTN1;EPRS;ELAVL1;RPS6KA3;IPO8;OGFOD1;SOX4;EIF5B;NCBP1;NUP133;NUP210;RPL13A;LARP4B;MIF4GD;NUP93;NEMF;NCL;NUP50;GEMIN5;MAPKAPK5;EIF4E2;EIF1B;GAPDH;DDX6;MTPN;NUP205;POM121;DHX9;NOLC1;AAAS;TOB1;FXR2;LARP1;POLR2A;RNF139;POLR2C;POLR2D;TPR;EIF4H;POLR2E;RPS3;NUP43;POLR2G;POLR2J;POLR2K;PAIP1;POLR2L;RANBP2;YTHDF1;EIF2B2;H3F3A;EIF2AK2;NUP153;UPF3A;MEX3C;MTOR;EIF1;DHFR;CNOT7;CNO…
mRNA 3'-end processing (GO:0031124)	34/75	6.05286e-07	3.37262e-05	0.000391955	0.0220654	-1.352	19.3573	SLBP;AHCYL1;ZC3H3;EIF4A3;CSTF2T;CDC73;PABPN1;PCF11;U2AF2;MAGOH;POLR2D;IGFLR1;DHX38;SRSF11;CPSF4;CHTOP;CPSF6;CPSF1;NCBP1;CPSF3;CPSF2;SSU72;THOC7;WDR33;NUDT21;DDX39B;SRSF2;PAF1;TUT1;SRSF4;SRSF6;SLU7;SRSF7;SRSF9
DNA-templated transcription, termination (GO:0006353)	43/107	1.26795e-06	6.03464e-05	0.00056514	0.0281263	-1.41796	19.2533	SLBP;EIF4A3;CSTF2T;TTF2;TTF1;TAF1D;PABPN1;POLR2A;PCF11;U2AF2;MAGOH;TWISTNB;IGFLR1;POLR2E;DHX38;SNRPD3;POLR2K;SRSF11;POLR2L;CPSF4;CHTOP;CPSF1;NCBP1;CPSF3;CPSF2;SSU72;GTF2H5;THOC7;WDR33;NUDT21;DDX39B;POLR1A;SNRPG;SRSF2;POLR1E;SRSF4;SNRPF;SRSF6;POLR3K;SLU7;SRSF7;SNRPB;SRSF9
anaphase-promoting complex-dependent catabolic process (GO:0031145)	35/80	1.17415e-06	5.70711e-05	0.000541586	0.0276159	-1.40497	19.1848	PSMD10;PSMD11;ANAPC16;PSMD14;PSMD13;UBE2D1;PSMB10;PSMB6;PSMD9;FZR1;PSMB4;PSMD6;CDC23;PSMB2;PSMD4;PSMB3;PSMD2;CDC27;PSMB1;PSMD3;BUB3;SKP2;PSMB8;FBXO31;PSMA3;PSMC6;PSMC3;PSMA2;PSMC4;UBE2S;PSMC1;PSME1;ANAPC4;ANAPC5;ANAPC2
proteolysis involved in cellular protein catabolic process (GO:0051603)	35/94	7.93239e-05	0.00207103	0.00472368	0.124754	-2.00644	18.9447	VCP;VPS4B;CTSZ;CTSW;NEDD8;PRPF19;CTSS;PSMB10;PSMB6;SCPEP1;CTSO;PSMB4;PSMB2;PSMB3;PSMB1;CTSH;PMAIP1;CTSF;CTSC;UBL4A;ATE1;ZRANB1;PDCD6IP;GZMA;ISG15;NR1D1;CLPX;PSMB8;DDB1;PSMA3;PSMA2;CLPP;CHMP4B;CPVL;CUL4B
phosphorylation (GO:0016310)	114/387	4.72863e-06	0.000191196	0.00185726	0.0707153	-1.53985	18.8814	DGKE;CCNT1;TP53RK;MAML1;GMFG;ATP5C1;RPS6KA3;STK10;TBK1;GNPTAB;PIM1;PIM3;MAP3K9;PIM2;PRKACA;MAP3K5;MAP2K1;ADAM10;LMTK2;PRPF4B;VRK1;CSNK1E;PRKAB1;NRBP1;ERN1;DGKQ;MAPKAPK2;SIK1;ULK1;SIK2;UQCRC2;RAF1;CSNK1G2;UQCRB;CTBP1;PRKDC;TXK;PIK3R4;STK4;PRKCZ;UQCRH;NUAK2;IRAK1;IRAK2;ATP5D;STK38;C19ORF35;CDK17;LYN;SURF1;NEK4;INSR;TNK2;NEK7;CHCHD10;EIF2AK2;BRAF;ICK;GNPTG;CDK6;CDK5;CDK4;STK25;TOLLIP;CDK2;AAK1;CDK13…
positive regulation of mRNA metabolic process (GO:1903313)	2018-09-13	0.000164728	0.00363596	0.00893704	0.197262	-2.1667	18.8746	NUDT21;CNOT7;PNPT1;CNOT1;KHSRP;ZC3H12A;RC3H1;ZC3HAV1;GTPBP1
nuclear-transcribed mRNA catabolic process, exonucleolytic (GO:0000291)	20/36	2.57545e-06	0.000112069	0.000940356	0.0405329	-1.46658	18.8741	DDX6;TTC37;DIS3;LSM1;LSM5;LSM4;LSM3;PATL1;EDC3;EXOSC6;EXOSC5;LSM7;CNOT7;LSM6;EXOSC9;POLR2G;DCP1A;DCPS;EXOSC1;DCP1B
RNA catabolic process (GO:0006401)	21/44	3.25402e-05	0.00097174	0.00298259	0.0946352	-1.82499	18.8577	RNASEH2C;FEN1;RNASEH2B;PNPT1;RNASEH2A;DIS3;RNASET2;RNASE6;RNASE2;SND1;ZFP36L2;ERN1;ISG20;SUPV3L1;RNASEH1;AGO4;PPP1R8;XRN2;SKIV2L2;HSPA1A;SIDT2
regulation of protein binding (GO:0043393)	44/112	1.98644e-06	8.72698e-05	0.00071437	0.0319996	-1.42664	18.7306	HDAC4;GSK3B;LRPAP1;KDM1A;ROCK1;CTSZ;RPL11;STK4;SPPL3;ACTB;IFIT2;DNAJB2;GOLGA2;PPP2CA;DVL1;HSF1;FLOT1;BAK1;LDLRAP1;PRKACA;B2M;SNAPIN;DTX3L;RIPK2;AMFR;TFIP11;CSNK1E;TMEM173;SORL1;HIPK2;PPP1CA;FKBP1A;TIAM1;GNL3L;BCL2;BAX;ITGB1BP1;TRIB3;AIDA;CAMK1;CARD16;CRK;ZFPM1;RAN
regulation of macroautophagy (GO:0016241)	44/117	7.63126e-06	0.000300579	0.00144059	0.0572352	-1.58764	18.7076	ATP6V1A;PRKAA1;NPRL3;GNAI3;VPS26B;C9ORF72;LARP1;TBK1;SESN2;ATP6V0A2;QSOX1;VPS35;ATP6V1E1;PRKACA;SNX6;UBQLN2;SH3GLB1;BNIP3L;ATP6V1G1;PRKAB2;ATP6V0E1;BNIP3;PRKAB1;MTOR;ERN1;PINK1;RRAGA;CDK5;RRAGC;RHEB;RRAGB;ATP6V1B2;WAC;TBC1D25;LAMTOR2;SMCR8;ULK1;LAMTOR1;LAMTOR4;ATP6V0C;GAPDH;LAMTOR3;RAB5A;PAFAH1B2
negative regulation of mitotic cell cycle phase transition (GO:1901991)	34/80	3.67567e-06	0.000154075	0.000960326	0.0408426	-1.49157	18.6652	PSMD10;PSMD11;PSMD14;PSMD13;PTEN;CDC73;PSMB10;ZFP36L2;PSMB6;PSMD9;PSMB4;PSMD6;PSMB2;PSMD4;PSMB3;PSMD2;PSMB1;PSMD3;BRD7;SKP1;PRMT2;KLF4;PSMB8;PSMA3;PSMC6;RBL1;RGCC;PSMC3;PSMA2;PSMC4;PSMC1;CDK2AP2;PSME1;ZNF655
mitochondrial gene expression (GO:0140053)	24/46	1.19855e-06	5.7644e-05	0.000605572	0.0292021	-1.36569	18.6204	PTCD3;RARS2;MRPS15;PNPT1;MRPS24;MRPS12;MRPS34;MRPL16;MRPS18B;MRPS18A;MRPS21;MRPL47;TFB2M;MRPL12;MRPL23;POLRMT;QRSL1;MRPL10;MRPL51;NOA1;FASTKD5;TFAM;HARS;SLC25A33
antigen processing and presentation of exogenous peptide antigen via MHC class I (GO:0042590)	36/79	2.43002e-07	1.52093e-05	0.00024845	0.0155347	-1.22253	18.6193	PSMD10;PSMD11;ITGB5;PSMD14;PSMD13;PSMB10;PSMB6;PSMD9;PSMB4;PSMD6;PSMB2;PSMD4;PSMB3;PSMD2;PSMB1;PSMD3;B2M;PDIA3;FCER1G;CHUK;HLA-B;CYBB;HLA-C;CYBA;PSMB8;HLA-E;TAPBP;PSMA3;PSMC6;PSMC3;PSMA2;PSMC4;PSMC1;PSME1;SEC22B;VAMP3
mitochondrial ATP synthesis coupled electron transport (GO:0042775)	34/86	2.38351e-05	0.000761555	0.00250068	0.0849689	-1.74132	18.5352	NDUFB9;NDUFB10;NDUFB6;UQCRB;COX15;NDUFB11;NDUFB4;UQCR10;COX5B;TAZ;COX5A;COX7C;UQCRH;PMPCB;UQCRFS1;CYC1;NDUFV1;COX10;COX8A;NDUFA6;NDUFA4;NDUFA1;NDUFC2;SDHC;SDHD;SDHA;COQ7;COX6B1;SDHAF2;NDUFS6;UQCRQ;NDUFAB1;CYCS;UQCRC2
antigen processing and presentation of exogenous peptide antigen via MHC class I, TAP-dependent (GO:0002479)	35/76	2.58752e-07	1.57632e-05	0.000257634	0.015695	-1.21047	18.3597	PSMD10;PSMD11;ITGB5;PSMD14;PSMD13;PSMB10;PSMB6;PSMD9;PSMB4;PSMD6;PSMB2;PSMD4;PSMB3;PSMD2;PSMB1;PSMD3;B2M;PDIA3;CHUK;HLA-B;CYBB;HLA-C;CYBA;PSMB8;HLA-E;TAPBP;PSMA3;PSMC6;PSMC3;PSMA2;PSMC4;PSMC1;PSME1;SEC22B;VAMP3
exonucleolytic nuclear-transcribed mRNA catabolic process involved in deadenylation-dependent decay (GO:0043928)	19/34	4.0829e-06	0.000168061	0.00118657	0.0484056	-1.4785	18.3462	DDX6;TTC37;DIS3;LSM1;LSM5;LSM4;LSM3;PATL1;EDC3;EXOSC6;EXOSC5;LSM7;CNOT7;LSM6;EXOSC9;DCP1A;DCPS;EXOSC1;DCP1B
termination of RNA polymerase II transcription (GO:0006369)	32/69	6.86419e-07	3.66921e-05	0.000421609	0.0226627	-1.29146	18.3281	SLBP;EIF4A3;CSTF2T;TTF2;PABPN1;PCF11;U2AF2;MAGOH;IGFLR1;DHX38;SNRPD3;SRSF11;CPSF4;CHTOP;CPSF1;NCBP1;CPSF3;CPSF2;SSU72;THOC7;WDR33;NUDT21;DDX39B;SNRPG;SRSF2;SRSF4;SNRPF;SRSF6;SLU7;SRSF7;SNRPB;SRSF9
regulation of gene silencing by miRNA (GO:0060964)	29/68	1.72303e-05	0.000600957	0.0021005	0.0773967	-1.64252	18.0165	NUP205;POM121;NUP188;DHX9;AAAS;ELAVL1;IPO8;POLR2A;POLR2C;DND1;POLR2D;TPR;POLR2E;NUP43;POLR2G;POLR2J;POLR2K;POLR2L;RANBP2;NUP133;NUP210;H3F3A;STAT3;NUP153;POU5F1;NUP93;NUP50;RAN;TNRC6A
interleukin-12-mediated signaling pathway (GO:0035722)	22/47	3.10703e-05	0.000946401	0.00289102	0.0936813	-1.73204	17.9773	HSPA9;ARF1;RALA;PITPNA;RPLP0;MSN;TALDO1;MIF;SOD2;SOD1;CDC42;CNN2;RAP1B;CAPZA1;HNRNPA2B1;TCP1;PDCD4;SNRPA1;P4HB;IL12RB1;PAK2;JAK1
regulation of protein modification by small protein conjugation or removal (GO:1903320)	2018-09-15	0.000779557	0.0138054	0.0168266	0.295695	-2.49201	17.8348	DNAJB2;DAXX;HSP90AA1;ITCH;PINK1;HSP90AB1;RNF139;UBQLN1;HSPA1A
regulation of humoral immune response (GO:0002920)	40/114	0.00011821	0.00282776	0.00603449	0.145114	-1.97109	17.8247	C5AR2;IGHV3-23;IGHV4-34;IGHV3-48;IGHV4-39;IGLV3-1;IGHV1-69;CFP;IGHG3;IGLV2-11;IGLV2-8;IGHG4;IGLV3-25;IGHG1;IGHG2;IGLV1-40;IGKC;IGKV1-16;IGLV1-47;IGLV6-57;IGLV2-14;IGLV3-21;C1QBP;IGLV1-44;C3AR1;IGKV3-15;CCR7;IGHV3-7;IGKV3-11;CD55;IGHV3-30;IGHV3-11;IGKV1-5;IGLV7-43;IGLV1-51;IGLV2-23;IGKV4-1;IGKV2-30;IGKV3-20;IGLV3-19
RNA export from nucleus (GO:0006405)	48/120	3.70177e-07	2.11417e-05	0.000304697	0.0178482	-1.18805	17.5941	SLBP;NUP205;POM121;NXT1;NUP188;EIF4A3;PHAX;AAAS;SMG5;NXF1;HHEX;RBMX2;U2AF2;MAGOH;TPR;IGFLR1;DHX38;NUP43;HNRNPA1;SRSF10;SRSF11;EIF5A;RANBP2;CPSF4;CHTOP;CPSF1;NCBP1;NUP133;NUP210;CPSF3;CPSF2;NUP153;RPSA;THOC7;WDR33;NUP93;DDX19A;DDX39B;XPOT;NUP50;HNRNPA2B1;SRSF2;SRSF4;SRSF6;SLU7;SRSF7;RAN;SRSF9
protein modification by small protein removal (GO:0070646)	87/262	3.00688e-07	1.73904e-05	0.000344877	0.0196968	-1.16912	17.557	PTEN;AKR1B1;UBE2D1;ARRB2;TOMM20;ACTB;BABAM1;IFIH1;PSMD9;PSMD6;PSMD4;PSMD2;PSMD3;ZC3H12A;EP300;TRIM25;SKP2;USP7;USP42;RIPK2;USP4;ACTR5;YOD1;ACTR8;JOSD1;RHOA;DDB2;HCFC1;KAT2B;KAT2A;PSMA3;PSMA2;TRAF3;DMWD;PSME1;STAMBP;STAM2;OTUB1;PSMD10;BECN1;VCP;PSMD11;PSMD14;PSMD13;USP12;NEDD8;ADRB2;FOXO4;USP18;PSMB10;PSMB6;SNX3;TFPT;VCPIP1;PSMB4;PSMB2;STAMBPL1;TNKS2;PSMB3;PSMB1;SUDS3;TAF9B;SMAD2;ZRANB1;TOR1A;SMUR…
cellular response to heat (GO:0034605)	21/48	0.0001573	0.00352811	0.0065007	0.148509	-2.00416	17.5511	HSPA9;YWHAE;DAXX;HSPA5;HSBP1;HSPA4;PDCD6;HSPA6;HTRA2;HSPA14;HSPA13;SUMO1;BAG3;HSF1;POLR2D;TPR;HYOU1;PRKACA;IER5;SLU7;HSPA1A
positive regulation of macroautophagy (GO:0016239)	22/45	1.30823e-05	0.000478185	0.00190541	0.0710503	-1.56057	17.5475	SH3GLB1;BNIP3L;UVRAG;CALCOCO2;BNIP3;GNAI3;HTT;ADRB2;C9ORF72;PINK1;LARP1;SPTLC1;TBK1;SPTLC2;SESN2;WAC;PIP4K2A;RAB3GAP2;PIP4K2B;SMCR8;PAFAH1B2;RAB3GAP1
positive regulation of protein localization to endosome (GO:1905668)	2018-05-07	0.00465911	0.0511718	0.0452666	0.486643	-3.26318	17.5198	DTX3L;ROCK2;MSN;EZR;SORL1
synaptic vesicle transport along microtubule (GO:0099517)	2018-10-16	0.000245435	0.00525548	0.00981534	0.207622	-2.07627	17.2589	BLOC1S4;AP3M1;BLOC1S5;BLOC1S6;SNAPIN;BLOC1S3;DTNBP1;AP3B1;AP3S2;AP3S1
modulation by host of viral transcription (GO:0043921)	16/28	1.62271e-05	0.00057474	0.00239049	0.0833752	-1.56297	17.2377	JUN;CTDP1;CCNT1;HDAC1;GTF2B;LEF1;TAF11;NUCKS1;RRP1B;CHD1;REST;SNW1;PSMC3;CCL4;EP300;INPP5K
positive regulation of cytokine production (GO:0001819)	69/221	4.73627e-05	0.00135906	0.00458259	0.124643	-1.72615	17.1884	HMGB1;TNF;PYCARD;TBK1;FLOT1;EP300;CCR7;IL6R;CCR2;HAVCR2;ANXA1;RIPK2;NFAM1;PDE4D;SLC11A1;IL18;ARNT;CYBA;MIF;TICAM1;TMEM173;HLA-E;RUNX1;FGR;ADAM17;IRF1;PRKCQ;TLR7;GAPDH;CARD11;TLR2;PTGER4;CEBPB;DHX9;PRKDC;TXK;DDX60;PRKCZ;RASGRP1;RELA;HSPD1;DHX33;IRAK1;DHX36;POLR2E;RPS3;SLAMF6;STAT6;IL12RB1;PIBF1;POLR2K;POLR2L;CREBBP;XRCC6;ZNF580;POLR3GL;EIF2AK2;LILRB2;NFKB1;SOD1;CCDC88B;POLR3A;RGCC;POLR3C;CD28;HLA-…
positive regulation of ubiquitin-protein ligase activity involved in regulation of mitotic cell cycle transition (GO:0051437)	33/77	4.07945e-06	0.000168061	0.00101271	0.0420644	-1.3824	17.155	PSMD10;PSMD11;ANAPC16;PSMD14;PSMD13;UBE2D1;PSMB10;PSMB6;PSMD9;FZR1;PSMB4;PSMD6;CDC23;PSMB2;PSMD4;PSMB3;PSMD2;CDC27;PSMB1;PSMD3;BUB3;SKP1;PSMB8;PSMA3;PSMC6;PSMC3;PSMA2;PSMC4;PSMC1;PSME1;ANAPC4;ANAPC5;ANAPC2
positive regulation of granulocyte differentiation (GO:0030854)	2018-05-07	0.00465911	0.0511718	0.0452666	0.486643	-3.18186	17.0832	HAX1;LEF1;HCLS1;EVI2B;RUNX1
chaperone mediated protein folding requiring cofactor (GO:0051085)	14/25	7.51836e-05	0.00198563	0.00501009	0.130806	-1.79752	17.0685	HSPA9;HSPA5;HSPA4;PTGES3;HSPA6;DNAJB14;HSPA14;HSPE1;HSPA13;GAK;DNAJB1;DNAJC7;HYOU1;HSPA1A
cellular response to DNA damage stimulus (GO:0006974)	102/330	1.43018e-06	6.7366e-05	0.000891609	0.0387977	-1.26604	17.038	ATF2;NUDT1;CIB1;SMC5;ALKBH7;PYCARD;HERC2;ZC3H12A;FBXO6;RECQL;UBE2E2;CSNK1E;INIP;EID3;POLG2;MSH3;MAPKAPK2;TIPRL;ASF1A;VCP;UBA7;PRKDC;UBA6;BOD1L1;HTRA2;FBXO45;PDS5B;PDS5A;ZBTB4;FOXO1;UBR5;MCL1;LYN;MOAP1;PLK3;UVRAG;NEK4;UBE2B;GADD45A;FANCA;CIDEB;UBE2A;FBXO31;BCL6;BCL2;UBA1;BTG2;FEN1;MCM7;MCM9;ASH2L;AATF;NIPBL;SUMO1;CASP2;CTLA4;IKBKE;VAV3;RBM14;DTX3L;PARP1;H2AFX;BAZ1B;SMC1A;GNL1;DDB2;DDB1;RNF168;NSMC…
regulation of stem cell differentiation (GO:2000736)	34/89	5.47342e-05	0.00152488	0.00386261	0.109617	-1.72867	16.9635	PSMD10;NOTCH1;PSMD11;SPI1;PSMD14;PSMD13;HNRNPU;GATA2;PSMB10;ZFP36L2;PSMB6;PSMD9;PSMB4;PSMD6;PSMB2;PSMD4;PSMB3;PSMD2;PSMB1;PSMD3;H3F3A;SETD1A;EIF2AK2;PSMB8;RUNX1;ITCH;PSMA3;PSMC6;PSMC3;PSMA2;PSMC4;TAL1;PSMC1;PSME1
regulation of protein activation cascade (GO:2000257)	39/109	8.84162e-05	0.00225684	0.0051282	0.132377	-1.80901	16.8843	C5AR2;IGHV3-23;IGHV4-34;IGHV3-48;IGHV4-39;IGLV3-1;IGHV1-69;CFP;IGHG3;IGLV2-11;IGLV2-8;IGHG4;IGLV3-25;IGHG1;IGHG2;IGLV1-40;IGKC;IGKV1-16;IGLV1-47;IGLV6-57;IGLV2-14;IGLV3-21;C1QBP;IGLV1-44;C3AR1;IGKV3-15;IGHV3-7;IGKV3-11;CD55;IGHV3-30;IGHV3-11;IGKV1-5;IGLV7-43;IGLV1-51;IGLV2-23;IGKV4-1;IGKV2-30;IGKV3-20;IGLV3-19
regulation of autophagy (GO:0010506)	70/204	1.09302e-06	5.36988e-05	0.000607178	0.0292021	-1.22342	16.7934	GSK3A;PLEKHF1;CISD2;HMGB1;PIK3CB;GOLGA2;TRIM8;ZC3H12A;EP300;PIP4K2A;WDR6;PIP4K2B;VPS35;PIM2;ATP6V1E1;DNM1L;PRKACA;TRIM22;SH3GLB1;ATP6V1G1;PRKAB2;ATP6V0E1;WDR75;TICAM1;WBP11;PRKAB1;SREBF2;EEF1A1;ERN1;KAT2A;RRAGA;HAX1;RRAGC;RRAGB;ATP6V1B2;SMCR8;ULK1;VDAC1;ATP6V0C;GAPDH;ATP6V1A;PRKAA1;ROCK1;HTRA2;VPS26B;C9ORF72;FOXO1;MTDH;DHRSX;DRAM1;PSAP;ATP6V0A2;MCL1;SNX6;UBQLN2;KDM4A;OSBPL7;BNIP3;RAB39B;MTOR;TPCN…
mRNA splice site selection (GO:0006376)	13/25	0.00036469	0.00724464	0.0105683	0.213658	-2.11759	16.7638	ISY1;SF3A3;SF3A1;SF3A2;CELF1;CELF2;PSIP1;LUC7L3;SNRPC;SRSF6;SLU7;SRSF10;SRSF9
positive regulation of gene expression (GO:0010628)	202/772	1.36151e-05	0.000485997	0.00582896	0.140913	-1.49062	16.7014	ATF2;RPL5;SPI1;EIF4A3;ELK1;ACTB;PSMD9;CREB3L2;ZC3H12A;UBAP2L;VPS35;SOX4;DDX17;SMARCC1;SMARCC2;RPL23;SLC11A1;FOXH1;WDR75;PRKAB1;HCFC1;RUNX1;TFAM;EZR;SKAP1;BCL10;PIK3R1;MRPL12;FXR2;INPP5K;HIVEP3;CREBBP;JUN;XRCC6;H3F3A;SMARCA5;RAB27A;BRAF;NR1D2;UPF3A;NR1D1;MLLT11;FUBP1;CD28;SETD3;CITED2;AKR1B1;RSF1;CD3E;NAT14;WDR43;TRMT112;MED14;PPP3CB;MED13;SPIN1;CTSH;SS18;PRMT2;RHOG;SERPINB9;FOS;TFB2M;BAZ1B;KAT2B;…
positive regulation of autophagy (GO:0010508)	27/68	0.00014597	0.00331808	0.006284	0.147998	-1.87851	16.5912	PRKAA1;PLEKHF1;ROCK1;GNAI3;HTT;PIK3CB;C9ORF72;FOXO1;CAMKK2;MTDH;TRIM8;DHRSX;LARP1;TBK1;SESN2;ZC3H12A;PIM2;FBXO7;TRIM22;SH3GLB1;BNIP3L;PLK3;BNIP3;TICAM1;PINK1;WAC;PAFAH1B2
regulation of mRNA splicing, via spliceosome (GO:0048024)	26/61	4.68251e-05	0.00135408	0.00349265	0.103887	-1.66149	16.5635	RBM25;HNRNPU;PTBP1;RBM15B;U2AF2;C1QBP;TRA2B;MAGOH;SAP18;HNRNPA1;RBM7;SRSF10;RBM5;DDX17;SF3A1;NCBP1;WTAP;PRDX6;HNRNPL;SMU1;SNW1;THRAP3;SRSF4;SRSF6;SRSF7;SRSF9
positive regulation of apoptotic process (GO:0043065)	92/308	2.08006e-05	0.000703513	0.00350155	0.103887	-1.52036	16.3902	TNFAIP8;BTG1;DDX3X;PDCD6;RASGRF2;TRADD;PDCD5;HMGB1;UBE2Z;TNF;IFIT2;PYCARD;C1QBP;ZC3H12A;ARL6IP5;TNFSF10;CASP2;CTLA4;CTSH;RAC1;DNM1L;CTNNBL1;RBM5;SOX4;MAP3K5;ARHGEF11;PSENEN;VAV3;BNIP3L;PRMT2;F2R;RPS6;DUSP6;RHOB;VAV2;LATS1;TIAM1;BRMS1;ARHGEF3;SIK1;ATF6;SOS2;PPID;BCL2A1;HTRA2;HTT;BCL10;STK4;FOXO1;PPM1F;HSPD1;APH1A;C3ORF38;FGD3;GNA13;ABR;MAPK9;BCLAF1;PNMA1;E2F1;RPS3;PMAIP1;SAP18;APBB1;BAK1;SUDS3;ZNF…
regulation of RNA export from nucleus (GO:0046831)	2018-10-16	0.000245435	0.00525548	0.00981534	0.207622	-1.96302	16.3176	KHDRBS1;SETD2;CPSF6;RBM26;DHX9;ZC3H3;TPR;NUP153;SUPT6H;NUDT4
negative regulation of mRNA splicing, via spliceosome (GO:0048025)	2018-09-14	0.000379141	0.00746678	0.012423	0.241535	-2.06987	16.3056	PTBP1;U2AF2;C1QBP;SAP18;SRSF4;SRSF6;SRSF10;SRSF7;SRSF9
regulation of cell cycle checkpoint (GO:1901976)	2018-05-07	0.00465911	0.0511718	0.0452666	0.486643	-3.02387	16.2349	ETAA1;FEM1B;RFWD3;CRY1;RPA2
T-helper cell lineage commitment (GO:0002295)	2018-06-09	0.00305523	0.0401131	0.035345	0.438317	-2.79849	16.2058	SPN;IRF4;STAT3;SLAMF6;ZFPM1;BATF
protein K48-linked ubiquitination (GO:0070936)	22/49	6.86544e-05	0.00185611	0.00427371	0.118343	-1.67072	16.0163	UBE2H;DTX3L;UBE2B;AMFR;UBE2D3;UBE2D1;UBE2E2;BFAR;UBE2G1;UBE2A;UBE2G2;RNF5;ITCH;RNF115;RNF126;CDC34;RNF216;UBE2R2;UBR5;PELI1;RFFL;UBE2K
lysosomal lumen acidification (GO:0007042)	2018-06-08	0.00122655	0.0198727	0.0248338	0.379484	-2.38126	15.9629	TMEM199;CCDC115;PPT1;ATP6V0C;CLN6;CLN5
mitochondrial electron transport, ubiquinol to cytochrome c (GO:0006122)	2018-09-15	0.000779557	0.0138054	0.0168266	0.295695	-2.20185	15.7582	UQCRB;UQCRQ;CYCS;PMPCB;UQCRFS1;CYC1;UQCR10;UQCRC2;UQCRH
plasma membrane invagination (GO:0099024)	40/104	1.04159e-05	0.000390084	0.00166321	0.063859	-1.36845	15.6991	SCARB2;IGHM;IGHV6-1;IGHV1OR15-1;IGHV3-21;IGHV3-43;IGHV1-3;IGHV3-23;ITGB2;IGHV1-24;IGHV3-48;IGHV4-39;IGHV1-69;IGHV3-49;AIF1;CDC42;IGHG3;IGHG4;IGHG1;IGHG2;IGKC;TRBC2;IGLC3;SNX9;TRDC;IGLC2;IGHA1;IGHV3-7;IGHA2;IGHV5-51;IGHV3-73;IGHV3-30;IGHV3-74;IGHV3-11;IGHV3-15;RHOA;IGHV1-18;VAMP7;IGHD;MYH9
protein modification by small protein conjugation (GO:0032446)	121/399	4.79939e-07	2.70721e-05	0.000572498	0.0281263	-1.07575	15.6517	NUP188;UBE3C;UBE2D3;UBE2D1;KLHDC7B;UBE2Z;HERC3;HERC2;FBXO7;SKP1;PIAS4;ATG3;PIAS3;RNF44;USP7;FBXW5;NUP210;ARRDC1;MUL1;TRPC4AP;PIAS2;KLHL42;PIAS1;NUP93;RRAGA;CDC34;KCTD10;KCTD13;UBE2V2;HIST1H2BD;NAIP;CUL7;NUP205;POM121;VCP;L3MBTL2;ANAPC16;KLHL14;UBA7;KLHL15;PRKDC;UBA6;CTR9;KLHL17;DCUN1D1;FBXO45;KLHL12;BCL10;AAAS;VCPIP1;RNF213;TPR;UBR5;BRAP;UBE2H;SMURF2;UBE2B;KLHL26;KLHL28;KLHL21;ISG15;NUP153;UBE2A;…
RNA phosphodiester bond hydrolysis, endonucleolytic (GO:0090502)	2018-07-11	0.00195629	0.0283756	0.0275745	0.397439	-2.50916	15.6489	POP7;RNASEH1;LAS1L;LACTB2;RPP30;ZC3H12A;MRPL44
late endosome to vacuole transport (GO:0045324)	2018-06-09	0.00305523	0.0401131	0.035345	0.438317	-2.68167	15.5293	BECN1;TMEM50A;LEPROTL1;TMEM50B;PIK3R4;CHMP7
nucleobase-containing compound catabolic process (GO:0034655)	21/44	3.25402e-05	0.00097174	0.00298259	0.0946352	-1.50158	15.5159	RNASEH2C;RNASEH2B;PNPT1;RNASEH2A;DIS3;RNASET2;NUDT1;RNASE6;NUDT5;RNASE2;SND1;ISG20;NUDT9;SUPV3L1;RNASEH1;PPP1R8;XRN2;ADPRM;NUDT15;SKIV2L2;SIDT2
protein autophosphorylation (GO:0046777)	57/176	6.83615e-05	0.00185611	0.00509414	0.132245	-1.60134	15.358	GSK3B;SLA;SLA2;STK10;SLK;PIM1;PIM3;MAP3K9;PIM2;JAK3;JAK1;MAP2K2;RIPK3;SYK;PDPK1;MINK1;LMTK2;VRK1;ERN1;FGR;ZAP70;LCK;MAPKAPK2;MAPKAPK5;SIK1;ULK1;SIK2;BLK;CAMK2D;TXK;PRKX;ACVR1B;STK4;CAMKK2;PAK1;GRK5;IRAK1;CSK;FYN;PAK2;MAPK3;LYN;EIF2AK1;INSR;TNK2;EIF2AK2;MTOR;PINK1;TAOK3;STK25;STK17B;TAOK2;AAK1;MAP3K10;GRAP;MAP3K13;MAP3K11
cellular response to increased oxygen levels (GO:0036295)	2018-08-12	0.000577721	0.0108459	0.0157051	0.287323	-2.04162	15.2231	ATP6V1A;TMEM199;ATP6V1G1;ATP6AP1;CCDC115;ATP6V0A2;FAS;FOXO1
ATP-dependent chromatin remodeling (GO:0043044)	15/31	0.000360183	0.00718636	0.0101861	0.209641	-1.91079	15.1505	MBD3;PBRM1;SMARCC1;SMARCD2;SMARCC2;HDAC1;CHD8;MBD2;SMARCA5;ACTB;GATAD2B;ZNHIT1;ANP32E;ANP32B;MTA2
rRNA modification (GO:0000154)	13/23	0.000120111	0.00285294	0.0063679	0.148444	-1.67318	15.104	NOP56;NOP58;DIMT1;TSR3;NAT10;TFB2M;TFB1M;FTSJ3;TRMT112;MRPL1;DKC1;NHP2;NOP10
regulation of viral transcription (GO:0046782)	21/41	8.12379e-06	0.000314143	0.00154553	0.0603549	-1.27335	14.9246	IFITM3;TRIM62;CTDP1;CCNT1;DHX9;GTF2B;RSF1;GTF2F1;GTF2F2;MDFIC;POLR2A;PSMC3;POLR2C;POLR2D;POLR2E;NELFB;POLR2G;POLR2J;POLR2K;NELFE;POLR2L
RNA stabilization (GO:0043489)	2018-10-18	0.000903769	0.0155238	0.0173176	0.298582	-2.1189	14.8512	LARP1;DKC1;THRAP3;SLC11A1;DHX36;E2F1;PARN;HNRNPU;ELAVL1;PAIP1
regulation of cellular response to stress (GO:0080135)	40/105	1.36045e-05	0.000485997	0.00191271	0.0710503	-1.32317	14.8263	YWHAE;GSK3B;CAMK2D;NUP205;POM121;HSP90AB1;NUP188;AAAS;DNAJB1;CHCHD2;BAG3;HSF1;TPR;EP300;MAPK1;NUP43;IER3;MAPK3;MCL1;RANBP2;CREBBP;HSP90AA1;PNPT1;NEK4;NUP133;NUP210;HSBP1;PTGES3;RPA2;NUP153;MTOR;NUP93;RSL1D1;IMPACT;PINK1;DNAJC7;NUP50;RPA3;MAPKAPK2;HSPA1A
ribosome assembly (GO:0042255)	24/57	0.000114392	0.00276537	0.00551003	0.136083	-1.62626	14.7597	RPL5;DDX3X;RPL12;RPL11;PPAN;RPL23A;RPSA;ERAL1;PWP2;RPL6;RPS15;RRP7A;MRPL20;RPS14;RPS27;RPS19;C1QBP;MRTO4;RRS1;SBDS;RPL24;BRIX1;RSL24D1;MDN1
peptidyl-serine dephosphorylation (GO:0070262)	2018-07-11	0.00195629	0.0283756	0.0275745	0.397439	-2.36241	14.7336	PPP2CA;PPP1R15B;PPP5C;PPP2R2D;PPP2R2A;NCK1;PPP1CA
COPI-coated vesicle budding (GO:0035964)	2018-05-07	0.00465911	0.0511718	0.0452666	0.486643	-2.70521	14.5241	TMED9;TMED10;GBF1;TMED2;ARFGAP3
erythrocyte differentiation (GO:0030218)	16/36	0.000759236	0.0136573	0.0146471	0.272042	-2.01187	14.4517	HSPA9;LYN;MBD4;CEBPG;HIPK2;SLC25A38;TGFBR3;RPS14;RPS19;TAL1;FLVCR1;HCLS1;NCKAP1L;JAK3;ZFPM1;PTPN2
response to increased oxygen levels (GO:0036296)	2018-06-08	0.00122655	0.0198727	0.0248338	0.379484	-2.15306	14.4332	ATP6V1A;TMEM199;ATP6V1G1;ATP6AP1;CCDC115;ATP6V0A2
Rap protein signal transduction (GO:0032486)	2018-07-11	0.00195629	0.0283756	0.0275745	0.397439	-2.30701	14.3882	RAP1B;RAP2C;RAP2A;RAP1A;RAP2B;SGSM3;RAPGEF1
regulation of defense response to virus by virus (GO:0050690)	16/29	2.9479e-05	0.000916256	0.00311089	0.0966914	-1.37478	14.3414	ARF1;EIF2AK2;AP2A1;AP1G1;LCK;AP1S2;CD28;AP1S1;FYN;CD247;RAC1;DOCK2;B2M;PAK2;AP2M1;AP1M1
mitochondrion organization (GO:0007005)	59/168	3.212e-06	0.000135885	0.000998855	0.0418694	-1.13038	14.2978	ALAS1;TFB1M;TOMM20;IFIT2;TOMM22;CHCHD2;CHCHD3;TIMM17A;TIMM17B;TSPO;DNM1L;FBXO7;BNIP3L;PARP1;VPS13C;TOMM34;MUL1;TIMM22;TFB2M;POLRMT;HCFC1;SIRT3;RAB32;SUPV3L1;AFG3L2;POLG2;TFAM;SLC25A6;STOML2;AARS2;BCL2A1;MTFP1;TIMM13;MRPL17;PLD6;TIMM10;HSPD1;TRAK2;ATP5B;RHOT2;SAMM50;PITRM1;FIS1;MGME1;PNPT1;BNIP3;MX2;IDH2;CHCHD10;SOD2;TIMM10B;GLUD1;PINK1;TMEM11;BAX;CYCS;SSBP1;SLC25A33;SLC25A36
retrograde vesicle-mediated transport, Golgi to ER (GO:0006890)	31/81	0.000110172	0.00269185	0.00550697	0.136083	-1.56815	14.2913	NAPA;ARF4;TMED10;KDELR1;PITPNB;HTT;KIF3B;LMAN2;TMED3;TMED2;KIF3C;RAB6A;NSF;UVRAG;TMED9;COG7;COG3;GBF1;SURF4;GOLPH3L;ARFGAP3;ARFGAP1;TAPBP;GOLPH3;KIF2A;TMEM115;COPG2;COPG1;SEC22B;ERGIC2;ARF5
cellular response to amino acid starvation (GO:0034198)	18/40	0.000298995	0.00632457	0.00907745	0.199398	-1.75889	14.2735	SH3GLB1;WDR59;NPRL3;EIF2AK2;EIF2S1;C12ORF66;MTOR;DAP;IMPACT;RRAGA;RRAGC;RRAGB;SESN2;FAS;MAPK1;KPTN;MAP3K5;MAPK3
nuclear-transcribed mRNA catabolic process, deadenylation-dependent decay (GO:0000288)	26/64	0.000123443	0.00290728	0.00574368	0.140336	-1.58244	14.2415	DDX6;EIF4A3;PARN;EDC3;EXOSC6;EXOSC5;EXOSC9;POLR2D;DCPS;EXOSC1;PAIP1;TTC37;DIS3;LSM1;RC3H1;LSM5;LSM4;LSM3;PATL1;LSM7;CNOT7;LSM6;CNOT1;CNOT11;DCP1A;DCP1B
cytokine-mediated signaling pathway (GO:0019221)	171/634	1.00694e-05	0.000383393	0.00411789	0.114723	-1.23621	14.2239	IFITM3;PITPNA;F13A1;IRS2;IFI35;TNF;CRKL;IFIT2;IL27RA;PYCARD;IGHG4;PSMD9;IGHG1;MT2A;PSMD6;IL18RAP;PSMD4;PSMD2;PSMD3;PIM1;TRIM25;PRKACA;B2M;IL6R;JUNB;TRIM22;IL13RA1;SKP1;IFNAR2;HLA-B;HLA-C;TALDO1;MIF;HLA-E;ADAM17;TXLNA;PSME1;PSMD10;PSMD11;PSMD14;PSMD13;CTR9;FPR1;PIK3R1;ADIPOR1;FOXO1;CNN2;RAP1B;SOCS3;IRAK1;IRAK2;IP6K2;MCL1;CCR1;HSPA9;STAT5B;TNFSF12;MSN;IFNLR1;ISG15;TNFRSF10A;PPBP;NFKB1;TNFRSF10D;BST…
negative regulation of endoplasmic reticulum unfolded protein response (GO:1900102)	2018-07-11	0.00195629	0.0283756	0.0275745	0.397439	-2.25748	14.0792	PPP1R15A;PPP1R15B;PTPN1;HSPA5;DNAJB9;BFAR;NCK1
positive regulation of B cell activation (GO:0050871)	43/120	3.79379e-05	0.00111831	0.00334784	0.10266	-1.38302	14.0785	SASH3;IGHM;IGHV6-1;IGHV1OR15-1;IGHV3-21;IGHV3-43;IGHV1-3;IGHV3-23;IGHV1-24;IGHV3-48;IGHV4-39;IRS2;IGHV1-69;IGHV3-49;IGHG3;IGHG4;IGHG1;IGHG2;IGKC;TRBC2;IGLC3;NCKAP1L;TRDC;IGLC2;IGHA1;IGHV3-7;IGHA2;VAV3;CD74;IGHV5-51;IGHV3-73;XBP1;IGHV3-30;IGHV3-74;SYK;IGHV3-11;IGHV3-15;MIF;IGHV1-18;GPR183;BCL2;IGHD;CD27
metallo-sulfur cluster assembly (GO:0031163)	2018-08-15	0.00421836	0.0483577	0.0374138	0.438317	-2.57309	14.0705	HSPA9;NFU1;ISCA2;ISCA1;FAM96B;IBA57;NARFL;CIAO1
B cell mediated immunity (GO:0019724)	2018-06-09	0.00305523	0.0401131	0.035345	0.438317	-2.4296	14.0696	CD74;FCER1G;CD27;TLR8;SLA2;HSPD1
regulation of cytoplasmic transport (GO:1903649)	2018-06-09	0.00305523	0.0401131	0.035345	0.438317	-2.42848	14.0631	MAP2K1;MAP2K2;CHMP3;MAPK1;DNAJC13;MAPK3
ATP synthesis coupled proton transport (GO:0015986)	2018-12-28	0.00491976	0.0532663	0.0387546	0.449415	-2.63628	14.0105	ATP5B;STOML2;ATP5E;ATP5D;ATP6V0A2;ATP5C1;CYC1;TCIRG1;ATP5F1;COX5B;ATP5G1;ATP5L
regulation of cellular response to heat (GO:1900034)	33/79	7.95266e-06	0.000310561	0.00141932	0.056885	-1.19134	13.9888	YWHAE;GSK3B;CAMK2D;NUP205;POM121;HSP90AB1;NUP188;AAAS;DNAJB1;BAG3;HSF1;TPR;EP300;MAPK1;NUP43;IER5;MAPK3;RANBP2;CREBBP;HSP90AA1;NUP133;NUP210;HSBP1;PTGES3;RPA2;NUP153;MTOR;NUP93;DNAJC7;NUP50;RPA3;MAPKAPK2;HSPA1A
interleukin-1-mediated signaling pathway (GO:0070498)	35/96	0.000129577	0.0030361	0.00613469	0.145984	-1.56195	13.9813	PSMD10;PSMD11;PSMD14;PSMD13;PSMB10;RELA;PSMB6;PSMD9;PSMB4;PSMD6;IRAK1;PSMB2;PSMD4;IRAK2;PSMB3;PSMD2;PSMB1;PSMD3;MAPK3;SKP1;CHUK;RIPK2;NFKB1;PSMB8;NFKBIA;PSMA3;PSMC6;PSMC3;PSMA2;PSMC4;PSMC1;TOLLIP;PELI1;PSME1;TAB1
response to interferon-beta (GO:0035456)	2018-11-20	0.000558225	0.0105541	0.0135023	0.257153	-1.86548	13.9738	BST2;IFITM3;IFNAR2;PLSCR1;CDC34;PNPT1;IRF1;HTRA2;UBE2G2;IKBKE;UBE2K
maturation of 5.8S rRNA (GO:0000460)	2018-10-18	0.000903769	0.0155238	0.0173176	0.298582	-1.99057	13.9518	NSA2;LAS1L;PDCD11;PES1;MAK16;NOL9;WDR12;RRP15;SKIV2L2;FTSJ3
regulation of response to interferon-gamma (GO:0060330)	2018-09-15	0.000779557	0.0138054	0.0168266	0.295695	-1.94482	13.9187	SOCS3;HSP90AB1;SUMO1;IFNGR1;CDC37;IFNGR2;PTPN2;JAK1;PIAS1
RNA transport (GO:0050658)	31/81	0.000110172	0.00269185	0.00550697	0.136083	-1.52696	13.9159	SLBP;POM121;NXT1;NUP188;EIF4A3;NXF1;U2AF2;MAGOH;TPR;FLOT1;IGFLR1;DHX38;HNRNPA1;SRSF11;RANBP2;CHTOP;PNPT1;NCBP1;NUP133;NUP153;THOC7;TGFBR2;DDX39B;HNRNPA2B1;SRSF2;SRSF4;SRSF6;SLU7;SRSF7;SIDT2;SRSF9
RNA secondary structure unwinding (GO:0010501)	21/47	0.00010886	0.00269185	0.0054021	0.136083	-1.51648	13.8386	DDX17;DDX28;DDX18;DDX6;DDX27;DDX3X;DDX49;DDX46;DHX9;DDX23;DDX56;EIF4A3;DDX10;DDX21;DDX54;DDX51;DDX50;DDX19A;DDX39B;AGO4;DHX36
regulation of primary metabolic process (GO:0080090)	51/140	4.41584e-06	0.000180142	0.00112324	0.046235	-1.12156	13.8292	ALAS1;IRS2;LACTB;PSMD9;GLIPR1;PSMD6;CPT2;PSMD4;SIN3B;SIN3A;PSMD2;PSMD3;ACADM;FADS1;NCOA2;EDF1;PSMA3;NCOR1;ACOX1;PSMA2;TBL1XR1;PSME1;TRIB3;PSMD10;PSMD11;PSMD14;PSMD13;ROCK2;ODC1;ADIPOR1;OAZ1;OAZ2;PSMB10;HELZ2;PSMB6;PSMB4;PSMB2;PSMB3;TGS1;PSAP;PSMB1;MBD4;CREBBP;NR1D2;NR1D1;AZIN1;PSMB8;PSMC6;PSMC3;PSMC4;PSMC1
macroautophagy (GO:0016236)	42/111	1.0201e-05	0.000385191	0.00166073	0.063859	-1.19698	13.7569	PLEKHF2;BECN1;PRKAA1;VCP;PLEKHF1;STX17;MTMR14;VPS4B;PIK3R4;TCIRG1;TOMM20;GABARAP;TOMM22;C6ORF106;FUNDC1;UBQLN1;SNAP29;VPS36;VPS16;ATG3;GABARAPL2;PRKAB2;VPS33A;VTA1;VPS37C;YOD1;STAM;VPS37B;WIPI2;DYNLL2;PRKAB1;PINK1;TBC1D5;CHMP3;CHMP4B;PLAA;ULK1;VDAC1;STAM2;VPS25;TECPR1;TOMM6
positive regulation of telomerase RNA localization to Cajal body (GO:1904874)	2018-09-16	0.00146629	0.022865	0.0222684	0.356606	-2.09227	13.6521	CCT3;CCT6A;CCT2;DKC1;RUVBL2;TCP1;NHP2;CCT5;NOP10
nucleocytoplasmic transport (GO:0006913)	20/47	0.000351768	0.00717513	0.00980887	0.207622	-1.71661	13.6514	EIF5A;NUP205;NXT1;ANP32A;NCBP1;RGS14;NUTF2;PHAX;AAAS;LSG1;NEMF;SNRPD1;ANP32E;GEMIN4;SNRPG;GEMIN5;SNRPD3;SNRPF;HNRNPA1;SNRPB
spliceosomal complex assembly (GO:0000245)	20/42	5.20581e-05	0.00146823	0.00378067	0.108641	-1.38396	13.6502	SF3A2;TXNL4B;NCBP1;CELF1;CELF2;DDX23;PRPF19;LSM4;DDX39B;SNRPD1;SNRPG;LUC7L3;SNRPD3;SNRNP200;SRSF6;TXNL4A;SF3B1;SRSF10;RBM5;SRSF9
RNA polyadenylation (GO:0043631)	14/29	0.000581579	0.0108459	0.0130124	0.250859	-1.82706	13.6112	CPSF4;AHCYL1;CPSF6;PNPT1;CPSF1;CPSF3;ZC3H3;SSU72;CDC73;WDR33;NUDT21;PCF11;PAF1;TUT1
regulation of early endosome to late endosome transport (GO:2000641)	2018-10-18	0.000903769	0.0155238	0.0173176	0.298582	-1.93606	13.5697	RAB21;SNX3;MAP2K1;MAP2K2;CHMP3;MAPK1;MSN;DNAJC13;EZR;MAPK3
nuclear envelope reassembly (GO:0031468)	2018-10-19	0.0015674	0.0241942	0.0223522	0.356606	-2.0966	13.5405	PPP2CA;UBXN2B;PPP2R1A;REEP3;CHMP4B;BANF1;PPP2R2A;VRK1;CHMP7;EMD
ERAD pathway (GO:0036503)	33/78	5.72197e-06	0.00022933	0.00120111	0.0485653	-1.1214	13.5366	VCP;SEL1L;DERL2;AUP1;RNF5;HERPUD1;UBE2J1;RNF139;UBQLN1;DNAJB9;TRIM25;FBXO6;SDF2;UBXN4;GET4;UBQLN2;SDF2L1;TOR1A;HSPA5;AMFR;SGTA;ERLIN1;TMUB1;YOD1;UBE2G2;NPLOC4;PSMC6;PSMC3;PSMC4;JKAMP;PSMC1;DNAJC10;MAN1B1
regulation of gene silencing by RNA (GO:0060966)	24/56	8.15833e-05	0.00210596	0.00463761	0.124643	-1.43546	13.5133	RANBP2;NUP205;POM121;NUP133;NUP188;NUP210;H3F3A;NUP153;AAAS;NUP93;IPO8;POLR2A;NUP50;POLR2C;POLR2D;TPR;POLR2E;NUP43;POLR2G;POLR2J;POLR2K;RAN;TNRC6A;POLR2L
negative regulation of transcription, DNA-templated (GO:0045892)	206/814	9.76849e-05	0.00245232	0.0164237	0.295433	-1.46325	13.5113	SPI1;HNRNPU;ENO1;IKZF2;SLA2;ELK3;IKZF5;ELK4;UXT;RPS14;JUNB;DAXX;SMARCC2;ZNF282;RPL23;HCFC1;EID1;EID2;TRIB3;ZNF831;EZR;ZFPM1;CGGBP1;CTBP2;CTBP1;CTR9;ZBTB5;ZBTB4;DEDD2;MTDH;ZBTB2;PRDX5;ZNF703;INPP5K;ZNF148;ZBTB7A;SNX6;HEXIM1;PLK3;CREBBP;JUN;XRCC6;ZNF263;JUND;SETDB2;NR1D2;NR1D1;THAP11;SNW1;H2AFY2;ID3;PAF1;CC2D1A;CITED2;AKR1B1;RSF1;MECP2;NIPBL;C1QBP;SUFU;CHMP1A;MLX;JARID2;ZHX2;PARP1;PRMT2;RING1;HSBP1…
regulation of protein localization to cell periphery (GO:1904375)	2018-08-13	0.00123851	0.0199956	0.0215271	0.350025	-2.01325	13.4764	CDK5;STX7;AKR1B1;LDLRAP1;GBP1;SPTBN1;APPL1;VTI1B
negative regulation of gene expression (GO:0010629)	168/619	8.18187e-06	0.000314143	0.00362053	0.105364	-1.14229	13.3804	SPI1;KDM1A;EIF4A3;ARID4A;UBP1;ENO1;EPRS;TNF;ARHGAP35;ELK3;BASP1;ZC3H12A;CIR1;PIAS4;C11ORF84;DAXX;MAP2K1;MAP2K2;SMARCC2;TLE1;ZNF282;SFMBT2;ARID5B;MIF;ZBTB33;FOXP1;ERN1;EID1;EID2;BRMS1;DGKQ;NCL;ERP29;TRIB3;NOTCH2;KHDRBS1;NOTCH1;CTBP2;CTBP1;ZBTB4;FOXO1;ZFP36L2;DEDD2;FXR2;LARP1;NACC2;ZNF703;INPP5K;SUDS3;ZNF148;ZBTB7A;SNX6;CCR1;HEXIM1;SMAD2;ZBTB18;JUN;XRCC6;ZNF263;CBX5;NDFIP1;PNPT1;CBX4;SMURF2;ZBTB14;…
regulation of immune response (GO:0050776)	79/252	1.18814e-05	0.000441351	0.0023409	0.0822735	-1.17922	13.373	DENND1B;CD40;IGHV3-23;IGHV4-34;ITGB2;TRAC;ICAM2;IGHV4-39;CD3E;ITGAL;SLA2;CD3D;IGLV2-8;IGKV1-16;ITGB7;IGHV3-7;B2M;CD96;IGHV3-30;ITGA4;RIPK3;SYK;CD300A;HLA-B;HLA-C;HLA-E;FGR;PLSCR1;TYROBP;IRF4;IRF1;IGKV4-1;CD300E;CD300C;HCST;IGKV2-30;IGLV3-19;KLRB1;IGHV3-48;IGLV3-1;CD1D;IGHV1-69;CD1C;SAMHD1;TRAV29DV5;IGLV2-11;IGLV3-25;IGLV1-40;IGKC;IGLV1-47;IGLV6-57;IGLV2-14;IGLV3-21;IGLV1-44;CD300LB;IGKV3-15;CSK;S…
positive regulation of neutrophil migration (GO:1902624)	13/26	0.000596425	0.0110327	0.0133475	0.256237	-1.79974	13.3623	CD74;CAMK1D;MOSPD2;PPBP;CXCL5;C1QBP;RAC2;ADAM8;CCR7;NCKAP1L;RAC1;PF4V1;PF4
cristae formation (GO:0042407)	2018-12-28	0.00491976	0.0532663	0.0387546	0.449415	-2.51003	13.3396	LETM1;AFG3L2;ATP5B;CHCHD3;SAMM50;ATP5E;ATP5D;ATP5C1;ATP5F1;TAZ;ATP5G1;ATP5L
multivesicular body organization (GO:0036257)	16/32	0.000141215	0.00325863	0.00640778	0.148509	-1.50292	13.3237	PDCD6IP;VPS4B;VTA1;VPS37C;RAB27A;STAM;VPS37B;CHMP1B;CHMP1A;CHMP3;CHMP4B;CHMP7;STAM2;VPS25;VPS36;CHMP5
regulation of transcription from RNA polymerase II promoter in response to hypoxia (GO:0061418)	32/79	2.30327e-05	0.000746358	0.00244292	0.0845583	-1.24431	13.2874	PSMD10;NOTCH1;PSMD11;PSMD14;CITED2;PSMD13;UBE2D3;UBE2D1;PSMB10;PSMB6;PSMD9;PSMB4;PSMD6;PSMB2;PSMD4;PSMB3;PSMD2;PSMB1;PSMD3;EP300;VHL;EGLN1;CREBBP;ARNT;PSMB8;PSMA3;PSMC6;PSMC3;PSMA2;PSMC4;PSMC1;PSME1
RNA 3'-end processing (GO:0031123)	27/62	2.10946e-05	0.000703513	0.002332	0.0822735	-1.23011	13.244	EIF4A3;CSTF2T;PABPN1;PCF11;U2AF2;MAGOH;IGFLR1;DHX38;SRSF11;CPSF4;CHTOP;PNPT1;CPSF1;NCBP1;CPSF3;CPSF2;THOC7;WDR33;SUPV3L1;NUDT21;DDX39B;SRSF2;SRSF4;SRSF6;SLU7;SRSF7;SRSF9
regulation of type I interferon production (GO:0032479)	34/86	2.38351e-05	0.000761555	0.00250068	0.0849689	-1.24046	13.2039	UBA7;DHX9;PRKDC;UBE2L6;RELA;IFIH1;TBK1;DHX33;IRAK1;RNF216;DHX36;POLR2E;EP300;TRIM25;STAT6;IKBKE;POLR2K;POLR2L;CREBBP;XRCC6;POLR3GL;RNF26;ISG15;TMEM173;NFKB1;CYLD;ITCH;NPLOC4;POLR3A;RNF125;POLR3C;TRAF3;IRF1;POLR3K
UV-damage excision repair (GO:0070914)	2018-07-12	0.00388629	0.0461207	0.037178	0.438317	-2.37878	13.2029	DDB1;HIST3H2A;ACTR5;ERCC1;INO80;CUL4B;DDB2
response to unfolded protein (GO:0006986)	20/44	0.000117929	0.00282776	0.00564825	0.138746	-1.45619	13.1719	HSPA9;DAXX;HSP90AA1;HSP90AB1;HSPA5;HSPA4;HSPA6;HSPA14;HSPE1;TOR1B;HSPA13;HERPUD1;HSPD1;DNAJA1;DNAJB2;DNAJB1;ERP44;HSF1;HYOU1;HSPA1A
cellular response to hypoxia (GO:0071456)	47/133	2.55997e-05	0.000812257	0.00278605	0.0924548	-1.23889	13.0987	PSMD10;ACAA2;PSMD11;PSMD14;PSMD13;HP1BP3;UBE2D3;UBE2D1;AQP3;NDRG1;PSMB10;PSMB6;PSMD9;PSMB4;PSMD6;PSMB2;PSMD4;PSMB3;PSMD2;PSMB1;PSMD3;UBQLN1;EP300;PMAIP1;VHL;EGLN1;BNIP3L;PLK3;CREBBP;BNIP3;ARNT;MTOR;PSMB8;HIPK2;PINK1;PSMA3;PSMC6;RGCC;PSMC3;PSMA2;PSMC4;PSMC1;PSME1;ADAM8;HYOU1;CARD16;P4HB
negative regulation of tyrosine phosphorylation of STAT protein (GO:0042532)	2018-06-10	0.00634793	0.0653237	0.048333	0.491599	-2.5866	13.0872	PPP2CA;SOCS3;PPP2R1A;PARP14;PIBF1;PTPN2
positive regulation of programmed cell death (GO:0043068)	80/258	1.63548e-05	0.000574808	0.00280417	0.0924548	-1.18652	13.0766	TNFAIP8;DDX3X;RASGRF2;TRADD;PDCD5;HMGB1;UBE2Z;TNF;IFIT2;PYCARD;C1QBP;ARL6IP5;TNFSF10;CASP2;CTLA4;RAC1;DNM1L;CTNNBL1;RBM5;SOX4;MAP3K5;ARHGEF11;PSENEN;VAV3;BNIP3L;PRMT2;RIPK3;RPS6;DUSP6;RHOB;VAV2;LATS1;TIAM1;ARHGEF3;ATF6;SOS2;PPID;BCL2A1;HTRA2;HTT;BCL10;STK4;FOXO1;HSPD1;APH1A;C3ORF38;FGD3;GNA13;ABR;MAPK9;BCLAF1;PNMA1;E2F1;PMAIP1;SAP18;APBB1;BAK1;SUDS3;ZNF622;IP6K2;MOAP1;WNT10B;JUN;GADD45A;BNIP3;GZM…
positive regulation of gene expression, epigenetic (GO:0045815)	21/48	0.0001573	0.00352811	0.0065007	0.148509	-1.48715	13.0235	WBP2;H3F3A;SMARCA5;DDX21;DEK;ARID1A;BAZ1B;ACTB;KAT2B;KAT2A;TAF1D;POLR1A;TWISTNB;POLR2E;EP300;PADI2;POLR1E;SF3B1;ASF1A;POLR2K;POLR2L
mitotic nuclear envelope reassembly (GO:0007084)	2018-07-11	0.00195629	0.0283756	0.0275745	0.397439	-2.08787	13.0215	PPP2CA;PPP2R1A;REEP3;BANF1;PPP2R2A;VRK1;EMD
nucleic acid metabolic process (GO:0090304)	31/81	0.000110172	0.00269185	0.00550697	0.136083	-1.41595	12.9042	FEN1;HNRNPU;DUSP11;PTBP1;METTL14;POLR2A;PCBP1;POLR2C;POLR2D;POLR2E;POLR2G;HNRNPA1;KPNA2;POLR2J;POLR2K;HNRNPA0;POLG;POLR2L;HNRNPA3;NCBP1;WTAP;LSM1;DDX54;GTF2F1;GTF2F2;HNRNPL;HNRNPA2B1;XRN2;DNASE2;HNRNPH2;RAN
DNA-templated transcription, initiation (GO:0006352)	61/187	3.05257e-05	0.000942379	0.00339389	0.103378	-1.22363	12.722	MAML1;GTF2B;AKR1B1;RSF1;NR3C1;NAT14;MED14;MED13;MED10;GTF2I;TFB2M;GTF2F1;POLRMT;GTF2F2;NRBP1;KAT2B;POLR1A;THRAP3;POLR1E;TFAM;NOTCH2;GTF2A1;GTF2A2;NOTCH1;RRN3;TAF9;PPM1D;GTF2E2;RXRB;TAF1D;MED30;POLR2A;POLR2C;MED31;POLR2D;TWISTNB;POLR2E;E2F2;E2F3;POLR2G;NRBF2;TAF9B;POLR2J;POLR2K;MAPK3;POLR2L;MBD4;CREBBP;TAF13;TAF10;TAF11;SMARCA5;NR1D2;NR1D1;GTF2H5;SNW1;CDK4;BAX;TAF7;TAF3;TAF2
negative regulation of protein ubiquitination involved in ubiquitin-dependent protein catabolic process (GO:2000059)	2018-07-12	0.00388629	0.0461207	0.037178	0.438317	-2.29032	12.712	PDCL3;RPL5;RPS7;RPL23;RPL11;SGTA;HIPK2
nuclear import (GO:0051170)	29/72	6.19258e-05	0.00169425	0.00404442	0.113368	-1.30607	12.6553	IPO13;POM121;NXT1;NUP188;PPP1R10;CSE1L;IPO7;IPO8;IPO9;SNRPD1;TPR;SNRPD3;HNRNPA1;TNPO3;PDIA3;RANBP2;NUP133;STAT3;NUP153;NUTF2;NUP93;NUP50;GEMIN4;SNRPG;GEMIN5;SNRPF;RAN;SNRPB;SPRN
positive regulation of endoplasmic reticulum unfolded protein response (GO:1900103)	2018-07-13	0.00697538	0.0685681	0.0487403	0.491599	-2.54584	12.641	ERN1;PTPN1;XBP1;BAX;BAK1;PIK3R1;ATF6
protein localization to nucleus (GO:0034504)	35/97	0.000164163	0.00363596	0.00696315	0.158282	-1.44895	12.6271	IPO13;POM121;NXT1;NUP188;PPP1R10;CSE1L;RPL11;ARL2;HNRNPU;IPO7;HHEX;IPO8;IPO9;DVL1;RRS1;TNPO3;SKP1;PDIA3;RANBP2;TOR1A;NUP133;STAT3;ABCA7;NUP153;NUTF2;GPN2;SUPT7L;GPN3;NUP93;ARL2BP;NUP50;PAF1;TAF3;RAN;SPRN
regulation of proteasomal ubiquitin-dependent protein catabolic process (GO:0032434)	32/89	0.000330143	0.00686714	0.00994338	0.208585	-1.57257	12.6057	PSMD10;GSK3B;GSK3A;VCP;HSP90AB1;RPL11;TAF9;ARAF;RNF114;SUMO1;RNF138;RNF19A;DVL1;GNA12;SUMO2;ARIH1;UBQLN4;N4BP1;USP7;ANKIB1;CSNK1A1;CSNK1E;PIAS1;RNF144A;RNF125;RYBP;WAC;TRIB3;TRIB1;OGT;TRIB2;HSPA1A
regulation of acute inflammatory response (GO:0002673)	42/122	0.000132041	0.00307803	0.00649725	0.148509	-1.40311	12.5331	C5AR2;GSTP1;IGHV3-23;IGHV4-34;IGHV3-48;IGHV4-39;IGLV3-1;IGHV1-69;CFP;IGHG3;IGLV2-11;IGLV2-8;IGHG4;IGLV3-25;IGHG1;IGHG2;IGLV1-40;IGKC;IGKV1-16;IGLV1-47;IGLV6-57;IGLV2-14;IGLV3-21;C1QBP;IGLV1-44;C3AR1;IGKV3-15;IGHV3-7;IGKV3-11;CD55;IGHV3-30;IGHV3-11;IGKV1-5;OSM;IGLV7-43;IGLV1-51;IGLV2-23;IGKV4-1;ADAM8;IGKV2-30;IGKV3-20;IGLV3-19
regulation of transcription from RNA polymerase II promoter in response to stress (GO:0043618)	36/94	3.14562e-05	0.00095181	0.00291388	0.0937571	-1.20785	12.5217	PSMD10;PSMD11;PSMD14;PSMD13;UBE2D3;UBE2D1;PSMB10;PSMB6;DNAJB1;PSMD9;PSMB4;PSMD6;PSMB2;PSMD4;BAG3;PSMB3;PSMD2;HSF1;PSMB1;PSMD3;EP300;VHL;EGLN1;CREBBP;ARNT;KLF2;PSMB8;IMPACT;PSMA3;PSMC6;PSMC3;PSMA2;PSMC4;PSMC1;PSME1;HSPA1A
mRNA 3'-splice site recognition (GO:0000389)	2018-05-07	0.00465911	0.0511718	0.0452666	0.486643	-2.33026	12.511	ISY1;SF3A3;SF3A1;SF3A2;SLU7
negative regulation of intrinsic apoptotic signaling pathway in response to DNA damage by p53 class mediator (GO:1902166)	2018-07-12	0.00388629	0.0461207	0.037178	0.438317	-2.25272	12.5033	CD74;KDM1A;TAF9;MIF;TRIAP1;TAF9B;CD44
endosome to pigment granule transport (GO:0043485)	2018-06-10	0.00634793	0.0653237	0.048333	0.491599	-2.47075	12.5011	RAB32;BLOC1S5;BLOC1S6;AP1G1;BLOC1S3;AP1M1
positive regulation of interferon-beta production (GO:0032728)	13/27	0.000940907	0.0159814	0.0166549	0.295695	-1.79349	12.4982	DDX3X;DHX9;RIOK3;RIPK2;IFIH1;POLR3A;TBK1;POLR3C;IRF1;FLOT1;TLR8;TLR7;TLR2
positive regulation of cysteine-type endopeptidase activity (GO:2001056)	23/56	0.000246153	0.00525548	0.00817096	0.183005	-1.4985	12.4519	FIS1;DDX3X;RIPK2;PDCD6;F2R;PDCD5;CIDEB;HTRA2;HMGB1;TNF;PPM1F;PYCARD;REST;AIM2;PERP;ARL6IP5;TNFSF10;CYCS;PMAIP1;FYN;BAK1;TBC1D10A;MAP3K5
mRNA cleavage involved in mRNA processing (GO:0098787)	2018-08-14	0.00238433	0.0334172	0.0287214	0.402032	-2.05662	12.4196	ERN1;CPSF4;NUDT21;CPSF6;CPSF1;NCBP1;CSTF2T;TUT1
regulation of ceramide biosynthetic process (GO:2000303)	2018-07-12	0.00388629	0.0461207	0.037178	0.438317	-2.22421	12.345	SMPD3;SMPD2;ORMDL2;ORMDL3;ORMDL1;TNF;NSMAF
positive regulation of neutrophil chemotaxis (GO:0090023)	2018-12-25	0.00152569	0.0237105	0.0213643	0.34862	-1.89422	12.2846	CD74;CAMK1D;C1QBP;MOSPD2;RAC2;CCR7;NCKAP1L;PPBP;RAC1;CXCL5;PF4V1;PF4
extrinsic apoptotic signaling pathway (GO:0097191)	28/68	5.16134e-05	0.00146473	0.0036741	0.106247	-1.2437	12.2774	GSK3B;GSK3A;DDX3X;BCL2A1;TRADD;KIAA0141;CIB1;ACVR1B;TNF;GABARAP;DEDD2;BAG3;CASP2;BAK1;IL6R;APPL1;MCL1;MOAP1;DAXX;SIVA1;PDPK1;SORT1;TNFRSF10A;MLLT11;BCL2;BAX;CD27;FAS
cytosolic transport (GO:0016482)	42/119	6.94399e-05	0.0018663	0.0045962	0.124643	-1.27994	12.2555	BECN1;TMEM87B;GOSR1;ARL1;FAM109B;AP2A1;VPS26B;CLN5;TGOLN2;ARFRP1;SNX2;LAMP1;AP1G1;VPS53;STX6;TBC1D10C;VTI1A;ANKFY1;DENND5A;VPS35;RAB6A;TBC1D17;TBC1D10A;SNX6;VTI1B;SPAG9;ANKRD27;SORT1;VPS13C;GBF1;LMTK2;HOOK3;GAK;RNF126;RAB14;TBC1D5;RAB9A;UBE2O;CORO7;RAB5A;RAB7A;VAMP3
regulation of telomerase RNA localization to Cajal body (GO:1904872)	2018-10-19	0.0015674	0.0241942	0.0223522	0.356606	-1.89566	12.2428	CCT3;CCT6A;CCT2;DKC1;RUVBL2;TCP1;NHP2;PARN;CCT5;NOP10
proteasome assembly (GO:0043248)	2018-07-12	0.00388629	0.0461207	0.037178	0.438317	-2.18369	12.1201	PSMD10;PSMD9;PSMD11;PSMD4;PSMD13;ADRM1;POMP
negative regulation of G2/M transition of mitotic cell cycle (GO:0010972)	24/63	0.000683888	0.0124489	0.014035	0.262812	-1.66062	12.1021	PSMD10;PSMD11;PSMD14;PSMD13;PSMB10;PSMB8;PSMB6;PSMD9;PSMA3;PSMB4;PSMD6;PSMC6;PSMB2;PSMC3;PSMD4;PSMA2;PSMB3;PSMC4;PSMC1;PSMD2;PSMB1;PSMD3;PSME1;SKP1
multivesicular body assembly (GO:0036258)	15/31	0.000360183	0.00718636	0.0101861	0.209641	-1.52024	12.0538	PDCD6IP;VPS4B;VTA1;VPS37C;STAM;VPS37B;CHMP1B;CHMP1A;CHMP3;CHMP4B;CHMP7;STAM2;VPS25;VPS36;CHMP5
positive regulation of cellular catabolic process (GO:0031331)	40/107	2.2817e-05	0.000744651	0.00251057	0.0849689	-1.12269	11.9993	PFKFB4;PRKAA1;PLEKHF1;ROCK1;FURIN;IRS2;PIK3CB;ZC3HAV1;TNF;FOXO1;MTDH;TRIM8;DHRSX;AKT2;KHSRP;ZC3H12A;SNX9;VPS35;PIM2;TRIM22;SH3D19;SH3GLB1;PTPN1;HSP90AA1;PNPT1;DTX3L;BNIP3;INSR;ARNT;MSN;RC3H1;TICAM1;GTPBP1;SUPV3L1;ITCH;CNOT7;CNOT1;ADAM8;EZR;PNPLA2
positive regulation of respiratory burst (GO:0060267)	2018-05-09	0.019536	0.142316	0.0844584	0.621402	-3.04547	11.9854	CAMK1D;RPS19;INSR;IGHA1;IGHA2
'de novo' posttranslational protein folding (GO:0051084)	15/31	0.000360183	0.00718636	0.0101861	0.209641	-1.50375	11.9231	HSPA9;CCT2;HSPA5;HSPA4;PTGES3;HSPA6;DNAJB14;HSPA14;HSPE1;HSPA13;GAK;DNAJB1;DNAJC7;HYOU1;HSPA1A
endocytic recycling (GO:0032456)	13/28	0.00143723	0.0227221	0.0205478	0.338927	-1.82106	11.9189	DENND1B;LMTK2;ARL4C;EHD1;SNX4;EHD4;RAB14;VPS53;RAB13;RAB35;STX6;RAB11FIP4;ARF6
endonucleolytic cleavage of tricistronic rRNA transcript (SSU-rRNA, 5.8S rRNA, LSU-rRNA) (GO:0000479)	2018-07-12	0.00388629	0.0461207	0.037178	0.438317	-2.1406	11.881	ABT1;BMS1;RRS1;TSR1;NOL9;RPSA;RPS21
ubiquitin-dependent ERAD pathway (GO:0030433)	25/59	7.32169e-05	0.00194493	0.00438648	0.120734	-1.2444	11.8493	VCP;SEL1L;DERL2;AUP1;UBE2J1;UBQLN1;DNAJB9;FBXO6;UBXN4;UBQLN2;HSPA5;AMFR;SGTA;ERLIN1;TMUB1;YOD1;UBE2G2;NPLOC4;PSMC6;PSMC3;PSMC4;JKAMP;PSMC1;DNAJC10;MAN1B1
acyl-CoA biosynthetic process (GO:0071616)	2018-08-15	0.00421836	0.0483577	0.0374138	0.438317	-2.1668	11.8487	SLC25A1;ACLY;FASN;SCD5;PPT1;MLYCD;HSD17B8;ACAT1
ribosomal large subunit assembly (GO:0000027)	14/31	0.00132835	0.0213706	0.0196226	0.331424	-1.78545	11.8265	DDX28;RPL5;RPL12;RPL11;PPAN;RPL23A;RPL6;MRPL20;MRTO4;RRS1;RPL24;BRIX1;RSL24D1;MDN1
type I interferon signaling pathway (GO:0060337)	24/66	0.00146385	0.022865	0.0211425	0.346238	-1.81073	11.8181	IFITM3;IFNAR2;MX2;STAT2;HLA-B;IFI6;HLA-C;ISG15;IFI35;SAMHD1;PSMB8;HLA-E;IFIT2;OASL;BST2;ISG20;IRAK1;IRF4;IRF1;IRF2;IRF8;IRF9;IP6K2;JAK1
snRNA transcription (GO:0009301)	29/71	4.56338e-05	0.00132803	0.00345399	0.103824	-1.17852	11.7792	GTF2A1;GTF2A2;CCNT1;GTF2B;INTS10;TAF9;PHAX;GTF2E2;POLR2A;SNAPC1;POLR2C;SNAPC3;POLR2D;SNAPC4;POLR2E;POLR2G;RPRD1B;POLR2J;POLR2K;POLR2L;INTS1;NCBP1;TAF13;TAF11;GTF2F1;POU2F2;ELL2;GTF2F2;INTS5
spliceosomal snRNP assembly (GO:0000387)	18/38	0.000133578	0.00309806	0.00609222	0.145735	-1.31926	11.7689	USP4;PRPF19;LSM4;WDR77;SART1;SNRPD1;PRPF3;TGS1;GEMIN4;SNRPG;CD2BP2;GEMIN5;PRPF31;SNRPD3;SNRPF;SNRPC;SRSF10;SNRPB
regulation of protein localization (GO:0032880)	17/42	0.00186432	0.0278369	0.0233129	0.361073	-1.86316	11.7097	KDM1A;PARP1;MMD;TESK1;CSNK1E;FKBP1A;RSL1D1;RAB14;SUMO1;DVL1;AAK1;STX6;DVL3;RAB9A;CAMK1;TRIM22;PICALM
negative regulation of protein ubiquitination (GO:0031397)	22/51	0.000142284	0.00326681	0.00616655	0.145984	-1.31634	11.6597	RPL5;DTX3L;RPS7;USP4;RPL23;RPL11;SGTA;ARRB1;ISG15;ARRB2;HIPK2;DNAJA1;PDCL3;GNL3L;U2AF2;CRY1;RPS3;SPOPL;OGT;N4BP1;SOX4;HSPA1A
purine ribonucleoside monophosphate biosynthetic process (GO:0009168)	16/40	0.00290054	0.0387502	0.0294046	0.405994	-1.99486	11.6557	ADSL;SURF1;GMPS;ATP5C1;CHCHD10;AK5;ATP5F1;ATP5G1;ATP5L;ATP5B;ATIC;ATP5E;ATP5D;ALDOA;ADSS;GART
positive regulation by host of viral transcription (GO:0043923)	2018-11-18	0.000157525	0.00352811	0.00775191	0.175339	-1.33104	11.6545	JUN;CTDP1;SNW1;CCNT1;GTF2B;LEF1;TAF11;EP300;NUCKS1;RRP1B;CHD1
cellular protein localization (GO:0034613)	97/328	1.96657e-05	0.000675583	0.0035275	0.103906	-1.07504	11.6498	FCN1;KDELR1;PDCD6;RAB3D;HERC2;TBC1D10C;VPS35;SIL1;TBC1D22A;TBC1D10A;TBC1D22B;NSF;RAB2A;RAB2B;COG7;USP4;COG3;STX7;RAB32;RAB30;RRAGA;RAB31;RRAGC;RRAGB;RAB35;ERP29;RABL3;TBC1D25;EZR;TMED10;VPS26B;NACC2;TBC1D13;SNX9;RAB6A;TBC1D17;SNX8;SNX6;SYNRG;RAB27A;RAB39B;HPS6;EHD1;APPBP2;RAB5A;RTP4;AP2A1;PRPF19;RAB22A;HHEX;NIPBL;TMED3;TMED2;TMED1;EVI5L;TMED5;RAB8B;TMED4;YWHAH;TMED9;TBC1D8;TBC1D9;AP3B1;WIPI2;ARFG…
regulation of lysosomal lumen pH (GO:0035751)	2018-07-11	0.00195629	0.0283756	0.0275745	0.397439	-1.86499	11.6314	TMEM199;CCDC115;VPS33A;PPT1;ATP6V0C;CLN6;CLN5
vesicle coating (GO:0006901)	25/64	0.000341634	0.00699968	0.00975293	0.207622	-1.45073	11.5794	NAPA;SERPINA1;TMED10;PEF1;SAR1B;PDCD6;CTSZ;KLHL12;GOLGA2;LMAN1;PPP6C;TMED2;CTSC;ANKRD28;NSF;TRAPPC3;SEC24A;TRAPPC1;TRAPPC10;TRAPPC4;TRAPPC5;F8;SEC23IP;TRAPPC6A;SEC22B
NIK/NF-kappaB signaling (GO:0038061)	31/81	0.000110172	0.00269185	0.00550697	0.136083	-1.26172	11.4986	PSMD10;PSMD11;PSMD14;PSMD13;PSMB10;RELA;PSMB6;PSMD9;PSMB4;PSMD6;IRAK1;PSMB2;PSMD4;PSMB3;PSMD2;PSMB1;PSMD3;SKP1;CHUK;ZFP91;TNFRSF10A;NFKB1;PSMB8;PSMA3;PSMC6;PSMC3;PSMA2;PSMC4;PSMC1;PSME1;UBE2M
regulation of cysteine-type endopeptidase activity involved in apoptotic process (GO:0043281)	35/94	7.93239e-05	0.00207103	0.00472368	0.124754	-1.2162	11.4834	YWHAE;DDX3X;ARL6IP1;PDCD6;LEF1;PDCD5;IFI6;KIAA0141;HTRA2;HMGB1;TRIAP1;TNF;PPM1F;PYCARD;RPS6KA3;ARL6IP5;TNFSF10;PMAIP1;MAP2K5;MAP3K5;CDKN2D;FIS1;GPX1;SIAH2;F2R;DHCR24;TNFRSF10A;KLF4;TNFRSF10D;REST;CYCS;CARD16;RAF1;CD44;NAIP
cytoplasmic mRNA processing body assembly (GO:0033962)	2018-07-12	0.00388629	0.0461207	0.037178	0.438317	-2.06678	11.4712	DDX6;DYNC1H1;RC3H1;LSM4;LSM3;PATL1;EDC3
SCF-dependent proteasomal ubiquitin-dependent protein catabolic process (GO:0031146)	29/73	8.32744e-05	0.00213753	0.00471772	0.124754	-1.2196	11.4561	PSMD10;PSMD11;PSMD14;PSMD13;RNF7;PSMB10;PSMB6;PSMD9;PSMB4;PSMD6;PSMB2;PSMD4;PSMB3;PSMD2;PSMB1;PSMD3;FBXO6;SKP1;FBXW5;PSMB8;FBXO31;PSMA3;PSMC6;PSMC3;PSMA2;PSMC4;PSMC1;PSME1;FBXL5
iron-sulfur cluster assembly (GO:0016226)	2018-09-19	0.00662114	0.0673764	0.0458904	0.487612	-2.27975	11.4386	HSPA9;NFU1;ISCA2;ISCA1;GLRX3;FAM96B;IBA57;NARFL;CIAO1
response to endoplasmic reticulum stress (GO:0034976)	39/107	5.54192e-05	0.00153461	0.00399571	0.112694	-1.16635	11.4309	PPP1R15A;GSK3B;PPP1R15B;CEBPB;VCP;RASGRF2;SEL1L;TXNDC11;PIK3R1;RNF5;HERPUD1;RNF139;CREB3L2;FLOT1;UBQLN1;DNAJB9;TRIM25;BAK1;MAP3K5;NCK1;PDIA3;JUN;HSPA5;AMFR;EIF2S1;PDIA6;PDIA4;TMCO1;ERN1;ERP44;TMX4;TMX3;DNAJC10;BCL2;BAX;HYOU1;TRIB3;P4HB;ATF6
extrinsic apoptotic signaling pathway in absence of ligand (GO:0097192)	2018-10-20	0.00257658	0.034933	0.0283664	0.398787	-1.90621	11.3635	GSK3B;MOAP1;GSK3A;BCL2A1;BCL2;BAX;CASP2;BAK1;APPL1;MCL1
extrinsic apoptotic signaling pathway via death domain receptors (GO:0008625)	13/28	0.00143723	0.0227221	0.0205478	0.338927	-1.73451	11.3525	MOAP1;DAXX;DDX3X;SORT1;TRADD;KIAA0141;TNFRSF10A;TNF;GABARAP;DEDD2;BAG3;BCL2;BAX
positive regulation of apoptotic signaling pathway (GO:2001235)	28/77	0.000615624	0.0113419	0.013564	0.257153	-1.52634	11.2841	GSK3B;GSK3A;PDCD5;HTRA2;BCL10;DEDD2;PYCARD;BCLAF1;RPS3;TNFSF10;CTSH;PMAIP1;BAK1;DNM1L;PAK2;FIS1;MOAP1;BNIP3;TNFSF12;CIDEB;MLLT11;CYLD;PINK1;LCK;BCL2;BAX;FAS;S100A9
negative regulation of proteolysis involved in cellular protein catabolic process (GO:1903051)	2018-10-20	0.00257658	0.034933	0.0283664	0.398787	-1.88527	11.2386	ALAD;GABARAPL2;PDCL3;RPL5;OPHN1;RPS7;RPL23;RPL11;SGTA;HIPK2
regulation of response to biotic stimulus (GO:0002831)	2018-05-08	0.01038	0.0946635	0.0631639	0.543642	-2.45072	11.1946	SCARB2;TRAF3;ELMOD2;CD55;FOXP1
regulation of protein homodimerization activity (GO:0043496)	2018-09-17	0.00256552	0.034933	0.0288612	0.402032	-1.87648	11.1943	GNL3L;HSPA5;ITGA4;TRAF4;SYAP1;BCL2;BAX;AIDA;BAK1
positive regulation of organelle organization (GO:0010638)	15/34	0.0012106	0.0198252	0.0186388	0.316582	-1.66335	11.1721	GSK3B;UVRAG;C2CD5;TMED9;ANXA1;CALCOCO2;SURF4;HTRA2;ADRB2;LMAN1;KATNBL1;AKT2;RAB3GAP2;SMCR8;RAB3GAP1
tRNA aminoacylation for protein translation (GO:0006418)	19/47	0.00104815	0.0174145	0.0172821	0.298582	-1.62761	11.1666	LRRC47;RARS2;YARS;DARS;AARS2;TARSL2;MARS2;SARS;EPRS;NARS;POLG2;PPA1;MARS;RARS;GARS;HARS;IARS;AARS;FARSB
positive regulation of mRNA processing (GO:0050685)	2018-09-17	0.00256552	0.034933	0.0288612	0.402032	-1.87039	11.158	NUDT21;SNW1;NCBP1;THRAP3;TRA2B;PAF1;PRDX6;CDC73;HSPA1A
regulation of interferon-gamma-mediated signaling pathway (GO:0060334)	2018-11-23	0.00248044	0.0345522	0.0274763	0.397439	-1.85985	11.1578	SOCS3;HSP90AB1;SUMO1;IFNGR1;CDC37;IFNGR2;TXK;PARP14;PTPN2;JAK1;PIAS1
regulation of autophagy of mitochondrion (GO:1903146)	13/28	0.00143723	0.0227221	0.0205478	0.338927	-1.70329	11.1481	GSK3A;HTRA2;HTT;WDR75;WBP11;SREBF2;CAMKK2;KAT2A;PINK1;HAX1;VDAC1;DNM1L;FBXO7
positive regulation of interferon-alpha production (GO:0032727)	2018-10-20	0.00257658	0.034933	0.0283664	0.398787	-1.86977	11.1462	IFIH1;SETD2;TBK1;CHUK;DHX9;RIPK2;DHX36;TLR8;TLR7;HSPD1
regulation of autophagosome maturation (GO:1901096)	2018-07-12	0.00388629	0.0461207	0.037178	0.438317	-2.00372	11.1213	UVRAG;CALCOCO2;PHF23;TBC1D25;SMCR8;ADRB2;UBQLN4
transcription initiation from RNA polymerase II promoter (GO:0006367)	50/161	0.000559007	0.0105541	0.0152004	0.280043	-1.47455	11.0435	MAML1;GTF2B;AKR1B1;NR3C1;MED14;MED13;MED10;GTF2I;GTF2F1;GTF2F2;NRBP1;KAT2B;TAF6L;THRAP3;NOTCH2;GTF2A1;GTF2A2;NOTCH1;TAF9;PPM1D;GTF2E2;RXRB;MED30;POLR2A;POLR2C;MED31;POLR2D;POLR2E;E2F2;E2F3;POLR2G;NRBF2;TAF9B;POLR2J;POLR2K;POLR2L;MBD4;CREBBP;TAF13;TAF10;TAF11;NR1D2;NR1D1;GTF2H5;SNW1;CDK4;BAX;TAF7;TAF3;TAF2
regulation of B cell activation (GO:0050864)	36/96	5.30761e-05	0.00148776	0.00383868	0.109617	-1.11991	11.0242	IGHM;IGHV6-1;IGHV1OR15-1;IGHV3-21;IGHV3-43;IGHV1-3;IGHV3-23;IGHV1-24;IGHV3-48;IGHV4-39;IGHV1-69;IGHV3-49;SLA2;IKZF3;SUPT6H;ZFP36L2;IGHG3;IGHG4;IGHG1;IGHG2;IGKC;TRBC2;IGLC3;TRDC;IGLC2;IGHA1;IGHV3-7;IGHA2;IGHV5-51;IGHV3-73;IGHV3-30;IGHV3-74;IGHV3-11;IGHV3-15;IGHV1-18;IGHD
Golgi inheritance (GO:0048313)	2018-06-10	0.00634793	0.0653237	0.048333	0.491599	-2.17797	11.0197	GOLGA2;PLK3;STK25;GBF1;VRK1;YWHAZ
response to insulin (GO:0032868)	26/72	0.00106816	0.0176189	0.0180455	0.308801	-1.59504	10.913	C2CD5;GSK3A;PRKDC;PDE3B;SYAP1;IRS2;PIK3R1;FOXO1;EPM2AIP1;AKT2;INPP5K;RAB8B;XBP1;GOT1;PARP1;PDPK1;SORT1;INSR;KAT2B;RAB31;MARS;RAB13;TRIB3;OGT;SLC25A33;VAMP2
aspartate family amino acid metabolic process (GO:0009066)	2018-06-11	0.0116179	0.0984827	0.0638949	0.543642	-2.44522	10.894	GOT1;ADI1;GOT2;SMS;MTHFR;NIT2
TOR signaling (GO:0031929)	2018-11-24	0.00375985	0.0461207	0.0338673	0.431352	-1.94984	10.8867	PRR5;PINK1;LARP1;NPRL3;RPS6;SYAP1;TIPRL;EIF4EBP1;EIF4EBP2;CARD11;MTOR
tumor necrosis factor-mediated signaling pathway (GO:0033209)	43/124	9.14588e-05	0.0023087	0.00536735	0.136083	-1.1678	10.8601	PSMD10;CD40;PSMD11;PSMD14;PSMD13;TRADD;TNFRSF13C;TNF;PSMB10;RELA;PSMB6;PYCARD;PSMD9;PSMB4;PSMD6;PSMB2;PSMD4;PSMB3;PSMD2;TMSB4X;PSMB1;PSMD3;RELT;CHUK;TNFSF12;TNFRSF10A;COMMD7;PSMB8;TNFRSF10D;NFKBIA;ADAM17;PSMA3;AIM2;PSMC6;PSMC3;PSMA2;PSMC4;TRAF3;PSMC1;PSME1;CD27;FAS;TNFSF8
establishment of protein localization to organelle (GO:0072594)	22/63	0.00403185	0.047512	0.03634	0.438317	-1.94873	10.7444	IPO13;PDIA3;RANBP2;POM121;NXT1;NUP133;NUP188;PPP1R10;CSE1L;STAT3;NUP153;NUTF2;IPO7;NUP93;IPO8;PINK1;IPO9;LAMP1;NUP50;RAN;TNPO3;SPRN
receptor-mediated endocytosis (GO:0006898)	59/189	0.000161792	0.00360598	0.00827304	0.184388	-1.22998	10.7367	SPARC;IGHV3-23;IGHV4-34;ITGB2;HBB;AP2A1;IGHV4-39;ARRB2;CXCL16;IGLV2-8;IGKV1-16;AP1S1;IGHV3-7;LDLRAP1;AP2M1;HSP90AA1;FCER1G;IGHV3-30;SYK;GAK;RAB31;CTTN;IGKV4-1;IGKV2-30;IGLV3-19;IGHV3-48;IGLV3-1;ADRB2;IGHV1-69;IGLV2-11;IGLV3-25;IGLV1-40;IGKC;IGLV1-47;IGLV6-57;IGLV2-14;IGLV3-21;IGLV1-44;IGKV3-15;SNX9;PIP5K1C;IGHA1;IGKV3-11;IGHA2;IGHV3-11;IGKV1-5;M6PR;APOBR;DNAJC13;ARHGAP27;IGLV7-43;SORL1;IGF2R;IGLV…
regulation of erythrocyte differentiation (GO:0045646)	16/33	0.000223452	0.00490842	0.00798709	0.179769	-1.27485	10.7168	HSPA9;LYN;MBD4;STAT5B;SPI1;STAT3;ARNT;ACVR1B;ETS1;FAM210B;CDK6;MAFB;TAL1;NCKAP1L;ZFPM1;HSPA1A
outer mitochondrial membrane organization (GO:0007008)	2018-05-08	0.01038	0.0946635	0.0631639	0.543642	-2.33096	10.6475	HSP90AA1;SAMM50;HSPA4;TOMM20;TOMM22
protein stabilization (GO:0050821)	51/153	7.04357e-05	0.00188199	0.00494419	0.129828	-1.10945	10.6072	RPL5;HIP1;HSP90AB1;PTEN;LAMP1;SUMO1;FLOT1;ZNF207;EP300;PIM2;SOX4;CCT3;CCT2;HSP90AA1;USP7;COG7;RPS7;RPL23;COG3;MUL1;HCFC1;CDC37;PEX6;TCP1;PFN1;PPIB;GAPDH;STX12;RPL11;SEL1L;TAF9;PIK3R1;STK4;RTN4;HSPD1;DVL1;DVL3;VHL;TAF9B;CCT5;TRIM44;WNT10B;CRTAP;UBE2B;PTGES3;CCT6A;PINK1;GNAQ;AAK1;HSPA1A;OTUD3
regulation of mitochondrial outer membrane permeabilization involved in apoptotic signaling pathway (GO:1901028)	2018-09-18	0.00422727	0.0483577	0.0367063	0.438317	-1.93527	10.5786	GSK3B;GSK3A;ACAA2;BAX;MUL1;BAK1;SLC25A5;TMEM14A;HSPA1A
protein catabolic process (GO:0030163)	31/82	0.000143544	0.00327927	0.00633412	0.148413	-1.19479	10.5726	VCP;HTRA2;PRPF19;RNF5;CLN6;PSMB10;CLN5;PSMB6;PSMB4;PSMB2;PSMB3;PSMB1;PMAIP1;CTSD;ATE1;MGEA5;HSP90AA1;MANBA;SIAH2;UBE2G1;NR1D1;UBE2G2;CLPX;MTOR;PSMB8;DDB1;PSMA3;PSMA2;PPT1;TPP1;CUL4B
positive regulation of RNA metabolic process (GO:0051254)	16/36	0.000759236	0.0136573	0.0146471	0.272042	-1.46835	10.5474	MAP2K1;MAP2K2;PNPT1;DIMT1;HEATR1;WDR75;PIK3R1;NFKB1;RELA;WDR43;ERN1;SUPV3L1;TRMT112;POLR2A;U2AF2;HSPA1A
histone H2A monoubiquitination (GO:0035518)	2018-09-18	0.00422727	0.0483577	0.0367063	0.438317	-1.92731	10.535	DDB1;RNF168;RYBP;KDM2B;RING1;RNF2;CUL4B;DDB2;SKP1
protein K11-linked ubiquitination (GO:0070979)	14/29	0.000581579	0.0108459	0.0130124	0.250859	-1.40978	10.5025	ANAPC13;UBE2H;UBE2B;RNF26;UBE2D3;UBE2E2;UBE2A;FZR1;CDC23;UBE2S;CDC27;ANAPC4;ANAPC5;ANAPC2
cellular biogenic amine metabolic process (GO:0006576)	2018-06-11	0.0116179	0.0984827	0.0638949	0.543642	-2.35731	10.5023	SULT1B1;AMD1;ODC1;SMS;OAZ1;OAZ2
apoptotic mitochondrial changes (GO:0008637)	15/35	0.00173077	0.0260128	0.0224001	0.356606	-1.65065	10.4968	ATG3;FIS1;BCL2A1;BNIP3;IFI6;SOD2;HSPD1;IFIT2;GGCT;BCL2;BAX;THEM4;VPS35;BAK1;DNM1L
positive regulation of leukocyte cell-cell adhesion (GO:1903039)	2018-11-22	0.00157693	0.0242592	0.0220004	0.356453	-1.62655	10.495	CCDC88B;PYCARD;LCK;HLA-DPB1;PRKCQ;ETS1;TNF;CD44;SIRPB1;CCR2;HSPD1
response to cytokine (GO:0034097)	47/139	8.98649e-05	0.00228107	0.00547405	0.136083	-1.1261	10.4921	HDAC4;IFITM3;CIITA;SETD2;CALCOCO2;SRF;YTHDC2;LEF1;TAF9;RELA;CXCL16;TBK1;IRAK1;IRAK2;KHSRP;KYNU;CCR7;TIMP1;IKBKE;IL6R;JAK3;JUNB;MCL1;IFNAR2;PTPN18;JUN;JUND;MX2;SLC11A1;FOXH1;STAT3;ADAM10;EIF2AK2;TRAFD1;IFNLR1;ISG15;PTPN12;DDOST;BST2;PLSCR1;HAX1;MAPKAPK2;BCL2;HCLS1;PTPN9;PTPN4;PTPN2
positive regulation of lamellipodium assembly (GO:0010592)	2018-07-14	0.0115664	0.0984827	0.0623469	0.543642	-2.35262	10.4918	CDC42;ARPC2;RAC2;TWF2;BRK1;RAC1;WASF2
regulation of defense response to virus (GO:0050688)	2018-08-15	0.00421836	0.0483577	0.0374138	0.438317	-1.91576	10.476	ITCH;RNF216;DHX9;TRAF3;C1QBP;ELMOD2;RNF26;IFNLR1
melanosome organization (GO:0032438)	2018-11-24	0.00375985	0.0461207	0.0338673	0.431352	-1.87377	10.4619	BLOC1S4;RAB32;BLOC1S5;BLOC1S6;TRAPPC6A;SNAPIN;AP1G1;BLOC1S3;DTNBP1;AP3B1;AP1M1
regulation of ubiquitin protein ligase activity (GO:1904666)	16/37	0.0010916	0.0179407	0.0176311	0.302844	-1.53375	10.4603	RPL5;ANAPC16;RPS7;RPL23;RPL11;PTEN;UBE2D1;GOLGA2;FZR1;CDC23;UBE2S;CDC27;CDK2;ANAPC4;ANAPC5;ANAPC2
regulation of mRNA catabolic process (GO:0061013)	2018-08-15	0.00421836	0.0483577	0.0374138	0.438317	-1.9124	10.4576	CNOT7;PNPT1;CNOT1;KHSRP;ZC3H12A;RC3H1;ZC3HAV1;GTPBP1
positive regulation of transcription, DNA-templated (GO:0045893)	269/1121	0.000414054	0.00808467	0.0451839	0.486643	-1.33807	10.4229	ATF2;SPI1;MAML1;HNRNPU;IKZF2;ELK1;IKZF3;DCAF6;ELK3;ELK4;PSMD9;RPS6KA3;TBK1;ZMIZ1;CREB3L2;NAMPT;ZC3H12A;KAT7;CCNL2;IER5;JUNB;SOX4;DDX17;SMARCC1;SMARCC2;RPL23;SLC11A1;FOXH1;WDR75;HCFC1;RUNX1;DDX39B;PADI2;TFAM;ATF6;ASF1A;SKAP1;CTBP2;DHX9;PRKDC;TXK;CTR9;BCL10;PIK3R1;GATA2;MRPL12;HELZ2;DHX33;DHX36;INPP5K;HIVEP3;STAT5B;CREBBP;JUN;XBP1;XRCC6;JUND;BCL11B;EAF2;PBX2;NR1D2;INO80;NR1D1;MLLT11;SNW1;PAF1;CDK13…
regulation of respiratory burst (GO:0060263)	2018-06-11	0.0116179	0.0984827	0.0638949	0.543642	-2.33346	10.396	CAMK1D;INSR;RAC2;RAC1;IGHA1;IGHA2
respiratory electron transport chain (GO:0022904)	34/95	0.000241704	0.00525548	0.00851673	0.188898	-1.24118	10.3363	NDUFB9;NDUFB10;NDUFB6;UQCRB;COX15;NDUFB11;NDUFB4;ETFA;UQCR10;COX5B;COX5A;COX7C;UQCRH;PMPCB;UQCRFS1;CYC1;NDUFV1;COX10;COX8A;NDUFA6;NDUFA4;NDUFA1;NDUFC2;SDHC;SDHD;SDHA;SDHB;COX6B1;SDHAF2;NDUFS6;UQCRQ;NDUFAB1;CYCS;UQCRC2
T-helper cell differentiation (GO:0042093)	2018-07-12	0.00388629	0.0461207	0.037178	0.438317	-1.86007	10.3239	PTGER4;GPR183;LEF1;HMGB1;ZFPM1;BATF;FOXP1
viral life cycle (GO:0019058)	37/108	0.000358877	0.00718636	0.0107721	0.216819	-1.29281	10.2553	NUP205;POM121;VCP;HSP90AB1;CTBP2;NUP188;CTBP1;VPS4B;UBP1;FURIN;AAAS;TPR;KPNA4;NUP43;KPNA2;KPNA3;KPNA1;RANBP2;PDCD6IP;NUP133;NUP210;VTA1;VPS37C;WWP1;NUP153;DEK;VPS37B;NUP93;ITCH;NUP50;CHMP3;CHMP4B;CHMP7;PPID;RAN;CHMP5;RAB7A
regulation of IRE1-mediated unfolded protein response (GO:1903894)	2018-07-13	0.00697538	0.0685681	0.0487403	0.491599	-2.06499	10.2535	PTPN1;COPS5;HSPA5;BAX;DNAJB9;BFAR;BAK1
regulation of protein processing (GO:0070613)	41/129	0.00101672	0.0170787	0.0196693	0.331424	-1.46948	10.1264	C5AR2;IGHV3-23;IGHV4-34;IGHV3-48;IGHV4-39;IGLV3-1;IGHV1-69;CFP;IGHG3;IGLV2-11;IGLV2-8;IGHG4;IGLV3-25;IGHG1;IGHG2;IGLV1-40;IGKC;IGKV1-16;IGLV1-47;IGLV6-57;RNF139;IGLV2-14;IGLV3-21;C1QBP;IGLV1-44;C3AR1;IGKV3-15;IGHV3-7;IGKV3-11;CD55;IGHV3-30;IGHV3-11;IGKV1-5;IGLV7-43;IGLV1-51;IGLV2-23;IGKV4-1;ADAM8;IGKV2-30;IGKV3-20;IGLV3-19
chromatin remodeling (GO:0006338)	37/117	0.00192214	0.0283756	0.0270998	0.397439	-1.61245	10.0848	HDAC4;SMARCD2;ANP32A;HDAC1;CHD8;RSF1;HMGB1;NUDT5;SUPT6H;ACTB;CHRAC1;RUVBL2;MTA2;MBD3;DAXX;PBRM1;SMARCC1;SMARCC2;CBX3;SP110;MBD2;SMARCA5;DEK;INO80;SSRP1;ARID1A;NPM3;GATAD2B;KAT2B;TAF6L;KAT2A;ANP32E;PADI2;TFAM;ANP32B;TOP1;TOX
regulation of alternative mRNA splicing, via spliceosome (GO:0000381)	17/40	0.000976213	0.0165197	0.0166237	0.295695	-1.4329	9.93258	DDX17;RBM25;SF3A1;WTAP;HNRNPU;HNRNPL;SMU1;PTBP1;RBM15B;THRAP3;TRA2B;MAGOH;SAP18;HNRNPA1;RBM7;SRSF6;RBM5
RNA modification (GO:0009451)	22/55	0.000517537	0.00985261	0.0120159	0.23664	-1.312	9.92714	NOP56;NOP58;AARS2;NSUN5P2;NSUN2;URM1;TSR3;PARN;NAT10;NSUN6;TFB1M;MRM1;C9ORF64;LRPPRC;ADAT2;FTSJ3;THG1L;QTRT1;HENMT1;TRMT61A;NOP10;AARS
peptidyl-serine phosphorylation (GO:0018105)	47/146	0.000330657	0.00686714	0.0111251	0.221968	-1.23773	9.91971	GSK3B;CAMK2D;CAB39;MAST3;PRKDC;ROCK2;PRKX;STK4;PRKCZ;CAMKK2;MAPK9;RPS6KA3;TBK1;AKT2;STK38;MAPK1;RICTOR;PRKACA;IKBKE;PAK2;CAMK1D;MAP2K2;CHUK;CSNK1A1;PDPK1;LMTK2;VRK1;CSNK1E;MTOR;HIPK2;TGFBR2;ERN1;LATS1;PINK1;SBK1;CDK5;DGKQ;CDK2;MAPKAPK2;MAP3K10;MAPKAPK5;PRKCQ;ULK1;CAMK1;TOP1;CSNK1G2;CSNK1G1
regulation of stress-activated MAPK cascade (GO:0032872)	17/42	0.00186432	0.0278369	0.0233129	0.361073	-1.57724	9.91275	MAP2K1;MAP2K2;GSTP1;SEMA4C;EIF2AK2;MAPK8IP3;FOXO1;PER1;RAP2A;COPS5;TAOK3;STK25;TAOK2;ARL6IP5;FAS;MAPK1;MAPK3
maturation of 5.8S rRNA from tricistronic rRNA transcript (SSU-rRNA, 5.8S rRNA, LSU-rRNA) (GO:0000466)	2018-10-20	0.00257658	0.034933	0.0283664	0.398787	-1.66172	9.90597	ABT1;PDCD11;EXOSC9;PES1;RRS1;NOL9;RPSA;WDR12;RPS21;FTSJ3
pre-mRNA cleavage required for polyadenylation (GO:0098789)	2018-07-13	0.00697538	0.0685681	0.0487403	0.491599	-1.98529	9.8577	CPSF4;NUDT21;CPSF6;CPSF1;NCBP1;CSTF2T;TUT1
mitochondrial fragmentation involved in apoptotic process (GO:0043653)	2018-06-10	0.00634793	0.0653237	0.048333	0.491599	-1.94131	9.8223	ATG3;FIS1;BNIP3;BAX;VPS35;DNM1L
positive regulation of macromolecule metabolic process (GO:0010604)	77/277	0.0010346	0.0173154	0.0261841	0.393398	-1.42736	9.81131	ATF2;GSK3B;RPL5;GSK3A;DDX3X;CITED2;PDCD5;AKR1B1;PIK3CD;ARRB1;ECE1;ARRB2;PIK3CB;CD3E;ETS1;TNF;ZC3H12A;CTSH;UBAP2L;VPS35;NSF;MAP2K1;TLE1;DTX3L;RPS7;RPL23;SLC11A1;SERPINB9;TICAM1;PRKAB1;HCFC1;PLSCR1;TBC1D5;DGKQ;ERP29;EZR;TLR2;VAMP3;MTPN;PRKAA1;ROCK1;ROCK2;LEF1;RPL11;PPM1F;MAPK9;UBR5;E2F1;RPS3;MAPK1;STAP1;MAP2K5;MAPK3;ATAD1;MBD4;PTPN1;ZNF580;STAT3;DTNBP1;MSN;RAB27A;BRAF;KLF4;KLF2;MTOR;HINFP;MAPK11;IT…
regulation of translational initiation (GO:0006446)	23/63	0.00171359	0.0258396	0.022889	0.361073	-1.53977	9.80703	EIF5B;KHDRBS1;PPP1R15B;YTHDF1;DDX3X;EIF2B2;NCBP1;MIF4GD;EIF1;DNAJC3;IMPACT;PAIP2B;POLR2D;TPR;EIF4EBP1;EIF4H;EIF3H;EIF4EBP2;EIF4EBP3;POLR2G;EIF1B;NCK1;PAIP1
regulation of mitotic spindle assembly (GO:1901673)	2018-10-20	0.00257658	0.034933	0.0283664	0.398787	-1.64438	9.80261	CHMP1B;VPS4B;CHMP1A;TPR;CHMP4B;HNRNPU;SMC1A;SMC3;CHMP5;HSPA1A
regulation of protein localization to Cajal body (GO:1904869)	2018-05-09	0.019536	0.142316	0.0844584	0.621402	-2.48183	9.76723	CCT3;CCT6A;CCT2;TCP1;CCT5
regulation of protein ubiquitination involved in ubiquitin-dependent protein catabolic process (GO:2000058)	2018-12-26	0.00232221	0.0326466	0.0263471	0.393398	-1.60844	9.75555	LATS1;PDCL3;RPL5;RNF139;RPS7;RPL23;MAGEF1;RPL11;SGTA;PTEN;CCDC22;HIPK2
release of cytochrome c from mitochondria (GO:0001836)	2018-09-19	0.00662114	0.0673764	0.0458904	0.487612	-1.94344	9.75118	GGCT;FIS1;BCL2A1;BCL2;IFI6;BAX;BAK1;DNM1L;SOD2
anterograde axonal transport (GO:0008089)	14/32	0.0019311	0.0283756	0.0237511	0.366617	-1.55884	9.74221	SNAPIN;DTNBP1;AP3B1;SOD1;TRAK2;BLOC1S4;AP3M1;BLOC1S5;BLOC1S6;FXR2;KIF3B;BLOC1S3;AP3S2;AP3S1
maturation of LSU-rRNA (GO:0000470)	2018-12-23	0.000591279	0.0109819	0.0135322	0.257153	-1.30212	9.67895	RPL7A;RSL1D1;NSA2;MRPL1;LAS1L;PES1;MAK16;NHP2;RPL10A;WDR12;RRP15;FTSJ3
rRNA pseudouridine synthesis (GO:0031118)	2018-05-09	0.019536	0.142316	0.0844584	0.621402	-2.45918	9.67807	MRPL1;DKC1;RPUSD2;NHP2;NOP10
cytoskeleton-dependent intracellular transport (GO:0030705)	2018-12-27	0.00342724	0.0432571	0.0321247	0.420566	-1.70252	9.66348	CCDC88B;TUBA1B;TUBA1A;KIF3B;KIF5B;TUBB;CCDC88C;KIF13B;KIF1C;HOOK3;KIF3C;DYNLL2
regulation of DNA damage checkpoint (GO:2000001)	2018-06-11	0.0116179	0.0984827	0.0638949	0.543642	-2.16442	9.64293	ETAA1;DDX39B;FEM1B;RFWD3;CRY1;RPA2
nuclear export (GO:0051168)	33/93	0.000354812	0.00718636	0.0104064	0.212792	-1.20748	9.59213	POM121;NXT1;NUP188;CSE1L;EIF4A3;PHAX;NXF1;U2AF2;XPO6;MAGOH;TPR;IGFLR1;DHX38;HNRNPA1;SRSF11;EIF5A;RANBP2;CHTOP;NCBP1;NUP133;NUP153;NUTF2;THOC7;LSG1;DDX39B;NEMF;SRSF2;SRSF4;SRSF6;SLU7;SRSF7;RAN;SRSF9
retrograde transport, endosome to Golgi (GO:0042147)	30/83	0.000450882	0.00869233	0.0116121	0.229678	-1.24481	9.59036	TMEM87B;GOSR1;ARL1;FAM109B;VPS26B;CLN5;ARFRP1;SNX2;VPS53;STX6;TBC1D10C;VTI1A;ANKFY1;DENND5A;VPS35;RAB6A;TBC1D17;SNX8;TBC1D10A;SNX6;VTI1B;SPAG9;TRAPPC10;GBF1;RNF126;TBC1D5;RAB9A;UBE2O;RAB7A;VAMP3
protein localization to endosome (GO:0036010)	2018-05-09	0.019536	0.142316	0.0844584	0.621402	-2.42669	9.55021	ACAP2;TMEM30A;TOLLIP;RAB35;ARF6
mitochondrial RNA metabolic process (GO:0000959)	2018-10-21	0.00404513	0.047512	0.0354445	0.438317	-1.7277	9.52005	SUPV3L1;PNPT1;TRMT10C;FASTKD5;TFAM;TFB2M;MRPL12;POLRMT;SLC25A33;TBRG4
fatty acid derivative biosynthetic process (GO:1901570)	2018-11-25	0.00551525	0.0586028	0.0412385	0.465232	-1.82624	9.49688	SLC25A1;ACLY;HMGCL;FASN;SCD5;PPT1;FAR1;HSD17B8;AACS;FADS1;ACAT1
positive regulation of growth (GO:0045927)	27/72	0.000436867	0.00845783	0.011217	0.222829	-1.2249	9.47566	PSMD10;MTPN;DDX3X;BRAT1;LEF1;TAF9;DERL2;CIB1;DNPH1;PPM1F;CXCL16;CDC42;RPS6KA3;EXOSC9;ADNP2;TAF9B;NCBP1;INSR;H3F3A;ADAM10;INO80;SUPV3L1;ADAM17;BCL2;FGFR1OP;S100A9;SLC25A33
antigen processing and presentation of exogenous peptide antigen via MHC class II (GO:0019886)	32/98	0.0021292	0.0304009	0.0275506	0.397439	-1.53355	9.43439	DCTN5;ARF1;DCTN2;SAR1B;AP2A1;CTSS;ACTR1A;ACTR1B;HLA-DMB;CAPZB;KIF3B;AP1G1;AP1S2;AP1S1;CTSF;KIF3C;HLA-DOA;CTSD;AP2M1;AP1M1;CD74;DYNC1H1;FCER1G;SEC24A;DYNLL2;DYNC1LI1;KIF2A;CAPZA1;HLA-DPB1;HLA-DRA;HLA-DRB1;RAB7A
regulation of protein localization to membrane (GO:1905475)	2018-09-18	0.00422727	0.0483577	0.0367063	0.438317	-1.71706	9.38578	CDK5;STX7;AKR1B1;FYN;LDLRAP1;GBP1;SPTBN1;APPL1;VTI1B
cytochrome complex assembly (GO:0017004)	2018-06-11	0.0116179	0.0984827	0.0638949	0.543642	-2.10516	9.37891	SURF1;COX15;CYBA;HCCS;COA6;COX10
positive regulation of mRNA 3'-end processing (GO:0031442)	2018-05-09	0.019536	0.142316	0.0844584	0.621402	-2.37498	9.34671	NUDT21;NCBP1;HSF1;PAF1;CDC73
regulation of transcription elongation from RNA polymerase II promoter (GO:0034243)	2018-11-24	0.00375985	0.0461207	0.0338673	0.431352	-1.67251	9.33827	RNF168;SUPT16H;CTR9;HNRNPU;PAF1;NELFB;EAPP;GTF2F2;SUPT6H;CDC73;BRD4
negative regulation of transcription from RNA polymerase II promoter (GO:0000122)	151/566	5.88009e-05	0.00161844	0.00919728	0.201064	-0.955909	9.31184	KDM1A;UBE2D3;HNRNPU;UBE2D1;ENO1;IKZF2;NR3C1;SLA2;TNF;ARHGAP35;IKZF5;ELK4;UXT;RPS14;CHCHD3;WWC3;EP300;JUNB;ZNF564;EOMES;KDM2B;RPL23;ARID5B;SARS;HCFC1;EID1;BRMS1;TBL1XR1;ERF;TRIB3;ZNF831;EZR;ZFPM1;CGGBP1;PPID;PSMD10;NOTCH1;CTBP1;CTR9;ZBTB5;ZBTB4;PHF21A;MTDH;ZBTB2;BAG3;NACC2;ORC2;TPR;E4F1;SUDS3;ZNF148;MAP2K5;HEXIM1;SMAD2;ZBTB18;PLK3;CBX6;CREBBP;DR1;JUN;ZNF263;CBX5;JUND;CBX4;SMURF2;PHF12;NR1D2;NR1D1;…
positive regulation of membrane potential (GO:0045838)	2018-05-09	0.019536	0.142316	0.0844584	0.621402	-2.35521	9.26892	STOML2;TCL1A;VCP;AKT2;GLRX
protein dephosphorylation (GO:0006470)	42/126	0.00029346	0.00623637	0.0100242	0.209135	-1.13906	9.26484	PPP1R15A;PPP1R15B;CTDP1;PTEN;DAPP1;PPP2R2A;PTPRJ;PPM1D;DUSP16;PPM1F;DUSP11;PPP2CA;PPP1CC;PPP6C;PPP3CB;PPP4R2;UBASH3B;PPP2R1A;RPRD1B;SBF1;NCK1;DUSP5;PTPN1;PTPN18;DUSP2;DUSP3;SSU72;PPP2R5A;PPP2R3B;PPP2R5D;PTPN12;DUSP6;PPP1CA;PPP5C;SDHAF2;UBLCP1;CTDSP2;PPP2R2D;PGP;PTPN9;PTPN4;PTPN2
late endosome to vacuole transport via multivesicular body sorting pathway (GO:0032511)	2018-05-09	0.019536	0.142316	0.0844584	0.621402	-2.34425	9.22576	TMEM50A;LEPROTL1;TMEM50B;VPS25;VPS36
maintenance of protein localization in organelle (GO:0072595)	2018-09-19	0.00662114	0.0673764	0.0458904	0.487612	-1.8329	9.19654	PINK1;ARL2BP;HSPA5;ARL2;HNRNPU;TAF3;SUPT7L;TAPT1;SKP1
deadenylation-dependent decapping of nuclear-transcribed mRNA (GO:0000290)	2018-05-09	0.019536	0.142316	0.0844584	0.621402	-2.33378	9.1846	LSM1;DCP1A;DCPS;PATL1;DCP1B
positive regulation of mitochondrial outer membrane permeabilization involved in apoptotic signaling pathway (GO:1901030)	15/38	0.00450408	0.0506876	0.0371032	0.438317	-1.69805	9.17415	YWHAE;GSK3B;GSK3A;YWHAB;DYNLL2;YWHAZ;TFDP1;TFDP2;BCL2;E2F1;BAX;PMAIP1;BAK1;YWHAG;YWHAH
non-canonical Wnt signaling pathway (GO:0035567)	40/128	0.00166042	0.0253728	0.025599	0.386013	-1.43244	9.16862	PSMD10;PSMD11;PSMD14;PSMD13;LEF1;AP2A1;ARRB2;PSMB10;CDC42;PSMB6;PSMD9;PPP3CB;PSMB4;PSMD6;PSMB2;PSMD4;PSMB3;PSMD2;DVL1;PSMB1;PSMD3;DVL2;DVL3;RAC1;AP2M1;SMURF2;PSMB8;RHOA;TIAM1;PSMA3;PSMC6;PSMC3;AGO4;PSMA2;PSMC4;PSMC1;GNB1;PSME1;PFN1;TNRC6A
positive regulation of proteasomal ubiquitin-dependent protein catabolic process (GO:0032436)	26/71	0.000840194	0.0146521	0.0158471	0.287323	-1.29425	9.1657	PSMD10;GSK3B;GSK3A;VCP;HERPUD1;RNF114;SUMO1;RNF138;RNF19A;DVL1;SUMO2;UBQLN1;ARIH1;UBQLN2;PLK3;ANKIB1;CSNK1A1;SGTA;CSNK1E;PIAS1;RNF144A;RNF125;TRIB3;TRIB1;TRIB2;HSPA1A
COPII-coated vesicle budding (GO:0090114)	26/69	0.000507604	0.00970395	0.0120898	0.237075	-1.20819	9.16508	NAPA;SERPINA1;TMED10;PEF1;SAR1B;PDCD6;CTSZ;KLHL12;GOLGA2;LMAN1;PPP6C;TMED2;CTSC;ANKRD28;NSF;TRAPPC3;SEC24A;TRAPPC1;TRAPPC10;TRAPPC4;TRAPPC5;F8;SEC23IP;TRAPPC6A;VAPA;SEC22B
positive regulation of mitochondrion organization (GO:0010822)	40/129	0.00194972	0.0283756	0.0279881	0.398787	-1.46837	9.16271	GSK3B;GSK3A;PDCD5;UBE2D3;HTRA2;HTT;PLD6;CAMKK2;PYCARD;CYB5R1;UBL5;UGCG;RAC2;TNFSF10;PLAGL2;PMAIP1;SNIP1;VPS35;BAK1;DNM1L;FBXO7;SH3GLB1;FIS1;MOAP1;STARD7;BNIP3;HUWE1;CIDEB;MUL1;WDR75;RNASE2;WBP11;SREBF2;MLLT11;KAT2A;PINK1;MIS18A;BAX;NMUR1;BAP1
regulation of neutrophil chemotaxis (GO:0090022)	13/30	0.0030817	0.0403446	0.0303126	0.412197	-1.57766	9.12248	CD74;CAMK1D;C5AR2;MOSPD2;PPBP;CXCL5;C1QBP;RAC2;CCR7;NCKAP1L;RAC1;PF4V1;PF4
tRNA aminoacylation (GO:0043039)	17/41	0.00136021	0.0218063	0.0197526	0.331424	-1.377	9.08836	RARS2;YARS;DARS;TARSL2;MARS2;SARS;EPRS;QRSL1;NARS;PPA1;MARS;RARS;GARS;HARS;IARS;AARS;FARSB
viral budding (GO:0046755)	2018-11-24	0.00375985	0.0461207	0.0338673	0.431352	-1.61875	9.03811	PDCD6IP;CHMP1B;VPS4B;VTA1;CHMP1A;VPS37C;CHMP3;CHMP4B;VPS37B;CHMP7;CHMP5
Golgi disassembly (GO:0090166)	2018-04-07	0.0332895	0.201457	0.112934	0.693542	-2.64967	9.01555	GOLGA2;PLK3;GBF1;VRK1
regulation of clathrin-dependent endocytosis (GO:2000369)	2018-08-16	0.00697044	0.0685681	0.0477074	0.491599	-1.80362	8.95693	ROCK1;TNK2;AAK1;UNC119;PIK3CB;WASL;PICALM;UBQLN2
positive regulation of transcription elongation from RNA polymerase II promoter (GO:0032968)	2018-08-16	0.00697044	0.0685681	0.0477074	0.491599	-1.79392	8.90875	SUPT16H;CTR9;PAF1;EAPP;GTF2F2;SUPT6H;CDC73;BRD4
ESCRT complex disassembly (GO:1904896)	2018-06-11	0.0116179	0.0984827	0.0638949	0.543642	-1.99743	8.89897	CHMP1B;VPS4B;VTA1;CHMP1A;CHMP7;CHMP5
negative regulation of cell cycle G2/M phase transition (GO:1902750)	26/70	0.000655721	0.0120321	0.0138669	0.260733	-1.21308	8.8916	PSMD10;PSMD11;PSMD14;PSMD13;PSMB10;BABAM1;PSMB6;PSMD9;FZR1;PSMB4;PSMD6;PSMB2;PSMD4;PSMB3;PSMD2;PSMB1;PSMD3;SKP1;PSMB8;PSMA3;PSMC6;PSMC3;PSMA2;PSMC4;PSMC1;PSME1
pyrimidine nucleobase metabolic process (GO:0006206)	2018-05-09	0.019536	0.142316	0.0844584	0.621402	-2.25476	8.8736	CDA;ALDH6A1;UCK2;DPYD;UCKL1
stress-activated protein kinase signaling cascade (GO:0031098)	25/71	0.00198342	0.0285875	0.0251198	0.381303	-1.4257	8.87206	STK4;STK10;PAK1;SLK;MAPK1;KAT7;PAK2;MAP2K5;MAP3K5;MAPK3;SKP1;MAP3K2;MAP2K4;MAP2K1;MAP2K2;MAP3K1;CHUK;NEK4;MINK1;NFKB1;MAPK11;TAOK3;STK25;CCDC88C;TAOK2
cellular response to insulin stimulus (GO:0032869)	38/111	0.000306067	0.00644432	0.00995217	0.208585	-1.09399	8.85221	ATP6V1A;C2CD5;GSK3A;PRKDC;PDE3B;SYAP1;IRS2;FOXO4;PIK3R1;TCIRG1;FOXO1;AKT2;ATP6V0A2;INPP5K;ZNF106;AP3S1;ATP6V1E1;APPL1;ATP6V1F;RAB8B;ATP6V1G1;XBP1;ATP6V0E1;ATP6AP1;GOT1;PARP1;PDPK1;INSR;KAT2B;RAB31;MARS;RAB13;ATP6V1B2;TRIB3;ATP6V0C;SLC25A33;PTPN2;VAMP2
ribosomal small subunit assembly (GO:0000028)	2018-09-20	0.00993033	0.0912911	0.0564826	0.533201	-1.91107	8.81415	ABT1;RPS15;RRP7A;RPS14;RPS27;RPS19;RPSA;ERAL1;PWP2
Ras protein signal transduction (GO:0007265)	66/224	0.000433167	0.00842187	0.0149815	0.277127	-1.13813	8.81414	GDI1;RAB3D;ARHGAP1;BRK1;RAB22A;CRKL;RAC2;RAC1;RAB8B;ARHGEF11;RAB2A;RAB2B;DBNL;RHOG;RHOF;RHOC;RHOA;RHOB;RAB32;RAP2C;TIAM1;RAB30;RAP2A;RAB31;RAP2B;MAPKAPK2;RAB35;ARHGEF3;RABL3;RAPGEF1;MAPKAPK5;TAX1BP3;RAPGEF6;RAB7A;ROCK1;AIF1;CDC42;GNA13;RAB21;RAP1B;NRAS;PAK1;RHOT2;RAB20;RAP1A;RRAS;GNA12;RAB24;RAB6A;PAK2;BRAP;JUN;RAB27A;RAB39B;MAPK11;RIT1;RAB14;SGSM3;CDK2;GNB1;RAB13;RAB18;RAB9A;KRAS;GRAP;RAB5A
positive regulation of JUN kinase activity (GO:0043507)	19/51	0.00321352	0.0417118	0.0314712	0.419568	-1.53408	8.80621	MAP3K2;SPAG9;MAP2K4;DAXX;DBNL;MUL1;MAPK8IP3;TNF;ERN1;PAK1;MDFIC;TAOK3;DVL2;RPS3;DVL3;MAP3K10;MAP3K9;MAP3K11;MAP3K5
defense response to protozoan (GO:0042832)	2018-05-09	0.019536	0.142316	0.0844584	0.621402	-2.23462	8.79433	CLEC7A;IRF4;SLC11A1;BATF;PF4
inositol phosphate catabolic process (GO:0071545)	2018-05-09	0.019536	0.142316	0.0844584	0.621402	-2.23129	8.78123	INPP5A;IMPA1;PTEN;INPP5K;NUDT3
mRNA cis splicing, via spliceosome (GO:0045292)	2018-09-18	0.00422727	0.0483577	0.0367063	0.438317	-1.60222	8.75805	SART1;RNF113A;DDX23;WBP4;PSIP1;SNRNP200;SNRPC;WBP11;DCPS
negative regulation of protein binding (GO:0032091)	26/68	0.000389638	0.00764058	0.0105009	0.213237	-1.11083	8.72035	GSK3B;LRPAP1;KDM1A;ROCK1;CTSZ;ADRB2;ARRB2;ACTB;IFIT2;DNAJB2;GOLGA2;DVL1;B2M;HSPA5;ITGA4;TFIP11;CSNK1E;SORL1;PPP1CA;GNL3L;BAX;ITGB1BP1;CAMK1;CARD16;MAPRE1;ZFPM1
positive regulation of RNA export from nucleus (GO:0046833)	2018-04-07	0.0332895	0.201457	0.112934	0.693542	-2.56232	8.71831	KHDRBS1;CPSF6;RBM26;DHX9
tRNA transport (GO:0051031)	15/36	0.00242473	0.0338794	0.0267042	0.397431	-1.44593	8.70743	RANBP2;NUP205;POM121;NUP133;NUP188;NUP210;NUP153;AAAS;TOMM20;NUP93;XPOT;NUP50;TPR;NUP43;RAN
protein targeting to mitochondrion (GO:0006626)	21/55	0.00139797	0.0223333	0.0202836	0.338233	-1.31673	8.65451	FIS1;HSP90AA1;HSPA4;TIMM13;TOMM34;TIMM22;TIMM10;TIMM21;TOMM20;HSPD1;TOMM22;TIMM10B;SAMM50;GRPEL1;PITRM1;TIMM17A;TIMM17B;TSPO;UQCRC2;FBXO7;SLC25A6
membrane lipid catabolic process (GO:0046466)	2018-05-09	0.019536	0.142316	0.0844584	0.621402	-2.19555	8.64056	SMPD2;FUCA1;PPT1;MGST2;NAGA
vacuolar acidification (GO:0007035)	2018-10-21	0.00404513	0.047512	0.0354445	0.438317	-1.56575	8.62768	TMEM199;ATP6V0E1;CCDC115;SLC11A1;ATP6V0A2;PPT1;TCIRG1;ATP6V0C;CLN6;CLN5
ATP metabolic process (GO:0046034)	20/57	0.00560269	0.0592562	0.0429852	0.481371	-1.66334	8.6236	SURF1;PARG;PARP1;UQCRB;OLA1;ATP5C1;CHCHD10;CTNS;ATP5F1;NUDT5;ATP5G1;CLPX;UQCRH;ATP5L;ATP5B;ATP5E;ATP5D;UQCRC2;ALDOA;HSPA1A
viral translation (GO:0019081)	2018-07-14	0.0115664	0.0984827	0.0623469	0.543642	-1.93182	8.61524	PTBP1;EIF3L;EIF3G;DENR;EIF3F;EIF3D;EIF3A
cellular response to mechanical stimulus (GO:0071260)	18/49	0.00484772	0.0527362	0.0391682	0.45093	-1.61651	8.61478	MAP3K2;PTGER4;MAP2K4;CD40;MAP3K1;GADD45A;BNIP3;TNFRSF10A;BCL10;NFKB1;CNN2;IRF1;CASP2;FAS;TLR8;TLR7;BAK1;MAPK3
cellular response to interleukin-2 (GO:0071352)	2018-06-12	0.0193495	0.142316	0.0820551	0.621402	-2.1548	8.50087	STAT5B;SYK;IL2RA;IL2RB;JAK3;JAK1
regulation of interferon-alpha secretion (GO:1902739)	2018-04-07	0.0332895	0.201457	0.112934	0.693542	-2.49227	8.47999	IFIH1;CHUK;DHX9;DHX36
T cell migration (GO:0072678)	2018-08-17	0.0108859	0.0959768	0.0596788	0.543642	-1.874	8.471	ZAP70;GPR183;S1PR1;MSN;PIK3CD;CCR6;CXCL16;MYO1G
protein acylation (GO:0043543)	15/37	0.00333367	0.0427188	0.0315922	0.419568	-1.48477	8.46867	CREBBP;ZDHHC20;GTF2B;ZDHHC12;ZDHHC6;ZDHHC21;ZDHHC7;ZDHHC2;FOXO1;ZDHHC3;KAT2B;ZDHHC18;ABHD17B;ABHD17A;EP300
positive regulation of alpha-beta T cell proliferation (GO:0046641)	2018-07-14	0.0115664	0.0984827	0.0623469	0.543642	-1.89852	8.46673	SYK;IL18;RASAL3;CD55;CCR2;HLA-E;TGFBR2
transcription-coupled nucleotide-excision repair (GO:0006283)	26/74	0.00168821	0.025626	0.0231588	0.361073	-1.32562	8.46289	ISY1;PCNA;PRPF19;POLD4;POLR2A;POLR2C;POLR2D;POLR2E;EP300;POLR2G;POLR2J;POLR2K;POLR2L;USP7;RFC1;RPA2;GTF2H5;DDB1;COPS6;COPS5;PAPD7;ERCC1;RPA3;ERCC5;ZNF830;CUL4B
inner mitochondrial membrane organization (GO:0007007)	15/37	0.00333367	0.0427188	0.0315922	0.419568	-1.48356	8.46174	TIMM13;ATP5C1;TIMM22;TIMM10;ATP5F1;TAZ;ATP5G1;ATP5L;LETM1;AFG3L2;ATP5B;CHCHD3;SAMM50;ATP5E;ATP5D
protein import into nucleus (GO:0006606)	35/104	0.000740054	0.0134179	0.0157526	0.287323	-1.16935	8.42957	IPO13;POM121;NXT1;NUP188;PPP1R10;CSE1L;IPO7;TNF;IPO8;IPO9;TGS1;TPR;FAM53B;KPNA4;KPNA2;JAK3;KPNA3;TNPO3;KPNA1;PDIA3;RANBP2;NUP133;SYK;RPL23;STAT3;NUP153;NUTF2;GPN2;RANBP6;GPN3;NUP93;BCL6;NUP50;RAN;SPRN
nuclear transport (GO:0051169)	2018-10-23	0.00888774	0.0835347	0.0530788	0.510562	-1.78215	8.41722	EIF5A;NUP205;NXT1;ANP32A;RGS14;ANP32E;PSIP1;BANF1;NUTF2;AAAS
regulation of ATP biosynthetic process (GO:2001169)	2018-05-09	0.019536	0.142316	0.0844584	0.621402	-2.13849	8.41601	PINK1;VCP;PARP1;TMSB4X;ENO1
regulation of autophagosome assembly (GO:2000785)	14/34	0.00381681	0.0461207	0.0338926	0.431352	-1.50325	8.37061	SH3GLB1;PHF23;NPRL3;C9ORF72;PINK1;CHMP4B;PIP4K2A;RAB3GAP2;PIP4K2B;SMCR8;SEC22B;RAB5A;RAB3GAP1;UBQLN2
tRNA export from nucleus (GO:0006409)	14/34	0.00381681	0.0461207	0.0338926	0.431352	-1.50117	8.359	RANBP2;NUP205;POM121;NUP133;NUP188;NUP210;NUP153;AAAS;NUP93;XPOT;NUP50;TPR;NUP43;RAN
regulation of transcription from RNA polymerase II promoter (GO:0006357)	346/1479	0.000469953	0.00902192	0.064483	0.54661	-1.09025	8.35448	ATF2;SPI1;MAML1;HNRNPU;ENO1;IKZF2;SLA2;ELK1;IKZF3;DCAF6;ELK3;IKZF5;ELK4;UXT;RPS14;RPS6KA3;TBK1;ZMIZ1;NAMPT;ZC3H12A;KAT7;CCNL2;IER5;JUNB;SOX4;DDX17;SMARCC1;SMARCC2;RPL23;SLC11A1;FOXH1;RFX1;HCFC1;RUNX1;EID1;TFAM;TRIB3;ZNF831;ANKRA2;EZR;ATF6;ZFPM1;CGGBP1;SKAP1;ZNF395;CTBP2;CTBP1;DHX9;PRKDC;TSHZ1;TXK;CTR9;PIK3R1;GATA2;ZBTB5;ZBTB4;CIAO1;MTDH;ZBTB2;HELZ2;RAD21;DHX36;ZNF148;ZBED4;HEXIM1;ABCA2;PLK3;STAT5…
oxidative phosphorylation (GO:0006119)	2018-07-12	0.00388629	0.0461207	0.037178	0.438317	-1.50175	8.33517	SURF1;UQCRB;ATP5D;ATP5C1;CHCHD10;UQCRC2;UQCRH
negative regulation of cellular macromolecule biosynthetic process (GO:2000113)	137/513	0.000120512	0.00285294	0.0123064	0.240291	-0.922639	8.32568	SPI1;KDM1A;EIF4A3;ARID4A;UBP1;ENO1;EPRS;TNF;ARHGAP35;ELK3;BASP1;CIR1;PIAS4;C11ORF84;DAXX;SMARCC2;TLE1;ZNF282;ARID5B;ZBTB33;FOXP1;EID1;EID2;BRMS1;NCL;TRIB3;KHDRBS1;NOTCH1;CTBP2;CTBP1;PDS5A;ZBTB4;FOXO1;DEDD2;FXR2;LARP1;NACC2;ZNF703;INPP5K;SUDS3;ZNF148;ZBTB7A;S100A11;SNX6;HEXIM1;SMAD2;ZBTB18;JUN;XRCC6;ZNF263;CBX5;CBX4;SMURF2;ZBTB14;CBX3;EIF2AK1;PHF12;SETDB2;EIF2AK2;NR1D2;NR1D1;MEX3C;DHFR;DAP;CNOT7;S…
cellular response to unfolded protein (GO:0034620)	2018-10-23	0.00888774	0.0835347	0.0530788	0.510562	-1.76255	8.32466	HSPA9;DAXX;HSPA5;HSPA4;HSF1;HSPA6;HYOU1;HSPA14;HSPA13;HSPA1A
positive regulation of protein complex disassembly (GO:0043243)	2018-07-14	0.0115664	0.0984827	0.0623469	0.543642	-1.8643	8.31412	UVRAG;CALCOCO2;BNIP3;INSR;SMCR8;ADRB2;TNF
vesicle fusion with Golgi apparatus (GO:0048280)	2018-04-07	0.0332895	0.201457	0.112934	0.693542	-2.44038	8.30343	VTI1A;SEC22B;SEC22C;VTI1B
regulation of receptor-mediated endocytosis (GO:0048259)	15/37	0.00333367	0.0427188	0.0315922	0.419568	-1.45396	8.29293	LRPAP1;ARF1;HIP1;TNK2;PIK3CB;CBL;RAB21;AAK1;FLOT1;PPT1;RAC1;LDLRAP1;B2M;ARF6;PICALM
positive regulation of interferon-gamma production (GO:0032729)	17/44	0.00334719	0.0427188	0.03186	0.419568	-1.45309	8.2821	PDE4D;SLC11A1;TXK;CEBPG;IL18;RASGRP1;HSPD1;CD2;PYCARD;HLA-DPB1;TLR8;SLAMF6;TLR7;IL12RB1;ZFPM1;CD244;CCR2
regulation of amyloid precursor protein catabolic process (GO:1902991)	2018-05-09	0.019536	0.142316	0.0844584	0.621402	-2.10127	8.26955	FKBP1A;TMED10;ROCK1;ROCK2;PICALM
N-glycan processing (GO:0006491)	2018-08-18	0.0162128	0.127718	0.0733755	0.598665	-2.00087	8.24748	EDEM3;GNPTAB;MAN1A2;MAN2A1;MGAT4A;ST8SIA4;MAN1A1;MAN1B1
regulation of gene expression, epigenetic (GO:0040029)	27/75	0.000912446	0.0156141	0.0166746	0.295695	-1.1763	8.23339	HDAC4;SPI1;WBP2;DDX21;PPM1D;ACTB;TAF1D;TDG;TWISTNB;POLR2E;EP300;JARID2;SF3B1;POLR2K;POLR2L;SUZ12;GPX1;H3F3A;SMARCA5;DEK;BAZ1B;KAT2B;KAT2A;H2AFY2;POLR1A;POLR1E;PHF19
interferon-gamma-mediated signaling pathway (GO:0060333)	26/71	0.000840194	0.0146521	0.0158471	0.287323	-1.1621	8.22984	CAMK2D;CIITA;OASL;TRIM8;MT2A;TRIM68;TRIM25;B2M;GBP1;TRIM22;JAK1;TRIM62;IFNGR1;IFNGR2;HLA-B;HLA-C;HLA-E;IRF4;IRF1;IRF2;HLA-DPB1;HLA-DRA;IRF8;CD44;HLA-DRB1;IRF9
cortical actin cytoskeleton organization (GO:0030866)	2018-10-22	0.00610196	0.0637983	0.0436611	0.483021	-1.61362	8.22809	ROCK1;ROCK2;PLEK;RAB13;WAS;NCKAP1L;WASL;TNF;LLGL1;ARF6
positive regulation of viral release from host cell (GO:1902188)	2018-07-16	0.0265714	0.178274	0.0958122	0.662278	-2.25903	8.1956	DDB1;VAPA;VPS4B;CHMP3;CHMP4B;VPS37B;SMC3
alpha-beta T cell activation (GO:0046631)	2018-04-07	0.0332895	0.201457	0.112934	0.693542	-2.39937	8.16388	STOML2;ANXA1;LEF1;HLA-E
regulation of PERK-mediated unfolded protein response (GO:1903897)	2018-05-09	0.019536	0.142316	0.0844584	0.621402	-2.07021	8.1473	PPP1R15A;PPP1R15B;PTPN1;HSPA5;NCK1
intra-Golgi vesicle-mediated transport (GO:0006891)	14/34	0.00381681	0.0461207	0.0338926	0.431352	-1.46213	8.14164	NAPA;NSF;GABARAPL2;TRAPPC3;COG5;TRAPPC10;COG3;GOSR1;GOLGA5;VTI1A;COPG2;COPG1;RAB6A;VTI1B
positive regulation of telomerase activity (GO:0051973)	14/36	0.00697837	0.0685681	0.0468363	0.491599	-1.63074	8.09653	CCT2;HSP90AA1;HSP90AB1;PTGES3;NEK7;PARN;KLF4;DKC1;HNRNPA2B1;TCP1;MAPK1;MAPKAPK5;PRKCQ;MAPK3
acetyl-CoA biosynthetic process (GO:0006085)	2018-04-07	0.0332895	0.201457	0.112934	0.693542	-2.37415	8.07808	ACLY;MLYCD;PDHB;ACAT1
regulation of spindle assembly (GO:0090169)	2018-12-26	0.00232221	0.0326466	0.0263471	0.393398	-1.33092	8.07237	DYNC1H1;NUMA1;CHMP1B;VPS4B;CHMP1A;TPR;CHMP4B;HNRNPU;SMC1A;SMC3;CHMP5;HSPA1A
regulation of TOR signaling (GO:0032006)	25/68	0.00098131	0.0165447	0.0171298	0.298582	-1.15926	8.02978	GSK3A;PRKAA1;PDCD6;NPRL3;ARAF;C9ORF72;TMEM127;GNA12;TNFAIP8L1;RICTOR;RFFL;WDR59;GOLPH3;RRAGA;RRAGC;RHEB;RRAGB;DGKQ;DDIT4;LAMTOR2;MAPKAPK5;SMCR8;LAMTOR1;LAMTOR4;LAMTOR3
establishment of protein localization to endoplasmic reticulum (GO:0072599)	2018-08-16	0.00697044	0.0685681	0.0477074	0.491599	-1.61475	8.01896	SPCS3;SPCS2;PMM1;SEC61G;RAB3GAP2;SRP68;SRP14;RAB3GAP1
icosanoid biosynthetic process (GO:0046456)	2018-06-12	0.0193495	0.142316	0.0820551	0.621402	-2.02768	7.99939	HPGD;MGST3;ALOX5AP;MGST2;LTA4H;FADS1
activation of JUN kinase activity (GO:0007257)	13/31	0.004348	0.0491733	0.0362897	0.438317	-1.46343	7.95821	MAP3K2;SPAG9;MAP2K4;DAXX;DBNL;MUL1;MAPK8IP3;ERN1;MDFIC;MAP3K10;MAP3K9;MAP3K11;MAP3K5
protein complex disassembly (GO:0043241)	18/47	0.00287875	0.0385719	0.029501	0.405994	-1.35426	7.92293	GABARAPL2;GSK3B;VCP;STX17;CSNK1A1;VPS33A;GABARAP;PPP1CA;FRAT1;FRAT2;DVL1;DVL2;UBQLN1;CHMP3;DVL3;SNAP29;TECPR1;VPS16
negative regulation of DNA repair (GO:0045738)	2018-05-07	0.00465911	0.0511718	0.0452666	0.486643	-1.47006	7.89265	RNF169;UBR5;RPS3;TRIP12;OTUB1
cellular response to glucose starvation (GO:0042149)	14/34	0.00381681	0.0461207	0.0338926	0.431352	-1.41695	7.89007	SH3GLB1;BECN1;PRKAA1;XBP1;HSPA5;PIK3R4;C12ORF66;IMPACT;NUAK2;SESN2;ZC3H12A;PMAIP1;HNRNPA1;KPTN
ATP biosynthetic process (GO:0006754)	1933-12-01	0.0214581	0.15224	0.0862318	0.628753	-2.05364	7.88939	ATP5B;SURF1;ATP5E;ATP5D;ATP6V0A2;ATP5C1;CHCHD10;TCIRG1;ALDOA;ATP5F1;ATP5G1;ATP5L
negative regulation of G1/S transition of mitotic cell cycle (GO:2000134)	2018-11-25	0.00551525	0.0586028	0.0412385	0.465232	-1.50933	7.84887	PLK3;RBL1;PRMT2;PRKDC;NACC2;CDK2AP2;PTEN;ZNF655;BRD7;KLF4;CDC73
regulation of leukocyte activation (GO:0002694)	2018-05-10	0.0327242	0.201457	0.109015	0.693542	-2.29262	7.83992	LYN;CD74;PLSCR1;LCK;MIF
heme biosynthetic process (GO:0006783)	2018-08-17	0.0108859	0.0959768	0.0596788	0.543642	-1.73244	7.83112	ALAD;SLC25A38;ALAS1;FECH;COX15;UROD;TSPO;COX10
negative regulation of binding (GO:0051100)	29/83	0.00104273	0.0173877	0.0181767	0.309886	-1.13897	7.82008	GSK3B;LRPAP1;KDM1A;ROCK1;CTSZ;LEF1;RSF1;ACTB;IFIT2;DNAJB2;GOLGA2;BTAF1;SUMO1;DVL1;E2F1;JUN;GZMA;TFIP11;CSNK1E;SORL1;PPP1CA;NFKBIA;GNL3L;BAX;ID3;ITGB1BP1;CAMK1;CARD16;ZFPM1
negative regulation of lymphocyte migration (GO:2000402)	2018-04-07	0.0332895	0.201457	0.112934	0.693542	-2.29624	7.813	LRCH1;PADI2;GCSAM;WASL
positive regulation of rRNA processing (GO:2000234)	2018-05-10	0.0327242	0.201457	0.109015	0.693542	-2.28473	7.81297	TRMT112;DIMT1;HEATR1;WDR75;WDR43
Golgi ribbon formation (GO:0090161)	2018-06-12	0.0193495	0.142316	0.0820551	0.621402	-1.97585	7.79492	GOLGA2;GOLPH3;STX6;VTI1A;VAMP4;TMED5
leukocyte tethering or rolling (GO:0050901)	2018-08-17	0.0108859	0.0959768	0.0596788	0.543642	-1.71533	7.75377	SPN;GOLPH3;SELPLG;ITGA4;ROCK1;SELL;ITGB7;TNF
cellular response to interferon-beta (GO:0035458)	2018-06-12	0.0193495	0.142316	0.0820551	0.621402	-1.96117	7.73699	CDC34;PNPT1;IRF1;HTRA2;UBE2G2;UBE2K
cellular response to starvation (GO:0009267)	36/108	0.000766036	0.0137256	0.0161773	0.29215	-1.07563	7.71688	PLEKHF2;BECN1;PRKAA1;PLEKHF1;NPRL3;PIK3R4;C12ORF66;FOXO1;GABARAP;NUAK2;SESN2;ZC3H12A;MAPK1;PMAIP1;HNRNPA1;FADS1;MAP3K5;MAPK3;KLF10;SH3GLB1;GABARAPL2;XBP1;WDR59;HSPA5;EIF2AK2;EIF2S1;MTOR;SREBF2;DAP;IMPACT;RRAGA;RRAGC;RRAGB;MARS;FAS;KPTN
regulation of fat cell proliferation (GO:0070344)	2018-04-07	0.0332895	0.201457	0.112934	0.693542	-2.26257	7.69843	TFDP1;E2F1;E2F3;GATA2
cellular response to epidermal growth factor stimulus (GO:0071364)	2018-11-26	0.00785682	0.0765412	0.0496468	0.49636	-1.5789	7.65192	EEF1A1;MBD4;STAT5B;PDPK1;MARS;SYAP1;INPP5K;IQGAP1;PLCG1;PTPN12;ZFP36L2
positive regulation of autophagosome assembly (GO:2000786)	2018-05-10	0.0327242	0.201457	0.109015	0.693542	-2.23334	7.63724	SH3GLB1;PIP4K2A;RAB3GAP2;PIP4K2B;RAB3GAP1
T cell differentiation (GO:0030217)	15/39	0.00598738	0.0628881	0.0432735	0.482236	-1.49056	7.62882	BLK;ANXA1;FCER1G;RIPK3;TXK;LEF1;PIK3CD;CD3D;ZFP36L2;ZAP70;ADAM17;LCK;CD28;PTPN2;SOX4
positive regulation of transcription from RNA polymerase II promoter (GO:0045944)	202/849	0.00312849	0.0408402	0.0909173	0.65008	-1.32065	7.61644	ATF2;SPI1;MAML1;HNRNPU;IKZF2;ELK1;IKZF3;DCAF6;ELK3;ELK4;RPS6KA3;TBK1;ZMIZ1;NAMPT;ZC3H12A;KAT7;CCNL2;IER5;JUNB;SOX4;DDX17;RPL23;SLC11A1;FOXH1;RUNX1;TFAM;ATF6;ZFPM1;SKAP1;CTBP2;DHX9;PRKDC;TXK;CTR9;PIK3R1;GATA2;HELZ2;DHX36;STAT5B;CREBBP;JUN;XBP1;XRCC6;JUND;BCL11B;EAF2;ERLIN1;PBX2;NR1D2;INO80;NR1D1;SNW1;PAF1;CDK13;ARF4;CSRNP1;CD40;CSRNP2;SETD3;CITED2;AKR1B1;TCF20;AATF;CD3D;LITAF;MED14;NIPBL;PPP3CB;ME…
intracellular protein transmembrane transport (GO:0065002)	2018-06-12	0.0193495	0.142316	0.0820551	0.621402	-1.92995	7.61384	C2CD5;SRP72;AKT2;PEX6;HYOU1;SRP9
positive regulation of response to endoplasmic reticulum stress (GO:1905898)	2018-08-17	0.0108859	0.0959768	0.0596788	0.543642	-1.6816	7.60133	ERN1;PPP1R15A;XBP1;BAX;PMAIP1;BAK1;PIK3R1;NCK1
positive regulation of nuclease activity (GO:0032075)	2018-06-11	0.0116179	0.0984827	0.0638949	0.543642	-1.70485	7.59545	ERN1;PTPN1;PCNA;BAX;BAK1;HSPA1A
mRNA catabolic process (GO:0006402)	15/37	0.00333367	0.0427188	0.0315922	0.419568	-1.33122	7.59285	PNPT1;DIS3;RC3H1;LSM5;LSM4;ZFP36L2;ERN1;SUPV3L1;XRN1;AGO4;DHX34;THRAP3;EXOSC9;MRTO4;HSPA1A
regulation of mitochondrial membrane potential (GO:0051881)	14/36	0.00697837	0.0685681	0.0468363	0.491599	-1.5247	7.57003	PRELID1;STOML2;VCP;SOD1;PINK1;TCL1A;AKT2;ARL6IP5;BCL2;BAX;PMAIP1;BAK1;SLC25A33;SLC25A36
positive regulation of release of cytochrome c from mitochondria (GO:0090200)	2018-11-27	0.0109022	0.0959768	0.0591393	0.543642	-1.67336	7.56159	MLLT11;PYCARD;MOAP1;PINK1;BNIP3;PDCD5;TNFSF10;BAX;CIDEB;PMAIP1;DNM1L
vascular endothelial growth factor receptor signaling pathway (GO:0048010)	25/71	0.00198342	0.0285875	0.0251198	0.381303	-1.21185	7.54124	ROCK1;ROCK2;PDCD6;BRK1;PIK3CB;PIK3R1;ACTB;ACTG1;CDC42;FYN;NCKAP1L;RAC1;PAK2;WASF2;NCK1;VAV3;HSP90AA1;VEGFB;CYBB;CYBA;RHOA;VAV2;MAPK11;MAPKAPK2;CRK
negative regulation of protein modification by small protein conjugation or removal (GO:1903321)	17/47	0.00728435	0.071421	0.0487138	0.491599	-1.53207	7.5409	PIAS3;RPL5;USP4;RPL11;ARRB1;ISG15;ARRB2;DNAJA1;GNL3L;U2AF2;CRY1;RPS3;SPOPL;OGT;N4BP1;SOX4;HSPA1A
purine ribonucleoside triphosphate biosynthetic process (GO:0009206)	2018-10-28	0.0389014	0.228458	0.119356	0.715666	-2.31999	7.53236	ATP5B;SURF1;ATP5E;ATP5D;ATP5C1;CHCHD10;ALDOA;ATP5F1;ATP5G1;ATP5L
regulation of generation of precursor metabolites and energy (GO:0043467)	18/47	0.00287875	0.0385719	0.029501	0.405994	-1.2873	7.53124	RANBP2;NUP205;POM121;PNPT1;NUP133;NUP188;NUP210;PGAM1;NUP153;AAAS;NUP93;PINK1;NOA1;NUP50;TPR;NUP43;OGT;SLC25A33
positive regulation of erythrocyte differentiation (GO:0045648)	2018-10-23	0.00888774	0.0835347	0.0530788	0.510562	-1.59324	7.525	FAM210B;MBD4;STAT5B;TAL1;STAT3;ARNT;NCKAP1L;ACVR1B;ETS1;HSPA1A
N-terminal protein amino acid acetylation (GO:0006474)	2018-07-16	0.0265714	0.178274	0.0958122	0.662278	-2.0727	7.51957	NAA50;KAT2B;CREBBP;NAA20;NAA25;EP300;NAA35
positive regulation of establishment of protein localization to telomere (GO:1904851)	2018-05-10	0.0327242	0.201457	0.109015	0.693542	-2.19713	7.5134	CCT6A;CCT2;DKC1;TCP1;CCT5
snRNA modification (GO:0040031)	2018-04-07	0.0332895	0.201457	0.112934	0.693542	-2.20173	7.49141	MRPL1;DKC1;NHP2;NOP10
activation of signaling protein activity involved in unfolded protein response (GO:0006987)	2018-04-08	0.056199	0.287219	0.146768	0.766378	-2.58922	7.45398	ERN1;PTPN1;BAX;BAK1
positive regulation of protein localization to chromosome, telomeric region (GO:1904816)	2018-06-12	0.0193495	0.142316	0.0820551	0.621402	-1.88639	7.44198	CCT6A;CCT2;GNL3L;DKC1;TCP1;CCT5
positive regulation of mitochondrial membrane potential (GO:0010918)	2018-04-07	0.0332895	0.201457	0.112934	0.693542	-2.18182	7.42366	STOML2;TCL1A;VCP;AKT2
positive regulation of telomere maintenance via telomere lengthening (GO:1904358)	14/35	0.00520751	0.0559636	0.0399941	0.456833	-1.40971	7.41177	CCT3;CCT2;NEK7;PARN;CCT6A;TNKS2;HNRNPA2B1;TCP1;MAPK1;MAPKAPK5;PRKCQ;HNRNPA1;CCT5;MAPK3
histone H2B ubiquitination (GO:0033523)	2018-06-11	0.0116179	0.0984827	0.0638949	0.543642	-1.6583	7.38807	RNF20;DTX3L;CTR9;WAC;PAF1;CDC73
cellular response to oxidative stress (GO:0034599)	35/116	0.00582199	0.0612919	0.0495477	0.49636	-1.43518	7.38559	VKORC1L1;SRXN1;GSTP1;HTRA2;FOXO1;CAMKK2;TXN2;MAPK9;PRDX5;SESN2;ZC3H12A;ADNP2;MAPK1;ROMO1;MAPK3;G6PD;JUN;GPX1;PNPT1;CHUK;PARP1;ARNT;CYBB;GPX7;CYBA;PYCR2;FOS;SOD2;PRDX6;SOD1;PINK1;CAT;CYCS;P4HB;HSPA1A
Golgi vesicle budding (GO:0048194)	2018-05-10	0.0327242	0.201457	0.109015	0.693542	-2.13119	7.28791	GOLPH3;TMED10;ATP8A1;VAPA;GOLPH3L
negative regulation of membrane potential (GO:0045837)	2018-04-07	0.0332895	0.201457	0.112934	0.693542	-2.13694	7.27095	PRELID1;BNIP3;ARL6IP5;PMAIP1
protein localization to organelle (GO:0033365)	31/98	0.00425472	0.0483577	0.0401986	0.456884	-1.328	7.25051	PPP1R15A;DDX3X;DHX9;RPL11;ARL1;YBX1;TRAM2;ARFRP1;HHEX;LAMP1;DVL1;RAB6A;GET4;COG7;TMEM30A;TOR1A;COG3;GBF1;RPA2;ABCA7;SORL1;DNAJA1;EHD1;GAK;ACAP2;VAPA;TOLLIP;RAB35;PAF1;DCP1A;ARF6
positive regulation of ATP biosynthetic process (GO:2001171)	2018-04-07	0.0332895	0.201457	0.112934	0.693542	-2.12184	7.2196	PINK1;VCP;TMSB4X;ENO1
negative regulation of programmed cell death (GO:0043069)	108/409	0.000916125	0.0156186	0.0301563	0.411296	-1.03177	7.2176	ARL6IP1;ZFAND6;ARAF;CIB1;RPS6KA3;TCL1A;CCND2;MAEA;AKT2;PIM1;PIM3;PIM2;TMEM14A;BNIP3L;LMTK2;MIF;RAF1;ZNF830;NAIP;NOTCH2;PSMD10;PRKDC;GLO1;PIK3R1;FOXO1;MTDH;PRDX5;NUAK2;GRK5;IRAK1;BAG3;NCKAP1L;MCL1;HSPA9;PLK3;PRELID1;XBP1;CBX4;HSPA5;INSR;SIAH2;BFAR;BRAF;DHCR24;NFKB1;HIGD2A;TNFRSF10D;NFKBIA;COPS5;BCL2;CD28;PPT1;CD27;AVEN;ARF4;GSK3B;TNFAIP8;DDX3X;CITED2;TRIAP1;AATF;YBX3;CASP2;CTSH;ANXA1;RIPK2;ANXA5;R…
regulation of mitochondrial membrane permeability (GO:0046902)	2018-08-19	0.0231886	0.161754	0.0888151	0.640034	-1.90988	7.18897	BNIP3;BCL2;MUL1;PMAIP1;THEM4;BAK1;ALKBH7;SLC25A6
negative regulation of cellular amide metabolic process (GO:0034249)	26/76	0.00259417	0.0350674	0.0293309	0.405994	-1.20706	7.1874	BTG2;DDX3X;ROCK1;EIF4A3;EPRS;TOB1;FXR2;LARP1;RNF139;SNRNP70;ORMDL2;ORMDL3;RPS3;EIF2AK2;ORMDL1;RPL13A;ABCA7;MEX3C;SORL1;DHFR;CNOT7;CNOT1;CAPRIN1;NCL;EIF4E2;GAPDH
respiratory chain complex IV assembly (GO:0008535)	2018-11-26	0.00785682	0.0765412	0.0496468	0.49636	-1.48185	7.1816	COA4;SURF1;COX16;PET100;COX15;COX14;TIMM21;COA6;COX10;COA5;COX20
mRNA cleavage (GO:0006379)	2018-05-09	0.019536	0.142316	0.0844584	0.621402	-1.81663	7.14934	ERN1;CPSF1;PCF11;CPSF3;WDR33
regulation of B cell receptor signaling pathway (GO:0050855)	2018-08-18	0.0162128	0.127718	0.0733755	0.598665	-1.73018	7.13172	BLK;LYN;CD300A;NFAM1;STAP1;GCSAM;PAX5;RUNX1
regulation of intrinsic apoptotic signaling pathway (GO:2001242)	18/48	0.00375798	0.0461207	0.0340831	0.432571	-1.27401	7.11393	FIS1;DDX3X;BCL2A1;SGMS1;HERPUD1;PYCARD;CYLD;BCLAF1;PINK1;LCK;BCL2;UBQLN1;BAX;PMAIP1;P4HB;DNM1L;S100A9;MCL1
T-helper 17 cell lineage commitment (GO:0072540)	2018-04-07	0.0332895	0.201457	0.112934	0.693542	-2.08888	7.10745	IRF4;STAT3;SLAMF6;BATF
telomere maintenance via telomerase (GO:0007004)	2018-09-21	0.0143442	0.11641	0.0685324	0.57219	-1.67299	7.10083	HSP90AA1;HSP90AB1;RFC1;DKC1;PTGES3;NHP2;TERF2IP;NOP10;SMG5
ATP synthesis coupled electron transport (GO:0042773)	2018-05-10	0.0327242	0.201457	0.109015	0.693542	-2.07429	7.09334	NDUFB6;TAZ;COQ7;NDUFV1;COA6
regulation of phagocytosis (GO:0050764)	16/42	0.00513067	0.0552878	0.0399694	0.456833	-1.34205	7.07599	CAMK1D;FCER1G;SYK;SLC11A1;RAB27A;ABCA7;CYBA;GATA2;TNF;SIRPB1;FGR;PYCARD;SNX3;LMAN2;DOCK2;TLR2
regulation of cell size (GO:0008361)	2018-10-24	0.0125505	0.104641	0.0637466	0.543642	-1.6106	7.05121	VAV3;MTPN;PLEK;PTEN;MSN;RAC1;LAMTOR4;MTOR;RHOA;VAV2
vesicle organization (GO:0016050)	40/128	0.00166042	0.0253728	0.025599	0.386013	-1.09838	7.03042	STX12;PLEKHF1;STX17;GOSR1;FAM109B;WASL;SNX30;RAB22A;STX11;SNX4;SNX2;STX6;SNX9;STX2;SNAP29;SNX8;AP2M1;S100A10;SNX6;SRGN;ARFGEF2;VPS18;SORT1;RNF26;STX7;VPS33B;SYTL1;DNAJC13;HOOK3;TC2N;VAMP7;SYT11;LAMTOR1;SEC22B;VAMP4;VAMP5;VAMP2;PICALM;SEC22C;VAMP3
negative regulation of immune effector process (GO:0002698)	2018-08-17	0.0108859	0.0959768	0.0596788	0.543642	-1.55368	7.02307	ITCH;RPS19;CD300A;C1QBP;RNF26;RC3H1;CD55;HAVCR2
regulation of organ growth (GO:0046620)	2018-05-10	0.0327242	0.201457	0.109015	0.693542	-2.05066	7.01251	LATS1;PTEN;WWC3;DUSP6;SOD1
transmembrane receptor protein tyrosine kinase signaling pathway (GO:0007169)	102/397	0.00316295	0.0411724	0.0563463	0.533015	-1.2182	7.01226	SLA;IRS2;SLA2;ACTB;ACTG1;UBASH3B;AKT2;ANKS1A;ATP6V1E1;AP2M1;ATP6V1G1;ATP6V0E1;CYBB;CYBA;GTF2F1;GTF2F2;TIAM1;DDIT4;MAPKAPK2;ATP6V1A;BLK;TXK;ADRB2;FOXO4;PIK3R1;FOXO1;MYL12A;APH1A;EFNB1;ATP6V0A2;STAP1;NCKAP1L;ATP6V1F;LYN;NUS1;INSR;TNK2;ARPC4;ARPC2;GRAP;GSK3A;BRK1;AP2A1;PTPRJ;PIK3CB;TCIRG1;WASL;CD3E;PTBP1;AP3S1;RAC1;JAK3;APPL1;JAK1;NCK1;ACTR3;PSENEN;VAV3;ACTR2;HSP90AA1;ATP6AP1;NCBP1;SYK;RHOA;VAV2;FGR…
positive regulation of RNA splicing (GO:0033120)	2018-10-23	0.00888774	0.0835347	0.0530788	0.510562	-1.48275	7.00315	ERN1;SNW1;NCBP1;POLR2A;THRAP3;U2AF2;TRA2B;PIK3R1;PRDX6;HSPA1A
vesicle fusion (GO:0006906)	31/95	0.00250422	0.0347774	0.0299069	0.410344	-1.16818	6.99713	STX12;SAMD9L;SAMD9;STX17;GOSR1;TGFBRAP1;STX11;RAB20;STX6;VTI1A;ANKFY1;STX2;SNAP29;VPS39;RAB8B;VTI1B;UVRAG;STX7;SYTL1;TC2N;TAPBP;VAMP7;SYT11;RAB13;SEC22B;VAMP4;VAMP5;VAMP2;RAB7A;SEC22C;VAMP3
positive regulation of telomere maintenance via telomerase (GO:0032212)	13/33	0.00811936	0.0784299	0.0506675	0.50326	-1.45067	6.98282	CCT3;CCT2;NEK7;PARN;CCT6A;TNKS2;TCP1;MAPK1;MAPKAPK5;PRKCQ;HNRNPA1;CCT5;MAPK3
nucleotide-excision repair, DNA incision, 5'-to lesion (GO:0006296)	14/38	0.0119343	0.10042	0.0628765	0.543642	-1.57229	6.96261	PCNA;PARP1;RFC1;RPA2;GTF2H5;DDB2;DDB1;POLD4;PAPD7;NTHL1;ERCC1;RPA3;ERCC5;CUL4B
mitochondrial respiratory chain complex assembly (GO:0033108)	31/98	0.00425472	0.0483577	0.0401986	0.456884	-1.2745	6.95844	NDUFB9;AARS2;COX16;NDUFB10;NDUFB6;UQCRB;NDUFB11;NDUFB4;UQCR10;ECSIT;TAZ;SAMM50;COX14;NDUFV1;COA5;COA4;SURF1;NDUFA6;TIMMDC1;PET100;NDUFA1;NDUFC2;TIMM21;SDHAF2;NDUFS6;LYRM7;NDUFAB1;SDHAF1;NDUFAF2;SLC25A33;COX20
regulation of telomere maintenance via telomerase (GO:0032210)	19/52	0.00412946	0.0482545	0.0360891	0.438317	-1.26564	6.94789	CCT3;CTC1;CCT2;NEK7;PARN;HNRNPU;NAT10;SMG5;CCT6A;GNL3L;TNKS2;XRN1;TCP1;MAPK1;MAPKAPK5;PRKCQ;HNRNPA1;CCT5;MAPK3
establishment of protein localization to mitochondrion (GO:0072655)	18/50	0.00618342	0.0645024	0.0447825	0.486643	-1.36214	6.92771	FIS1;TIMM13;TOMM34;TIMM22;TIMM10;TIMM21;TOMM20;HSPD1;TOMM22;TIMM10B;PINK1;GRPEL1;PITRM1;TIMM17A;TIMM17B;TSPO;FBXO7;SLC25A6
cellular protein catabolic process (GO:0044257)	23/63	0.00171359	0.0258396	0.022889	0.361073	-1.08248	6.89447	BNIP3L;BNIP3;GZMA;SIAH2;CTSZ;HTRA2;AP2A1;CTSW;UBE2G1;TCIRG1;UBE2G2;RNF5;CLPX;CTSS;SCPEP1;CTSO;CLPP;CTSH;CTSF;CPVL;AP2M1;CTSC;RAB7A
cellular response to cadmium ion (GO:0071276)	2018-12-30	0.00942432	0.0875198	0.0547709	0.520267	-1.47155	6.864	MAPK9;DAXX;JUN;MT2A;CHUK;SUMO1;HSF1;MT1F;MAPK1;MT1X;FOS;MAPK3
regulation of antigen receptor-mediated signaling pathway (GO:0050854)	2018-07-13	0.00697538	0.0685681	0.0487403	0.491599	-1.38008	6.8526	BLK;LYN;CD300A;RC3H1;GCSAM;PAX5;RUNX1
positive regulation of protein sumoylation (GO:0033235)	2018-05-10	0.0327242	0.201457	0.109015	0.693542	-1.99559	6.82421	HDAC4;PIAS4;PIAS3;MUL1;PIAS1
regulation of interleukin-8 secretion (GO:2000482)	2018-10-24	0.0125505	0.104641	0.0637466	0.543642	-1.55752	6.81881	CD2;FCN1;PYCARD;ANXA1;C5AR2;TMSB4X;F2R;CD58;CD244;TLR2
histone mRNA metabolic process (GO:0008334)	2018-10-25	0.0172407	0.133513	0.0756983	0.612141	-1.67257	6.79146	SLBP;NCBP1;XRN1;CPSF3;CPSF2;LSM1;SNRPG;SNRPD3;SNRPF;SNRPB
regulation of mitochondrion organization (GO:0010821)	18/49	0.00484772	0.0527362	0.0391682	0.45093	-1.27403	6.7896	FIS1;GSK3B;GSK3A;STAT2;HTRA2;MUL1;WDR75;WBP11;PARL;SREBF2;GOLPH3;KAT2A;PINK1;RHOT2;HAX1;VDAC1;VPS35;DNM1L
protein phosphorylation (GO:0006468)	123/471	0.000672229	0.0122857	0.028046	0.398787	-0.917876	6.705	CCNT1;TP53RK;MAML1;GMFG;RPS6KA3;STK10;SLK;TBK1;AKT2;PIM1;PIM3;MAP3K9;PIM2;PRKACA;MAP3K5;MAP2K1;ADAM10;LMTK2;PRPF4B;VRK1;CSNK1E;PRKAB1;NRBP1;ERN1;DGKQ;MAPKAPK2;MAPKAPK5;PRKCQ;SIK1;ULK1;SIK2;RAF1;CSNK1G2;CSNK1G1;CTBP1;PRKDC;TXK;PIK3R4;STK4;PRKCZ;NUAK2;GRK5;IRAK1;IRAK2;STK38;C19ORF35;CDK17;LYN;SMAD2;NEK4;EIF2AK1;INSR;NEK7;EIF2AK2;BRAF;ICK;CDK6;CDK5;CDK4;STK25;CDK2;AAK1;MAP3K10;CDK13;MAP3K13;MAP3K11;…
ceramide metabolic process (GO:0006672)	16/43	0.00667999	0.0678242	0.0461671	0.488334	-1.33859	6.7045	ASAH1;CERK;SGMS1;ORMDL1;CLN6;PPP2CA;SMPD2;FUT7;SPTLC1;SPTLC2;PPP2R1A;ORMDL2;ORMDL3;SPTSSA;CERS2;NSMAF
positive regulation of ceramide biosynthetic process (GO:2000304)	2018-04-08	0.056199	0.287219	0.146768	0.766378	-2.32848	6.70335	SMPD3;SMPD2;TNF;NSMAF
alternative mRNA splicing, via spliceosome (GO:0000380)	2018-06-13	0.0299559	0.192773	0.102768	0.675595	-1.91039	6.7017	DDX17;RBM17;DHX9;CDK13;SRSF6;SLU7
mitochondrial electron transport, cytochrome c to oxygen (GO:0006123)	2018-09-22	0.0200504	0.143815	0.0820684	0.621402	-1.71235	6.69443	COX8A;COX15;NDUFA4;CYCS;COX5B;COX5A;COX7C;COX10;COX6B1
regulation of protein complex assembly (GO:0043254)	24/74	0.00789357	0.0767356	0.0537167	0.514532	-1.38192	6.69087	NAPA;GSK3B;VPS18;HSP90AA1;VCP;DDX3X;EIF2AK2;TFIP11;PRKCZ;TNF;HCFC1;CDC42;LATS1;IMPACT;PINK1;SUMO1;TAL1;RPS3;ULK1;ANKRA2;DNM1L;RAF1;LCMT1;VPS16
endonucleolytic cleavage in ITS1 to separate SSU-rRNA from 5.8S rRNA and LSU-rRNA from tricistronic rRNA transcript (SSU-rRNA, 5.8S rRNA, LSU-rRNA) (GO:0000447)	2018-04-08	0.056199	0.287219	0.146768	0.766378	-2.32302	6.68763	ABT1;RRS1;RPSA;RPS21
cellular response to virus (GO:0098586)	2018-07-16	0.0265714	0.178274	0.0958122	0.662278	-1.84161	6.68122	MAPK11;ARF1;CHUK;RIOK3;GBF1;ZC3H12A;RRP1B
establishment of protein localization to mitochondrial membrane (GO:0090151)	2018-07-13	0.00697538	0.0685681	0.0487403	0.491599	-1.34497	6.67828	HSP90AA1;SAMM50;HSPA4;TIMM13;TIMM22;TIMM10;TOMM22
regulation of glycolytic process (GO:0006110)	20/58	0.00697412	0.0685681	0.0485542	0.491599	-1.34446	6.676	HDAC4;RANBP2;NUP205;PFKFB4;POM121;PRKAA1;NUP133;NUP188;NUP210;INSR;PGAM1;ARNT;NUP153;AAAS;NUP93;NUP50;TPR;NUP43;FBP1;OGT
positive regulation of cytokine secretion (GO:0050715)	26/74	0.00168821	0.025626	0.0231588	0.361073	-1.04295	6.65829	FCN1;PTGER4;DHX9;HMGB1;PRKCZ;RASGRP1;TNF;IFIH1;PYCARD;DHX36;CD58;SPTBN1;HAVCR2;XBP1;CHUK;F2R;MIF;CD2;FGR;MAPK11;RGCC;IGHD;TLR8;GAPDH;CD244;TLR2
MAPK cascade (GO:0000165)	78/279	0.000805986	0.0141637	0.0230113	0.361073	-0.933415	6.64913	YWHAE;YWHAB;RASGRF2;ARAF;PEBP1;IRS2;TNF;PSMD9;PSMD6;PSMD4;PSMD2;PEA15;PSMD3;CTSH;JAK3;JAK1;MAP3K5;SKP1;DUSP5;MAP2K1;MAP2K2;CHUK;RIPK2;MINK1;IL18;DUSP6;PSMA3;RASA3;PSMA2;RASA4;IL3RA;MAPKAPK2;PSME1;MAPKAPK5;RAF1;PSMD10;PTGER4;CAMK2D;PSMD11;PSMD14;PSMD13;RASAL3;RASGRP1;PSMB10;ZFP36L2;CAMKK2;PSMB6;NRAS;PSMB4;PABPN1;PSMB2;PSMB3;HSF1;PSMB1;TPR;MAPK1;FYN;SPTBN1;MAPK3;BRAP;MBD4;RANBP9;BRAF;NFKB1;PSMB8;MA…
peptidyl-L-cysteine S-palmitoylation (GO:0018230)	2018-10-23	0.00888774	0.0835347	0.0530788	0.510562	-1.40688	6.64481	GOLGA7B;ZDHHC18;ZDHHC20;ZDHHC12;ZDHHC24;ZDHHC6;ZDHHC21;ZDHHC7;ZDHHC2;ZDHHC3
phosphorylated carbohydrate dephosphorylation (GO:0046838)	2018-04-08	0.056199	0.287219	0.146768	0.766378	-2.29178	6.5977	INPP5A;IMPA1;PTEN;INPP5K
positive regulation of intrinsic apoptotic signaling pathway (GO:2001244)	13/34	0.0107828	0.0959768	0.0591461	0.543642	-1.45368	6.58486	FIS1;RPS7;SOD1;BCLAF1;LCK;NACC2;BCL2;RPS3;BAX;PMAIP1;DNM1L;S100A9;NCK1
regulation of cell growth (GO:0001558)	59/202	0.00106746	0.0176189	0.0233065	0.361073	-0.961876	6.58161	CDA;BTG1;DDX3X;CIB1;PTPRJ;ENO1;DNPH1;CXCL16;RPS6KA3;PPP2R1A;SESN2;ADNP2;ARHGEF11;NCBP1;ADAM10;MUL1;SUPV3L1;ADAM17;PRKCQ;FBP1;S100A9;PSMD10;MTPN;CAMK2D;BRAT1;LEF1;TAF9;DERL2;ACVR1B;RTN4;CDC42;DNAJB2;PPP2CA;SERTAD3;CCDC85B;SERTAD2;EXOSC9;APBB1;TAF9B;IP6K2;CDKN2D;H3F3A;INO80;OSGIN2;CDK11B;MTOR;BST2;ITCH;BCL6;TAOK2;BCL2;PPT1;FGFR1OP;LAMTOR2;LAMTOR1;SLC25A33;BAP1;SIPA1;HSPA1A
positive regulation of B cell differentiation (GO:0045579)	2018-04-08	0.056199	0.287219	0.146768	0.766378	-2.27208	6.54098	XBP1;SYK;CD27;NCKAP1L
positive regulation of mRNA catabolic process (GO:0061014)	2018-10-24	0.0125505	0.104641	0.0637466	0.543642	-1.49209	6.53235	CNOT7;PNPT1;CNOT1;KHSRP;ZC3H12A;RC3H1;ZC3HAV1;GTPBP1;TOB1;ZFP36L2
regulation of protein ubiquitination (GO:0031396)	33/102	0.00217166	0.0308146	0.0280783	0.398787	-1.06374	6.52315	PSMD10;GSK3A;HSP90AB1;PHF23;UBE2D1;ARRB1;ADRB2;ARRB2;BCL10;DNAJB2;RNF139;U2AF2;RPS3;UBQLN1;N4BP1;SOX4;DAXX;HSP90AA1;NDFIP1;ZER1;FEM1B;RIPK2;USP4;ISG15;DNAJA1;FKBP1A;LATS1;PINK1;GNL3L;CRY1;SPOPL;OGT;HSPA1A
endosomal vesicle fusion (GO:0034058)	2018-05-11	0.0503127	0.274639	0.136598	0.758967	-2.17648	6.50659	SAMD9L;SAMD9;TGFBRAP1;ANKFY1;VPS39
lysosomal transport (GO:0007041)	25/73	0.00305488	0.0401131	0.0318647	0.419568	-1.12237	6.49963	SCARB2;TGFBRAP1;ADRB2;C9ORF72;AP3M1;LAMP1;AP1G1;VPS53;ANKFY1;VPS35;VPS39;VPS16;VPS18;SNAPIN;DTX3L;SORT1;VPS33A;M6PR;HOOK3;SORL1;RHOB;GAK;PINK1;VAMP7;RAB7A
protein-DNA complex disassembly (GO:0032986)	2018-09-22	0.0200504	0.143815	0.0820684	0.621402	-1.66128	6.49479	PBRM1;SMARCC1;SMARCD2;SUPT16H;HIST3H2A;SMARCC2;GRWD1;RPL23;ARID1A
histone H3 acetylation (GO:0043966)	17/44	0.00334719	0.0427188	0.03186	0.419568	-1.13504	6.46931	DR1;SPI1;MEAF6;TAF10;LEF1;TAF9;ELP4;SUPT7L;POLE4;KAT2B;PER1;TAF6L;KAT2A;YEATS2;TADA3;KAT7;TAF9B
spliceosomal tri-snRNP complex assembly (GO:0000244)	2018-06-13	0.0299559	0.192773	0.102768	0.675595	-1.84032	6.45591	USP4;PRPF3;CD2BP2;PRPF31;PRPF19;SRSF10
platelet aggregation (GO:0070527)	13/34	0.0107828	0.0959768	0.0591461	0.543642	-1.42459	6.45311	PLEK;HBB;PIK3CB;ACTB;MYL12A;ACTG1;RAP2B;UBASH3B;MYH9;TLN1;CLIC1;METAP1;FERMT3
protein oligomerization (GO:0051259)	60/218	0.00439727	0.0496078	0.0513535	0.507866	-1.189	6.45242	PRF1;AKR1B1;HBB;CD3E;CD3D;IKZF5;ALAD;RPS19;ZC3H12A;FLOT1;DNM1L;IKBKE;TRIM22;SH3GLB1;ADSL;FCER1G;PDCD6IP;RIPK3;MCCC1;CAT;CHMP3;CHMP4B;KHDRBS1;CAMK2D;STOML2;NUFIP1;PEX11B;ITPR3;BCL10;RASGRP1;CD79B;HMGCL;RNF213;SNX2;IRAK1;MAT2A;NACC2;TRA2B;HSF1;STOM;HACL1;STX2;GBP1;FIS1;CPSF6;PNPT1;TOR1A;AMFR;TAF10;TMEM120A;TRAPPC10;TOR1B;DHRS4;EHD1;LETM1;NUDT21;PFKL;EHD4;CCDC88C;BAX
positive regulation of ER-associated ubiquitin-dependent protein catabolic process (GO:1903071)	2018-04-08	0.056199	0.287219	0.146768	0.766378	-2.22844	6.41535	SGTA;UBQLN1;HERPUD1;UBQLN2
protein import (GO:0017038)	20/57	0.00560269	0.0592562	0.0429852	0.481371	-1.23625	6.40932	IPO13;PDIA3;RANBP2;POM121;NXT1;NUP133;NUP188;PPP1R10;CSE1L;STAT3;NUP153;NUTF2;IPO7;NUP93;IPO8;IPO9;NUP50;RAN;TNPO3;SPRN
negative regulation of phosphoprotein phosphatase activity (GO:0032515)	2018-08-18	0.0162128	0.127718	0.0733755	0.598665	-1.5504	6.39065	FKBP1A;PPP1R15A;GSK3B;ROCK1;ROCK2;TIPRL;NCKAP1L;TNF
protein modification process (GO:0036211)	28/85	0.00338952	0.0431385	0.034553	0.43732	-1.12346	6.38917	UBA7;PRKDC;RPN1;UBE2D3;ARAF;NEDD8;UBE2L6;UBL5;SERP1;PPP4R2;AKT2;STK38;ST8SIA4;SEPHS1;LCMT1;UBL4A;ATG3;MANBA;ICMT;PARP1;RIPK3;RABGGTA;CDC34;UBE2S;QPCT;B4GALT7;BAP1;UBE2M
fatty-acyl-CoA metabolic process (GO:0035337)	2018-08-20	0.0320275	0.201457	0.105985	0.686873	-1.84698	6.35577	SLC25A1;ACLY;FASN;SCD5;PPT1;THEM4;FAR1;HSD17B8
regulation of interferon-gamma production (GO:0032649)	16/44	0.00858445	0.0818838	0.0530141	0.510562	-1.33536	6.35338	RIPK3;PDE4D;SLC11A1;TXK;IL18;ISG15;HMGB1;HSPD1;PYCARD;C1QBP;HLA-DPB1;CCR7;SLAMF6;IL12RB1;CCR2;HAVCR2
negative regulation of B cell apoptotic process (GO:0002903)	2018-04-08	0.056199	0.287219	0.146768	0.766378	-2.20426	6.34574	BCL6;IRS2;BCL10;FOXP1
nucleotide-excision repair, preincision complex stabilization (GO:0006293)	2018-09-22	0.0200504	0.143815	0.0820684	0.621402	-1.62228	6.3423	DDB1;PARP1;ERCC1;RPA3;RPA2;ERCC5;GTF2H5;CUL4B;DDB2
mitotic sister chromatid cohesion (GO:0007064)	2018-07-16	0.0265714	0.178274	0.0958122	0.662278	-1.747	6.33797	NAA50;MAU2;NIPBL;CHTF8;PDS5B;PDS5A;SMC1A
mitotic G1 DNA damage checkpoint (GO:0031571)	2018-05-11	0.0503127	0.274639	0.136598	0.758967	-2.1168	6.32817	PRKDC;RFWD3;CDK2;RPA2;FBXO31
regulation of mRNA polyadenylation (GO:1900363)	2018-06-12	0.0193495	0.142316	0.0820551	0.621402	-1.60248	6.32191	RNF20;NUDT21;CCNT1;CTR9;HSF1;NELFE
regulation of myeloid cell differentiation (GO:0045637)	23/66	0.00342285	0.0432571	0.0334358	0.431352	-1.11301	6.31889	HSPA9;LYN;CREBBP;SPI1;HDAC1;CTR9;H3F3A;SETD1A;ASH2L;GP1BA;CDC73;RUNX1;PURB;KAT2B;CDK6;AGO4;SIN3A;EP300;PAF1;PRKCQ;ZFPM1;TNRC6A;PF4
histone acetylation (GO:0016573)	24/72	0.0054012	0.0576591	0.0434104	0.482584	-1.20728	6.30336	NAA50;CREBBP;DR1;SPI1;MEAF6;TAF10;LEF1;TAF9;YEATS4;ELP4;SUPT7L;POLE4;KAT2B;PER1;TAF6L;KAT2A;MRGBP;YEATS2;RUVBL2;TADA3;EP300;KAT7;APBB1;TAF9B
regulation of cell cycle (GO:0051726)	61/216	0.00216834	0.0308146	0.0349899	0.438317	-1.02738	6.30174	CITED2;HNRNPU;STK10;MAEA;SLK;CHMP1A;PIM1;EP300;PIM3;PIM2;JUNB;LIN52;MAP2K4;MAP2K1;MAP2K2;MINK1;HCFC1;RHOB;RBL1;IRF1;CKS2;SIK1;BEX2;HPGD;CTBP1;HTRA2;TXLNG;IQGAP1;STK4;PAK1;RPS15A;GRK5;PES1;ZNF703;E4F1;RPRD1B;PAK2;MAP2K5;MAP3K2;MBD4;JUN;JUND;MAP3K1;NEK4;GADD45A;MX2;GBF1;NEK7;STAT3;CDK11B;HIPK2;CYLD;CDK6;TAOK3;CDK4;STK25;TAOK2;PDCD4;ID3;BAP1;SIPA1
regulation of T cell receptor signaling pathway (GO:0050856)	2018-11-27	0.0109022	0.0959768	0.0591393	0.543642	-1.39264	6.29304	DUSP3;TESPA1;CD300A;LCK;RPS3;RC3H1;PTPRJ;EZR;GBP1;PTPN2;RELA
activation of MAPKK activity (GO:0000186)	13/34	0.0107828	0.0959768	0.0591461	0.543642	-1.38834	6.28892	F2R;EIF2AK2;STK4;CRKL;RAP1A;TAOK3;TAOK2;RAPGEF1;PLCG1;MAP3K13;RAF1;CRK;MAP3K5
Golgi organization (GO:0007030)	38/122	0.00227889	0.032236	0.0300342	0.410857	-1.03023	6.26801	CUL7;TMED10;STX17;UBXN2B;ARL1;HTT;CDC42;GOLGA2;LMAN1;GOLGA5;LMAN2;STX6;TMED3;VTI1A;TMED2;TMED1;TMED5;TMED4;ARFGEF1;RAB2A;PLK3;TMED9;COG7;CSNK1A1;COG3;GBF1;SURF4;GOLPH3L;VRK1;YWHAZ;GAK;GOLPH3;RAB30;SEC23IP;NPLOC4;STK25;GOLGB1;VAMP4
positive regulation of interleukin-8 secretion (GO:2000484)	2018-07-15	0.017996	0.138191	0.0780388	0.621402	-1.5589	6.26306	CD2;FCN1;PYCARD;F2R;CD58;CD244;TLR2
regulation of T cell tolerance induction (GO:0002664)	2018-04-07	0.0332895	0.201457	0.112934	0.693542	-1.84043	6.26209	IL2RA;CLC;LILRB2;TGFBR2
regulation of ATP metabolic process (GO:1903578)	16/44	0.00858445	0.0818838	0.0530141	0.510562	-1.31535	6.25815	RANBP2;NUP205;POM121;NUP133;NUP188;NUP210;PGAM1;NUP153;AAAS;NUP93;PINK1;NUP50;TPR;NUP43;OGT;SLC25A33
protein localization to cytoplasmic stress granule (GO:1903608)	2018-04-08	0.056199	0.287219	0.146768	0.766378	-2.16299	6.22695	DDX3X;DHX9;YBX1;DCP1A
negative regulation of apoptotic process (GO:0043066)	126/486	0.000787034	0.013884	0.0310336	0.418268	-0.870482	6.22155	ARL6IP1;ZFAND6;ARAF;CIB1;RPS6KA3;TCL1A;CCND2;MAEA;AKT2;ZC3H12A;PIM1;PIM3;PIM2;TMEM14A;BNIP3L;TLE1;KDM2B;F2R;LMTK2;MIF;ADAM8;CARD16;RAF1;ZNF830;NAIP;NOTCH2;PSMD10;NOTCH1;PRKDC;GLO1;PIK3R1;FOXO1;MTDH;PRDX5;NUAK2;GRK5;IRAK1;BAG3;NCKAP1L;MAP2K5;MCL1;HSPA9;PLK3;PRELID1;XBP1;CBX4;HSPA5;INSR;SIAH2;BFAR;BRAF;DHCR24;TNFRSF10A;NFKB1;HIGD2A;TNFRSF10D;NFKBIA;COPS5;BCL2;CD28;PPT1;CD27;AVEN;YWHAE;ARF4;GSK3B;TN…
positive regulation of spindle checkpoint (GO:0090232)	2018-04-09	0.0855294	0.384045	0.183925	0.838185	-2.52861	6.21758	DYNC1LI1;TPR;NDRG1;NDC80
polyamine metabolic process (GO:0006595)	2018-06-13	0.0299559	0.192773	0.102768	0.675595	-1.76766	6.201	AMD1;ODC1;SMS;SAT2;OAZ1;OAZ2
G1 DNA damage checkpoint (GO:0044783)	2018-05-11	0.0503127	0.274639	0.136598	0.758967	-2.06036	6.15943	RFWD3;CDK2;WAC;RPA2;FBXO31
IRES-dependent viral translational initiation (GO:0075522)	2018-05-11	0.0503127	0.274639	0.136598	0.758967	-2.05256	6.13614	PTBP1;DENR;EIF3F;EIF3D;EIF3A
membrane fusion (GO:0061025)	19/55	0.0082421	0.0791138	0.0529089	0.510562	-1.27875	6.1361	NAPA;NSF;FIS1;BCL2A1;UBXN2B;MX2;VPS33B;PLD6;STX11;AFG3L2;RABIF;CHCHD3;VAPA;BAX;DNM1L;SNAP29;VAMP2;VAMP3;VTI1B
protein sumoylation (GO:0016925)	23/69	0.00637597	0.0654647	0.0472593	0.491599	-1.20863	6.10988	PIAS4;RANBP2;PIAS3;NUP205;POM121;L3MBTL2;PCNA;NUP133;NUP188;NUP210;NUP153;AAAS;PIAS2;PIAS1;IFIH1;NUP93;SUMO1;NUP50;SP3;SUMO2;TPR;NUP43;TOP1
positive regulation of amyloid-beta clearance (GO:1900223)	2018-04-07	0.0332895	0.201457	0.112934	0.693542	-1.79515	6.10803	LRPAP1;ROCK1;ABCA7;PICALM
positive regulation of intracellular transport (GO:0032388)	16/45	0.0108973	0.0959768	0.0605356	0.543642	-1.34137	6.06199	DYNC1H1;GSK3B;PLK3;GSK3A;NUMA1;SYK;B3GAT3;OAZ1;SORL1;OAZ2;EHD1;FGR;TPR;BAX;BAK1;VAMP2
phagosome maturation (GO:0090382)	13/33	0.00811936	0.0784299	0.0506675	0.50326	-1.25765	6.05371	ATP6V1A;ATP6V1G1;ATP6V0E1;TCIRG1;RAB32;RAB20;RAB31;ATP6V0A2;ATP6V1B2;ATP6V1E1;ATP6V0C;ATP6V1F;RAB7A
negative regulation of autophagosome assembly (GO:1902902)	2018-05-11	0.0503127	0.274639	0.136598	0.758967	-2.0221	6.04507	PINK1;PHF23;CHMP4B;SMCR8;SEC22B
regulation of release of cytochrome c from mitochondria (GO:0090199)	15/41	0.0101201	0.0928492	0.0577211	0.54265	-1.3034	5.98681	PSMD10;MOAP1;PRELID1;GPX1;BNIP3;PDCD5;CIDEB;TRIAP1;MLLT11;PYCARD;PINK1;TNFSF10;BAX;PMAIP1;DNM1L
positive regulation of mitochondrial membrane permeability involved in apoptotic process (GO:1902110)	2018-04-09	0.0855294	0.384045	0.183925	0.838185	-2.42978	5.97456	ATF2;BNIP3L;RHOT2;BNIP3
Golgi localization (GO:0051645)	2018-06-13	0.0299559	0.192773	0.102768	0.675595	-1.70236	5.97191	CDC42;UVRAG;STK25;COPG1;HOOK3;YWHAZ
mitochondrial outer membrane permeabilization (GO:0097345)	2018-06-13	0.0299559	0.192773	0.102768	0.675595	-1.70114	5.96765	BNIP3L;MOAP1;RHOT2;BNIP3;BAX;PMAIP1
endosome transport via multivesicular body sorting pathway (GO:0032509)	2018-06-13	0.0299559	0.192773	0.102768	0.675595	-1.69979	5.9629	VCP;SORT1;TMEM50A;LEPROTL1;TMEM50B;VPS4B
regulation of mitochondrial fusion (GO:0010635)	2018-04-08	0.056199	0.287219	0.146768	0.766378	-2.06126	5.93408	VAT1;BNIP3;MUL1;PLD6
cellular respiration (GO:0045333)	21/58	0.00299697	0.0399218	0.0306594	0.414446	-1.01629	5.90482	SURF1;UQCRB;COX15;MDH2;ETFA;SDHC;UQCR10;SDHA;COQ10B;SDHB;UQCRH;SIRT3;TBRG4;LYRM7;FASTKD5;NDUFAF2;CYCS;PMPCB;UQCRC2;COX10;COX20
cellular amino acid catabolic process (GO:0009063)	2018-10-24	0.0125505	0.104641	0.0637466	0.543642	-1.34733	5.89861	ACAD8;ALDH6A1;HIBADH;IVD;MCCC1;ABAT;PPM1K;ADO;DLD;ACAT1
regulation of interferon-beta production (GO:0032648)	13/35	0.0140774	0.114856	0.068526	0.57219	-1.38247	5.89371	DDX3X;RIOK3;RIPK2;IFIH1;PYCARD;POLR3A;TBK1;RNF216;POLR3C;TRAF3;IRF1;FLOT1;TLR2
regulation of actomyosin structure organization (GO:0110020)	2018-06-13	0.0299559	0.192773	0.102768	0.675595	-1.67996	5.89334	CDC42;PTGER4;ROCK1;ROCK2;WAS;RAC1
negative regulation of protein dephosphorylation (GO:0035308)	2018-08-19	0.0231886	0.161754	0.0888151	0.640034	-1.56517	5.89143	FKBP1A;PPP1R15A;YWHAE;GSK3B;YWHAB;PPP1R8;TIPRL;ARPP19
transport of virus (GO:0046794)	19/55	0.0082421	0.0791138	0.0529089	0.510562	-1.22608	5.88332	RANBP2;NUP205;POM121;NUP133;NUP188;NUP210;VPS37C;NUP153;VPS37B;AAAS;NUP93;NUP50;TPR;KPNA4;NUP43;KPNA2;KPNA3;RAN;KPNA1
nucleosome organization (GO:0034728)	25/80	0.0113026	0.0984827	0.0663738	0.560558	-1.31181	5.88047	SETD2;SMARCD2;HIST1H2BK;RSF1;SUPT6H;CHAF1A;ZNHIT1;DAXX;PBRM1;SMARCC1;SUPT16H;SMARCC2;H2AFX;H3F3A;SMARCA5;ARID1A;HIST2H2BE;NAP1L4;HIST3H2A;GRWD1;ANP32E;PAF1;ANP32B;ASF1A;HIST1H2BD
regulation of aspartic-type endopeptidase activity involved in amyloid precursor protein catabolic process (GO:1902959)	2018-04-09	0.0855294	0.384045	0.183925	0.838185	-2.39129	5.87994	LYN;ROCK2;SORL1;PICALM
negative regulation of translational initiation (GO:0045947)	2018-07-17	0.0375512	0.221669	0.11562	0.699138	-1.78509	5.85876	PAIP2B;EIF2AK1;TPR;EIF4EBP1;EIF4EBP2;EIF4EBP3;EIF2S1
negative regulation of gene silencing by miRNA (GO:0060965)	2018-05-11	0.0503127	0.274639	0.136598	0.758967	-1.95937	5.85754	NCOR1;DND1;ZC3H12A;ELAVL1;POU5F1
cytoplasmic sequestering of NF-kappaB (GO:0007253)	2018-04-08	0.056199	0.287219	0.146768	0.766378	-2.03365	5.85458	NFKBIA;PSMD10;TMSB4X;CCDC22
positive regulation of NF-kappaB transcription factor activity (GO:0051092)	39/129	0.00361593	0.0453879	0.0391813	0.45093	-1.03506	5.81955	MTPN;CD40;DHX9;TRADD;AKR1B1;CIB1;BCL10;PRKCZ;TNF;RELA;MTDH;PYCARD;TRIM8;DHX33;IRAK1;IRAK2;RPS3;S100A12;TRIM25;TRIM22;TRIM62;CHUK;RIPK3;RIPK2;EIF2AK2;CFLAR;NFKB1;NFKBIA;AIM2;TERF2IP;ADAM8;PRKCQ;CARD16;TAB1;MAP3K13;S100A9;CARD11;HSPA1A;TLR2
mitochondrial fusion (GO:0008053)	2018-07-17	0.0375512	0.221669	0.11562	0.699138	-1.77305	5.81924	AFG3L2;FIS1;STOML2;CHCHD3;BCL2A1;BAX;PLD6
positive regulation of Wnt signaling pathway (GO:0030177)	42/141	0.00351454	0.0442367	0.039509	0.453559	-1.02729	5.80503	PSMD10;VCP;DDX3X;PSMD11;PSMD14;PSMD13;CDC73;PSMB10;PSMB6;PSMD9;HHEX;PSMB4;PSMD6;PSMB2;PSMD4;TNKS2;PSMB3;PSMD2;DVL1;PSMB1;PSMD3;UBR5;SPIN1;FAM53B;SOX4;ZRANB1;SMURF2;CSNK1E;NFKB1;PSMB8;SKI;PSMA3;PSMC6;PSMC3;PSMA2;PSMC4;TBL1XR1;PSMC1;PSME1;ATP6V0C;NAIP;TLR2
positive regulation of interleukin-4 production (GO:0032753)	2018-07-16	0.0265714	0.178274	0.0958122	0.662278	-1.59913	5.80153	CEBPB;IRF4;CD28;PRKCQ;PRKCZ;HAVCR2;HLA-E
negative regulation of nucleic acid-templated transcription (GO:1903507)	114/445	0.0021021	0.0302029	0.0486292	0.491599	-0.94083	5.80005	SPI1;KDM1A;ARID4A;UBP1;ENO1;TNF;ARHGAP35;ELK3;BASP1;CIR1;PIAS4;C11ORF84;DAXX;SMARCC2;TLE1;ZNF282;ARID5B;ZBTB33;FOXP1;EID1;EID2;BRMS1;TRIB3;KHDRBS1;NOTCH1;CTBP2;CTBP1;ZBTB4;FOXO1;DEDD2;NACC2;ZNF703;INPP5K;SUDS3;ZNF148;ZBTB7A;SNX6;HEXIM1;SMAD2;ZBTB18;JUN;XRCC6;ZNF263;CBX5;CBX4;SMURF2;ZBTB14;CBX3;PHF12;SETDB2;NR1D2;NR1D1;DAP;CNOT7;SNW1;BCL6;CDK5;YEATS2;BHLHE40;SP3;ID3;MAP3K10;ZNF776;CIITA;KDM5C;CITE…
regulation of viral genome replication (GO:0045069)	22/64	0.00500394	0.0540496	0.0409637	0.464425	-1.0916	5.78279	APOBEC3C;IFITM3;DDX3X;STAU1;EIF2AK2;ISG15;ZC3HAV1;TNF;OASL;BST2;DDB1;ISG20;PARP10;PLSCR1;CNOT7;LARP1;TNIP1;CD28;BANF1;PPIH;APOBEC3A;PPID
regulation of JUN kinase activity (GO:0043506)	13/35	0.0140774	0.114856	0.068526	0.57219	-1.35618	5.78163	GSTP1;TNF;DNAJA1;PAK1;TAOK3;DVL2;PDCD4;RPS3;DVL3;MAP3K10;AIDA;MAP3K11;MAP3K5
mitotic nuclear envelope disassembly (GO:0007077)	16/45	0.0108973	0.0959768	0.0605356	0.543642	-1.27498	5.76196	RANBP2;NEK9;NUP205;POM121;NUP133;NUP188;NUP210;NUP153;VRK1;AAAS;NUP93;NUP50;TPR;BANF1;NUP43;EMD
TORC1 signaling (GO:0038202)	2018-04-09	0.0855294	0.384045	0.183925	0.838185	-2.33893	5.75118	LARP1;NPRL3;CARD11;MTOR
regulation of response to DNA damage stimulus (GO:2001020)	14/37	0.00919687	0.0859315	0.0544538	0.519414	-1.22622	5.74963	PARG;NEK4;FEM1B;NSMCE1;RPA2;ETAA1;BCLAF1;EID3;NSMCE4A;RFWD3;CRY1;UBE2V2;IER3;MCL1
positive regulation of protein catabolic process (GO:0045732)	27/82	0.0039932	0.0472667	0.0375573	0.438873	-1.04094	5.74926	GSK3B;GSK3A;VCP;FURIN;OAZ1;TNF;FOXO1;OAZ2;FZR1;SNX9;VPS35;SH3D19;NSF;PLK3;HSP90AA1;SMURF2;TNFSF12;MSN;WWP1;SORL1;DDB1;ITCH;ADAM8;EZR;SEC22B;ANAPC2;RAB7A
regulation of programmed cell death (GO:0043067)	73/269	0.00271893	0.0366455	0.0431844	0.482236	-0.971373	5.7384	CD40;RBM25;HIP1;TRADD;TRIAP1;CD3E;IKZF3;TNF;STK10;LGALS1;SLK;CASP2;IFT57;SKP2;JAK3;BNIP3L;MAP2K4;DFFA;MAP2K1;MAP2K2;ACTN1;MINK1;NME3;RABGGTA;NME1;BRMS1;HAX1;LCK;RAF1;PPID;BEX2;VCP;ANP32A;STK4;NDRG1;RTN4;PAK1;PERP;RPS3;PMAIP1;FYN;DCPS;LCMT1;PAK2;RELT;MAP2K5;MAP3K2;GDF11;MOAP1;CREBBP;PRELID1;MAP3K1;NEK4;BNIP3;CIDEB;TNFRSF10A;CFLAR;BMP6;TNFRSF10D;RSL1D1;PINK1;BCL6;CDK5;TAOK3;STK25;APEX1;TAOK2;ANP32E…
positive regulation of IRE1-mediated unfolded protein response (GO:1903896)	2018-04-09	0.0855294	0.384045	0.183925	0.838185	-2.33127	5.73235	PTPN1;BAX;BAK1;HSPA1A
negative regulation of intracellular signal transduction (GO:1902532)	47/162	0.0037335	0.0461207	0.0425205	0.478512	-1.02433	5.72641	PSMD10;GSK3A;PRKAA1;DDX3X;BCL2A1;GSTP1;PDCD6;NPRL3;PDE3B;PLEK;PTEN;CIB1;PTPRJ;ARRB2;ADIPOR1;SLA2;RELA;HERPUD1;PYCARD;TMEM127;TMSB4X;ZC3H12A;TNFAIP8L1;WWC3;INPP5K;THEM4;RFFL;MCL1;LYN;DUSP3;TLE1;UBE2B;RIOK3;MUL1;CD2AP;PER1;PINK1;CDC34;PIK3IP1;TNIP1;DDIT4;BCL2;MAPKAPK5;TRIB3;CCDC22;STAMBP;OTUD3
negative regulation of mitochondrial outer membrane permeabilization involved in apoptotic signaling pathway (GO:1901029)	2018-04-08	0.056199	0.287219	0.146768	0.766378	-1.98912	5.72638	ACAA2;SLC25A5;TMEM14A;HSPA1A
phagosome acidification (GO:0090383)	2018-11-28	0.0147731	0.119045	0.0697522	0.579451	-1.35506	5.71151	ATP6V1A;ATP6V1G1;ATP6V0E1;RAB20;ATP6V0A2;ATP6V1B2;TCIRG1;ATP6V1E1;ATP6V0C;ATP6V1F;RAB7A
peptidyl-serine modification (GO:0018209)	49/171	0.00407953	0.0477932	0.0453772	0.486686	-1.03658	5.70304	GSK3B;POGLUT1;MAST3;RPS6KA3;TBK1;AKT2;PRKACA;IKBKE;CAMK1D;CHUK;PARP1;PDPK1;LMTK2;VRK1;CSNK1E;TGFBR2;LATS1;DGKQ;MAPKAPK2;MAPKAPK5;PRKCQ;ULK1;TOP1;CSNK1G2;CSNK1G1;CAMK2D;CAB39;PRKDC;ROCK2;PRKX;STK4;PRKCZ;CAMKK2;MAPK9;STK38;MAPK1;RICTOR;PAK2;GALNT6;CSNK1A1;GALNT2;MTOR;HIPK2;PINK1;SBK1;CDK5;CDK2;MAP3K10;CAMK1
protein palmitoylation (GO:0018345)	2018-12-31	0.0126304	0.105115	0.0642386	0.545551	-1.30405	5.70085	GOLGA7B;ZDHHC18;ABHD17B;ABHD17A;ZDHHC20;ZDHHC12;ZDHHC24;ZDHHC6;ZDHHC21;ZDHHC7;ZDHHC2;ZDHHC3
insulin receptor signaling pathway (GO:0008286)	22/68	0.0110147	0.0965952	0.0637927	0.543642	-1.25721	5.66817	ATP6V1A;ATP6V1G1;C2CD5;GSK3A;ATP6V0E1;ATP6AP1;INSR;IRS2;FOXO4;PIK3R1;TCIRG1;FOXO1;AKT2;ATP6V0A2;ATP6V1B2;ZNF106;AP3S1;ATP6V1E1;ATP6V0C;PTPN2;APPL1;ATP6V1F
post-Golgi vesicle-mediated transport (GO:0006892)	20/59	0.00860673	0.0819253	0.0546203	0.519917	-1.19189	5.66767	ARFGEF2;ARF1;CHIC2;SORT1;ARL3;VPS13C;GBF1;AP2A1;SORL1;SCAMP2;TGOLN2;RABIF;VAMP7;RAB14;VTI1A;CCDC22;CORO7;LLGL1;VAMP2;VTI1B
chromatin disassembly (GO:0031498)	2018-08-20	0.0320275	0.201457	0.105985	0.686873	-1.64643	5.66563	PBRM1;SMARCC1;SMARCD2;SUPT16H;HIST3H2A;SMARCC2;GRWD1;ARID1A
positive regulation of chromosome segregation (GO:0051984)	2018-05-12	0.0724293	0.342932	0.166891	0.80557	-2.15776	5.66444	FEN1;NUMA1;RAD21;RCC2;SMC5
branched-chain amino acid catabolic process (GO:0009083)	2018-09-22	0.0200504	0.143815	0.0820684	0.621402	-1.44651	5.65514	ACAD8;HMGCL;ALDH6A1;HIBADH;IVD;MCCC1;PPM1K;DLD;ACAT1
oxygen homeostasis (GO:0032364)	2018-03-07	0.147912	0.514705	0.252447	0.90182	-2.95648	5.65024	EGLN1;NARFL;SOD2
positive regulation of cellular amide metabolic process (GO:0034250)	20/62	0.0154173	0.123582	0.0759649	0.612141	-1.34721	5.62094	PLK3;RPL5;GSK3A;YTHDF1;DDX3X;ROCK2;EIF4A3;UPF3A;LARP4B;ELAVL1;TNF;MTOR;SMPD3;SMPD2;FXR2;CD28;EIF3D;SOX4;NSMAF;PICALM
regulation of T cell activation (GO:0050863)	16/45	0.0108973	0.0959768	0.0605356	0.543642	-1.23344	5.57422	PRELID1;DUSP3;SIRPB1;HSPD1;CCDC88B;CD2;PYCARD;KAT2A;LCK;SIT1;TBX21;HLA-DPB1;PRKCQ;TNFAIP8L2;JAK3;CCR2
modulation by symbiont of host cellular process (GO:0044068)	2018-04-08	0.056199	0.287219	0.146768	0.766378	-1.93407	5.5679	KPNA4;KPNA2;KPNA3;KPNA1
negative regulation of protein modification process (GO:0031400)	21/64	0.0108084	0.0959768	0.062598	0.543642	-1.22854	5.56214	BEX4;LYN;PPP1R15A;PPP1R15B;CRTAP;G6PD;PRKDC;YWHAB;PTEN;CIB1;ARPP19;C9ORF72;CORO1C;IBTK;IMPACT;DNAJC10;PPP1R8;ZC3H12A;INPP5K;TERF2IP;SNTA1
negative regulation of protein complex assembly (GO:0031333)	13/36	0.0180898	0.138679	0.0788292	0.621402	-1.38591	5.56084	PTGER4;GSK3B;ANKRD27;DDX3X;TFIP11;PRKCZ;SORL1;CDC42;IMPACT;EP300;ULK1;RAF1;LCMT1
viral budding via host ESCRT complex (GO:0039702)	2018-09-21	0.0143442	0.11641	0.0685324	0.57219	-1.30509	5.53933	PDCD6IP;CHMP1B;VPS4B;CHMP1A;VPS37C;CHMP3;CHMP4B;VPS37B;CHMP7
positive regulation of stress-activated protein kinase signaling cascade (GO:0070304)	2018-07-16	0.0265714	0.178274	0.0958122	0.662278	-1.52618	5.53686	LYN;TAOK3;STK25;SEMA4C;TAOK2;ARL6IP5;EIF2AK2
STAT cascade (GO:0097696)	2018-09-23	0.0272264	0.179866	0.0970974	0.664129	-1.53303	5.52439	IFNAR2;STAT5B;STAT2;CTR9;STAT3;NMI;STAMBP;CCR2;PIAS1
protein maturation (GO:0051604)	26/84	0.0113099	0.0984827	0.0669578	0.563407	-1.23212	5.52246	ISCA2;ISCA1;MAGEF1;ECE1;FURIN;PCSK7;TSPAN33;CTSS;HSPD1;APH1A;NFU1;DDI2;CASP2;LONP2;PMPCB;PSENEN;SRGN;GLRX3;RHBDF2;SORL1;AFG3L2;TSPAN14;CPD;NDUFAB1;UQCRC2;OGT
nucleotide-excision repair (GO:0006289)	33/109	0.00686714	0.0685681	0.0534948	0.513482	-1.10759	5.51692	ISY1;PCNA;CETN2;PRPF19;POLD4;POLR2A;SUMO1;POLR2C;POLR2D;SUMO2;POLR2E;EP300;POLR2G;POLR2J;POLR2K;POLR2L;SLC30A9;USP7;PARP1;RFC1;RPA2;GTF2H5;DDB2;DDB1;COPS6;COPS5;PAPD7;ERCC1;RPA3;UBE2V2;ERCC5;ZNF830;CUL4B
intrinsic apoptotic signaling pathway in response to DNA damage (GO:0008630)	17/49	0.01154	0.0984827	0.0629551	0.543642	-1.23043	5.49012	MOAP1;BCL2A1;CIDEB;HTRA2;AEN;HIPK2;PYCARD;SNW1;DDIT4;BCL2;E2F1;BAX;CASP2;EP300;BAK1;IKBKE;MCL1
negative regulation of B cell proliferation (GO:0030889)	2018-05-11	0.0503127	0.274639	0.136598	0.758967	-1.83469	5.4848	LYN;CD300A;CTLA4;RC3H1;MNDA
ribosomal small subunit export from nucleus (GO:0000056)	2018-03-07	0.147912	0.514705	0.252447	0.90182	-2.86732	5.47984	LTV1;RPS15;RAN
JNK cascade (GO:0007254)	23/67	0.00424262	0.0483577	0.0376559	0.438903	-1.00273	5.47747	MAP3K2;PTGER4;SPAG9;MAP2K4;DAXX;DBNL;RIPK2;MINK1;MUL1;MAPK8IP3;CRKL;ERN1;MAPK9;IRAK1;MDFIC;IRAK2;MAP3K10;MAP3K9;TAB1;MAP3K13;TRIB1;MAP3K11;MAP3K5
regulation of interleukin-8 biosynthetic process (GO:0045414)	2018-06-13	0.0299559	0.192773	0.102768	0.675595	-1.55843	5.46701	TLR8;TLR7;BCL10;KLF4;TNF;MAP2K5
modulation by host of viral genome replication (GO:0044827)	2018-05-12	0.0724293	0.342932	0.166891	0.80557	-2.08179	5.46499	VAPA;YTHDC2;ZC3H12A;NUCKS1;PPIB
negative regulation of type I interferon production (GO:0032480)	16/45	0.0108973	0.0959768	0.0605356	0.543642	-1.20305	5.43688	UBA7;ISG15;UBE2L6;LILRA4;IFIH1;PYCARD;CYLD;ITCH;NPLOC4;RNF125;TBK1;RNF216;TRAF3;TRIM25;IKBKE;HAVCR2
pentose-phosphate shunt (GO:0006098)	2018-06-13	0.0299559	0.192773	0.102768	0.675595	-1.5447	5.41884	RPIA;G6PD;RPE;PGM2;TALDO1;PGLS
methionine metabolic process (GO:0006555)	2018-05-12	0.0724293	0.342932	0.166891	0.80557	-2.06196	5.41293	AHCY;AHCYL1;ADI1;SMS;MTHFR
regulation of protein localization to plasma membrane (GO:1903076)	22/68	0.0110147	0.0965952	0.0637927	0.543642	-1.19927	5.40692	PDPK1;STX7;RHOG;AKR1B1;PPP2R5A;CIB1;PIK3R1;CDK5;CNPY4;KIF5B;TMBIM1;NUMB;PTPN9;RANGRF;LDLRAP1;GBP1;AP2M1;SPTBN1;APPL1;ARF6;PICALM;VTI1B
iron ion homeostasis (GO:0055072)	21/64	0.0108084	0.0959768	0.062598	0.543642	-1.18662	5.37234	ATP6V1A;ATP6V1G1;NDFIP1;ATP6AP1;CCDC115;SLC11A1;SLC40A1;NEDD8;BMP6;SOD1;TMEM199;SLC25A37;CAND1;SLC25A28;ATP6V0A2;FLVCR1;FBXL5;B2M;FTL;PICALM;SKP1
regulation of G1/S transition of mitotic cell cycle (GO:2000045)	16/47	0.0169719	0.131655	0.0776834	0.621402	-1.30687	5.32705	DDX3X;PRMT2;PTEN;UBE2E2;INO80;KLF4;AIF1;CDC73;CCND2;RBL1;CDK2AP2;E2F1;PSME1;ZNF655;BRD7;TMEM14B
positive regulation of intracellular protein transport (GO:0090316)	43/153	0.00975494	0.0898595	0.0706454	0.583797	-1.14909	5.32026	YWHAE;GSK3B;C2CD5;GSK3A;UBE2D3;HTRA2;CIB1;OAZ1;OAZ2;TM9SF4;CYB5R1;UBL5;UGCG;BAG3;AKT2;TPR;ZC3H12A;RAC2;PLAGL2;SNIP1;FYN;EMD;SH3GLB1;FIS1;PLK3;TMEM30A;B3GAT3;STARD7;HUWE1;WDR75;RNASE2;WBP11;SORL1;SREBF2;KAT2A;PINK1;MIS18A;ITGB1BP1;NMUR1;ANP32B;CAMK1;BAP1;VAMP2
peptidyl-tyrosine autophosphorylation (GO:0038083)	16/46	0.013674	0.112368	0.0687529	0.57219	-1.23878	5.31715	BLK;LYN;SYK;TNK2;TXK;SLA;SLA2;FGR;ZAP70;LCK;CSK;FYN;GRAP;JAK3;JAK1;MAPK3
protein K63-linked ubiquitination (GO:0070534)	14/38	0.0119343	0.10042	0.0628765	0.543642	-1.1997	5.31268	UBE2B;UBE2E2;ZFP91;BFAR;UBE2G1;PRPF19;RNF5;RNF168;ITCH;RNF115;RNF126;UBE2S;UBE2V2;UBE2O
histone ubiquitination (GO:0016574)	2018-09-22	0.0200504	0.143815	0.0820684	0.621402	-1.35578	5.30044	RNF20;DTX3L;UBE2B;CTR9;HUWE1;WAC;PAF1;UBE2A;CDC73
ribosomal subunit export from nucleus (GO:0000054)	2018-05-13	0.0989752	0.422969	0.19952	0.86906	-2.28102	5.27574	LTV1;RPS15;RRS1;ABCE1;RAN
protein monoubiquitination (GO:0006513)	14/38	0.0119343	0.10042	0.0628765	0.543642	-1.18977	5.2687	RNF20;DTX3L;UBE2B;CTR9;UBE2D3;HUWE1;KLHL12;CDC73;RNF126;UBE2R2;WAC;PAF1;TRIM25;UBE2O
regulation of amyloid-beta clearance (GO:1900221)	2018-05-11	0.0503127	0.274639	0.136598	0.758967	-1.75829	5.25641	LRPAP1;ROCK1;SRF;ABCA7;PICALM
positive regulation of protein kinase activity (GO:0045860)	49/173	0.00521788	0.0559636	0.0520623	0.510562	-0.996602	5.23781	DDX3X;RPLP1;SYAP1;CIB1;TNF;STK10;TCL1A;SLK;CCR7;MAP2K4;DAXX;MAP2K1;MAP2K2;CMC4;RIPK3;MMD;SLC11A1;MINK1;RHOA;TGFBR2;ERN1;TRAF4;JTB;LCP2;CAB39;ADRB2;IQGAP1;STK4;CAMKK2;PPP2CA;PAK1;RAP1A;SNX9;BAK1;PAK2;MAP2K5;MAP3K2;PTPN1;XRCC6;MAP3K1;NEK4;INSR;ETAA1;TAOK3;STK25;TAOK2;BAX;UNC119;CAMK1
cellular response to interleukin-6 (GO:0071354)	2018-09-24	0.036032	0.214362	0.113604	0.693928	-1.57585	5.23711	SOCS3;SELPLG;CTR9;STAT3;CBL;IL6R;NFKB1;RELA;JAK1
peptidyl-lysine acetylation (GO:0018394)	2018-05-09	0.019536	0.142316	0.0844584	0.621402	-1.32592	5.21815	KAT2B;CREBBP;KAT2A;ESCO1;EP300
vesicle budding from membrane (GO:0006900)	2018-06-13	0.0299559	0.192773	0.102768	0.675595	-1.48733	5.21761	SNX3;GOLPH3;ATP8A1;GOLPH3L;WASL;S100A10
regulation of coenzyme metabolic process (GO:0051196)	14/40	0.0192628	0.142316	0.0822277	0.621402	-1.31923	5.21039	RANBP2;NUP205;POM121;NUP133;NUP188;NUP210;PGAM1;NUP153;AAAS;NUP93;NUP50;TPR;NUP43;OGT
3'-UTR-mediated mRNA destabilization (GO:0061158)	2018-05-11	0.0503127	0.274639	0.136598	0.758967	-1.74238	5.20883	ZC3H12D;KHSRP;ZC3H12A;RC3H1;ZFP36L2
calcium ion regulated exocytosis (GO:0017156)	2018-05-12	0.0724293	0.342932	0.166891	0.80557	-1.98398	5.20822	PPP3CB;VAMP7;SYT11;SDF4;VAMP2
modulation by virus of host process (GO:0019054)	2018-06-14	0.043748	0.249544	0.125922	0.737614	-1.66206	5.2011	VAPA;ZC3H12A;KPNA4;KPNA2;KPNA3;KPNA1
regulated exocytosis (GO:0045055)	41/149	0.0163443	0.128311	0.0931566	0.660102	-1.26361	5.19832	CFD;TOR4A;SERPINA1;SPARC;TMED10;PLEK;ENDOD1;OLA1;F13A1;CTSW;CYB5R1;PPP3CB;SYNGR1;RAB11FIP1;SYNGR2;TMSB4X;PSAP;SDF4;QSOX1;FAM3C;TIMP1;VTI1B;LYN;SRGN;ACTN1;ANXA5;VEGFB;PPBP;TUBA4A;MANF;SOD1;F8;RAB31;SCCPDH;TMX3;VAMP7;ALDOA;TLN1;VAMP2;FERMT3;PF4
growth hormone receptor signaling pathway (GO:0060396)	2018-08-21	0.0429095	0.247542	0.124843	0.73601	-1.65093	5.19823	LYN;PTPN1;STAT5B;STAT3;MAPK1;PIK3R1;JAK3;MAPK3
peptidyl-tyrosine dephosphorylation (GO:0035335)	2018-10-26	0.0231056	0.161754	0.088952	0.640034	-1.37678	5.18725	DUSP5;PTPN1;DUSP3;UBASH3B;PGP;PTPN9;PTPRJ;PTPN12;DUSP6;PTPN2
nucleotide catabolic process (GO:0009166)	2018-08-18	0.0162128	0.127718	0.0733755	0.598665	-1.25804	5.18558	VCP;GPX1;NUDT1;NT5C2;NUDT15;SAMHD1;DNPH1;NUDT3
substantia nigra development (GO:0021762)	16/44	0.00858445	0.0818838	0.0530141	0.510562	-1.08959	5.18404	YWHAE;ZNF430;G6PD;CNP;HSPA5;ATP5F1;ACTB;RHOA;COX6B1;CDC42;GLUD1;BASP1;PADI2;SUDS3;ZNF148;YWHAH
positive regulation of I-kappaB kinase/NF-kappaB signaling (GO:0043123)	47/164	0.0048227	0.0527152	0.0490594	0.493728	-0.971099	5.18025	CD40;SLC20A1;TRADD;SECTM1;BCL10;LITAF;TNF;RELA;MTDH;TRIM8;LGALS1;TBK1;IRAK1;TNFSF10;S100A12;TRIM25;CCR7;PIM2;IKBKE;TRIM22;BRD4;TMED4;CD74;TRIM62;NDFIP1;CHUK;RIPK2;F2R;MUL1;CFLAR;RHOC;TICAM1;RHOA;BST2;FKBP1A;PINK1;PPP5C;VAPA;C18ORF32;PELI1;TERF2IP;TLR7;CARD16;CCDC22;CC2D1A;TMEM9B;TLR2
nucleoside phosphate biosynthetic process (GO:1901293)	2018-04-10	0.120733	0.473095	0.223711	0.897398	-2.44543	5.17006	AK1;CMPK1;SUCLG1;AK5
negative regulation of sprouting angiogenesis (GO:1903671)	2018-09-23	0.0272264	0.179866	0.0970974	0.664129	-1.43466	5.1699	NOTCH1;E2F2;ITGB1BP1;KLF4;SYNJ2BP;EPN1;KLF2;MAP2K5;RHOA
positive regulation of viral genome replication (GO:0045070)	1932-12-01	0.0166077	0.129489	0.0747195	0.605307	-1.26134	5.16881	DDB1;CNOT7;DDX3X;LARP1;STAU1;VAPA;YTHDC2;CD28;NUCKS1;PPIH;PPIB;PPID
protein heterooligomerization (GO:0051291)	17/50	0.0142994	0.11641	0.0710426	0.585909	-1.21448	5.15857	CD74;XRCC6;CPSF6;RIPK3;INSR;TMEM120A;MCCC1;HBB;ITPR3;HSD17B8;IKZF5;NUDT21;MAT2A;COL6A2;CHMP3;FARSB;S100A10
stress-activated MAPK cascade (GO:0051403)	21/63	0.00890379	0.0835347	0.0561107	0.531888	-1.09071	5.14954	PTGER4;MAP2K4;CHUK;RIPK2;MINK1;NFKB1;CRKL;MAPK11;MAPK9;IRAK1;IRAK2;TAOK2;MAP3K10;MAPK1;TAB1;MAP3K13;TRIB1;MAP3K11;MAP3K5;MAPK3;SKP1
aerobic respiration (GO:0009060)	2018-11-29	0.0195922	0.142316	0.08151	0.621402	-1.30663	5.13848	SURF1;UQCRB;MDH2;PMPCB;SDHC;UQCR10;UQCRC2;SDHB;UQCRH;COX20;SIRT3
positive regulation of canonical Wnt signaling pathway (GO:0090263)	33/114	0.0139184	0.113966	0.0798645	0.621402	-1.19482	5.1073	PSMD10;VCP;DDX3X;PSMD11;PSMD14;PSMD13;PSMB10;PSMB6;PSMD9;PSMB4;PSMD6;PSMB2;PSMD4;TNKS2;PSMB3;PSMD2;PSMB1;PSMD3;UBR5;FAM53B;SOX4;SMURF2;NFKB1;PSMB8;PSMA3;PSMC6;PSMC3;PSMA2;PSMC4;TBL1XR1;PSMC1;PSME1;NAIP
hydrogen ion transmembrane transport (GO:1902600)	2018-11-29	0.0195922	0.142316	0.08151	0.621402	-1.29379	5.08797	COX8A;ATP5B;ATP6V0E1;ATP6AP1;COX15;UCP2;ATP6V1B2;TCIRG1;ATP6V1E1;ATP6V0C;ATP6V1F
multivesicular body sorting pathway (GO:0071985)	2018-06-14	0.043748	0.249544	0.125922	0.737614	-1.62504	5.08524	UVRAG;SORT1;VTA1;CHMP3;RAB27A;CHMP5
protein homotrimerization (GO:0070207)	2018-09-23	0.0272264	0.179866	0.0970974	0.664129	-1.40974	5.08008	SKI;TCL1A;PNPT1;ALOX5AP;HSF1;BRK1;HTRA2;CD247;MIF
positive regulation of mast cell degranulation (GO:0043306)	2018-04-08	0.056199	0.287219	0.146768	0.766378	-1.76221	5.07316	FGR;SNX4;VAMP7;SYK
DNA metabolic process (GO:0006259)	82/315	0.00525801	0.056262	0.0656286	0.555291	-0.964528	5.06184	BTG2;FEN1;MCM7;NUDT1;HMGB1;SUMO1;FBXO6;KAT7;KPNA2;NUDT15;POLG;RBM14;USP7;ENDOG;PARP1;RFC1;RECQL;CSNK1E;SMC1A;INIP;DDB2;DDB1;SUPV3L1;CDC34;EID3;NSMCE4A;PAPD7;POLG2;IRF4;MSH3;GRWD1;KCTD13;UBE2V2;RBMS1;TERF2IP;DNASE2;MCM5;MCM6;TOP1;DCTPP1;ASF1A;MCM2;VCP;PCNA;RNASEH2A;HDAC1;PRKDC;PRIM1;DOT1L;PDS5B;PDS5A;ORC5;POLD4;RNASEH1;NTHL1;RAD21;TDG;ORC2;RPS3;CTC1;MBD3;MBD4;UVRAG;XRCC6;UBE2B;GADD45A;MGMT;PTGES3;…
negative regulation of apoptotic signaling pathway (GO:2001234)	21/66	0.0155898	0.124746	0.0770912	0.620123	-1.21079	5.03828	PSMD10;PRELID1;ACAA2;DDX3X;GPX1;BCL2A1;GSTP1;SIAH2;AKR1B1;HTT;CFLAR;TRIAP1;RELA;HERPUD1;PINK1;BCL2;BIRC6;SLC25A5;TMEM14A;HSPA1A;MCL1
nucleus organization (GO:0006997)	16/46	0.013674	0.112368	0.0687529	0.57219	-1.17225	5.03162	NUP205;TOR1A;NUMA1;NUP133;PITPNB;VPS4B;LEMD3;NUP93;RPS19;CHMP1B;REEP3;CHMP1A;TPR;CHMP4B;CHMP7;CHMP5
positive regulation of phagocytosis (GO:0050766)	14/40	0.0192628	0.142316	0.0822277	0.621402	-1.27304	5.02798	CAMK1D;FCER1G;SLC11A1;RAB27A;ABCA7;CYBA;GATA2;TNF;SIRPB1;PYCARD;LMAN2;STAP1;NCKAP1L;DOCK2
regulation of transcription from RNA polymerase I promoter (GO:0006356)	2018-07-18	0.0511302	0.27484	0.137375	0.758967	-1.68677	5.0154	MBD4;DHX33;HEATR1;WDR75;POLR2K;WDR43;POLR2L
branched-chain amino acid metabolic process (GO:0009081)	2018-09-23	0.0272264	0.179866	0.0970974	0.664129	-1.39026	5.0099	ACAD8;STAT5B;ALDH6A1;HIBADH;IVD;MCCC1;PPM1K;DLD;ACAT1
establishment of synaptic vesicle localization (GO:0097480)	2018-05-12	0.0724293	0.342932	0.166891	0.80557	-1.90829	5.00954	SNAPIN;TOR1A;CDK5;KIF5B;RAB27A
engulfment of apoptotic cell (GO:0043652)	2018-04-10	0.120733	0.473095	0.223711	0.897398	-2.36016	4.98979	XKR8;RAC2;RHOG;RAC1
regulation of interleukin-4 production (GO:0032673)	2018-07-16	0.0265714	0.178274	0.0958122	0.662278	-1.37257	4.97959	CEBPB;LEF1;CD28;PRKCQ;PRKCZ;HAVCR2;HLA-E
positive regulation of protein localization to cell surface (GO:2000010)	2018-04-09	0.0855294	0.384045	0.183925	0.838185	-2.01658	4.95857	HSP90AB1;RANGRF;TNF;TM9SF4
cellular response to laminar fluid shear stress (GO:0071499)	2018-04-08	0.056199	0.287219	0.146768	0.766378	-1.72238	4.95847	KLF4;KLF2;MAP2K5;SREBF2
negative regulation of cell development (GO:0010721)	2018-07-18	0.0511302	0.27484	0.137375	0.758967	-1.66591	4.95338	GSK3B;GSK3A;REST;NOTCH1;DYNLT1;HOOK3;SORL1
myeloid cell differentiation (GO:0030099)	15/45	0.0248054	0.170687	0.0957058	0.662278	-1.33854	4.94816	HSPA9;LYN;PRKX;HIPK2;SLC25A38;RPS14;SNRK;RPS19;TAL1;FLVCR1;HCLS1;EVI2B;JAK3;ZFPM1;PTPN2
stress granule assembly (GO:0034063)	2018-05-12	0.0724293	0.342932	0.166891	0.80557	-1.88416	4.9462	DYNC1H1;DDX3X;OGFOD1;C9ORF72;RPS23
toll-like receptor 9 signaling pathway (GO:0034162)	2018-06-14	0.043748	0.249544	0.125922	0.737614	-1.57887	4.94077	IRAK1;IRAK2;PIK3R4;TLR8;TLR7;PIK3AP1
regulation of response to cytokine stimulus (GO:0060759)	2018-08-21	0.0429095	0.247542	0.124843	0.73601	-1.56739	4.93519	IFIH1;IRAK1;DHX9;IRAK2;TAF9;KLF4;MAP2K5;RUNX1
establishment of protein localization to chromatin (GO:0071169)	2018-04-09	0.0855294	0.384045	0.183925	0.838185	-2.00199	4.92269	NIPBL;H2AFY2;RUVBL2;LRWD1
positive regulation of protein export from nucleus (GO:0046827)	2018-07-16	0.0265714	0.178274	0.0958122	0.662278	-1.35326	4.90954	YWHAE;GSK3B;BAG3;TPR;ANP32B;CAMK1;EMD
positive regulation of DNA biosynthetic process (GO:2000573)	19/56	0.010184	0.0932478	0.0595756	0.543642	-1.06907	4.90374	CCT3;CCT2;HSP90AA1;HSP90AB1;PTGES3;NEK7;PARN;KLF4;CCT6A;RGCC;TNKS2;DKC1;TCP1;MAPK1;MAPKAPK5;PRKCQ;HNRNPA1;CCT5;MAPK3
regulation of vesicle-mediated transport (GO:0060627)	41/139	0.00470928	0.0515988	0.0461721	0.488334	-0.915147	4.90356	RALA;HIP1;RAB3D;GOSR1;RAB21;RAB20;OPHN1;RNF139;TBC1D10C;TBC1D13;MAPK1;EVI5L;TBC1D17;TBC1D22A;TBC1D10A;TBC1D22B;MAPK3;RAB8B;NSF;PTPN1;UVRAG;MAP2K1;MAP2K2;TBC1D8;TBC1D9;DNAJC13;ARFGAP1;PINK1;RAB14;SNX17;TBC1D5;SGSM3;RAB13;AAK1;CHMP3;TBC1D25;UNC119;RAB5A;LLGL1;VAMP2;PICALM
positive regulation of cysteine-type endopeptidase activity involved in apoptotic process (GO:0043280)	33/110	0.00796675	0.0772826	0.0581783	0.543642	-1.01172	4.88911	VCP;DDX3X;HIP1;PDCD6;TRADD;PDCD5;HTRA2;HMGB1;TNF;PPM1F;HSPD1;PYCARD;ARL6IP5;RPS3;TNFSF10;CASP2;PMAIP1;IFT57;MAP3K5;FIS1;F2R;MUL1;TNFRSF10A;CFLAR;HSPE1;DAP;REST;LCK;BAX;CYCS;FAS;ANP32B;S100A9
positive regulation of Notch signaling pathway (GO:0045747)	1934-12-01	0.027281	0.179866	0.0987839	0.666682	-1.35325	4.87382	KAT2B;CREBBP;TSPAN14;NOTCH1;POGLUT1;SNW1;MAML1;ZMIZ1;STAT3;AAK1;EP300;ITGB1BP1
ephrin receptor signaling pathway (GO:0048013)	26/83	0.00959377	0.0887115	0.0609833	0.543642	-1.0451	4.85618	ROCK1;ROCK2;AP2A1;WASL;ACTB;MYL12A;ACTG1;APH1A;CDC42;EFNB1;PAK1;FYN;RAC1;ANKS1A;AP2M1;ACTR3;LYN;PSENEN;VAV3;ACTR2;ARPC4;RHOA;VAV2;TIAM1;ARPC2;CRK
positive regulation of establishment of protein localization (GO:1904951)	2018-06-13	0.0299559	0.192773	0.102768	0.675595	-1.37936	4.83884	CCT6A;CCT2;DKC1;TCP1;TNF;CCT5
autophagosome maturation (GO:0097352)	2018-10-24	0.0125505	0.104641	0.0637466	0.543642	-1.10473	4.8365	GABARAPL2;VCP;STX17;VPS33A;UBQLN1;CHMP3;SNAP29;GABARAP;TECPR1;VPS16
positive regulation of mitochondrial fission (GO:0090141)	2018-06-15	0.060916	0.301871	0.151352	0.773522	-1.72272	4.82063	FIS1;PINK1;BNIP3;MUL1;VPS35;DNM1L
transferrin transport (GO:0033572)	13/37	0.0229068	0.161266	0.09007	0.646044	-1.27161	4.80199	ATP6V1A;ATP6V1G1;ATP6V0E1;ATP6AP1;ARHGAP1;LMTK2;TCIRG1;MCOLN1;ATP6V0A2;ATP6V1B2;ATP6V1E1;ATP6V0C;ATP6V1F
regulation of protein serine/threonine kinase activity (GO:0071900)	26/81	0.00679492	0.0685681	0.0501836	0.500631	-0.960679	4.79531	DDX3X;CAB39;CCNT1;SYAP1;BCCIP;PTEN;TESK1;CIB1;ADRB2;PPP2CA;PYCARD;TCL1A;SERTAD1;CDKN2D;UVRAG;MAP2K1;MAP2K2;CMC4;GADD45A;RHOA;ETAA1;CDC37;TRIB3;CAMK1;TRIB1;TRIB2
protein heterotetramerization (GO:0051290)	2018-08-20	0.0320275	0.201457	0.105985	0.686873	-1.39221	4.79081	CD74;NUDT21;XRCC6;CPSF6;INSR;HSD17B8;FARSB;S100A10
cellular protein complex disassembly (GO:0043624)	2018-06-15	0.060916	0.301871	0.151352	0.773522	-1.71159	4.78948	NAPA;NSF;TRMT112;VPS4B;ABCE1;APEH
positive regulation of autophagosome maturation (GO:1901098)	2018-04-07	0.0332895	0.201457	0.112934	0.693542	-1.40714	4.78781	UVRAG;CALCOCO2;SMCR8;ADRB2
positive regulation of TOR signaling (GO:0032008)	1933-12-01	0.0214581	0.15224	0.0862318	0.628753	-1.24629	4.78779	GOLPH3;RRAGA;WDR59;RRAGC;RHEB;RRAGB;LAMTOR2;RICTOR;SMCR8;LAMTOR1;LAMTOR4;LAMTOR3
mitotic cell cycle phase transition (GO:0044772)	61/222	0.00427549	0.0484732	0.0509257	0.504728	-0.877087	4.78438	YWHAE;MCM7;CETN2;PPP2R2A;PPP6C;ACTR1A;CDC23;TUBA1A;PPP2R1A;CDC27;PIM2;PRKACA;YWHAG;SKP1;OFD1;HSP90AA1;CEP135;TUBB;HAUS6;CSNK1E;TUBA4A;HAUS1;LATS1;CDC34;CHMP4B;MCM5;MCM6;MAPRE1;CHMP7;MCM2;KHDRBS1;CTDP1;DCTN2;PRIM1;SSNA1;ACVR1B;ARPP19;ORC5;HAUS7;PRKAR2B;ORC2;EIF4EBP1;LCMT1;CEP78;CDKN2D;RANBP2;DYNC1H1;PLK3;RPA2;TUBB4B;HINFP;POLE4;CDK6;CDK4;UBE2S;RPA3;CDK2;PPP2R2D;FGFR1OP;TAF2;CUL4B
regulation of myosin-light-chain-phosphatase activity (GO:0035507)	2018-04-08	0.056199	0.287219	0.146768	0.766378	-1.65777	4.77248	ROCK1;ROCK2;NCKAP1L;TNF
negative regulation of systemic arterial blood pressure (GO:0003085)	2018-03-07	0.147912	0.514705	0.252447	0.90182	-2.494	4.76639	PRCP;ADRB2;SOD2
negative regulation of proteasomal protein catabolic process (GO:1901799)	2018-11-29	0.0195922	0.142316	0.08151	0.621402	-1.21138	4.76388	ALAD;GABARAPL2;USP7;HSP90AB1;RYBP;OPHN1;RPL11;TAF9;WAC;OGT;N4BP1
tricarboxylic acid metabolic process (GO:0072350)	2018-06-14	0.043748	0.249544	0.125922	0.737614	-1.51863	4.75225	ACLY;GLUD1;STAT5B;IDH1;IDH2;ACO2
mRNA stabilization (GO:0048255)	1934-12-01	0.027281	0.179866	0.0987839	0.666682	-1.31759	4.74538	LARP1;DHX9;THRAP3;SLC11A1;MAPKAPK2;E2F1;HNRNPU;YBX1;ELAVL1;YBX3;HNRNPA0;PAIP1
7-methylguanosine RNA capping (GO:0009452)	1933-12-01	0.0214581	0.15224	0.0862318	0.628753	-1.2349	4.74404	NCBP1;POLR2A;POLR2C;POLR2D;POLR2E;POLR2G;GTF2F1;GTF2F2;POLR2J;GTF2H5;POLR2K;POLR2L
cellular response to tumor necrosis factor (GO:0071356)	54/195	0.00579553	0.0611542	0.0573087	0.539883	-0.918824	4.73256	CD40;TRADD;ZFAND6;CIB1;TNFRSF13C;TNF;YBX3;PYCARD;PSMD9;PSMD6;TCL1A;PSMD4;PSMD2;TMSB4X;PSMD3;ZC3H12A;CHUK;COMMD7;ADAM17;PSMA3;AIM2;PSMA2;TRAF3;PSME1;PSMD10;PSMD11;PSMD14;DHX9;PSMD13;PSMB10;RELA;ZFP36L2;PSMB6;PSMB4;PSMB2;PSMB3;CCL4;PSMB1;RPS3;INPP5K;CD58;RELT;TNFSF12;TNFRSF10A;PSMB8;TNFRSF10D;NFKBIA;PSMC6;PSMC3;PSMC4;PSMC1;CD27;FAS;TNFSF8
glycoprotein metabolic process (GO:0009100)	16/49	0.0253621	0.173472	0.0977307	0.665472	-1.28785	4.73222	EDEM3;MGEA5;MANBA;ERP44;GOLPH3;TNIP1;MAN1A2;MAN2A1;MAN2B2;MGAT4A;ST8SIA4;MAN1A1;AGA;HPSE;MAN1B1;B4GALT7
protein deacylation (GO:0035601)	2018-07-17	0.0375512	0.221669	0.11562	0.699138	-1.43977	4.7254	HDAC4;LYPLA2;LYPLA1;HDAC1;SIN3A;PPT1;SIRT3
positive regulation of translation (GO:0045727)	25/79	0.00954289	0.0884411	0.0602946	0.543642	-1.01416	4.71784	KHDRBS1;RPL5;DDX3X;DHX9;EIF4A3;ELAVL1;YBX3;FXR2;C1QBP;DND1;POLR2D;POLR2G;SOX4;EIF5A;RPS9;YTHDF1;MRPS27;TRMT10C;IMP3;UPF3A;LARP4B;MTOR;POU5F1;CD28;EIF3D
negative regulation of double-strand break repair (GO:2000780)	2018-08-20	0.0320275	0.201457	0.105985	0.686873	-1.37087	4.71738	RNF169;KLHL15;HSF1;MAGEF1;UBR5;TFIP11;TRIP12;OTUB1
positive regulation of leukocyte degranulation (GO:0043302)	2018-05-12	0.0724293	0.342932	0.166891	0.80557	-1.79661	4.71637	FGR;LAMP1;SYK;AP1G1;ITGB2
regulation of protein insertion into mitochondrial membrane involved in apoptotic signaling pathway (GO:1900739)	1931-11-01	0.0325456	0.201457	0.108495	0.693542	-1.37664	4.71516	YWHAE;TFDP1;TFDP2;YWHAB;BCL2;E2F1;PMAIP1;DYNLL2;YWHAZ;YWHAG;YWHAH
negative regulation of macromolecule metabolic process (GO:0010605)	36/125	0.0114833	0.0984827	0.0733398	0.598665	-1.05439	4.70981	NOTCH2;LRPAP1;NOTCH1;CITED2;HDAC1;CD3E;TNF;MECP2;ZC3H12A;ANXA7;VHL;ZNF148;HAVCR2;CCR1;KDM4A;MAP2K1;MAP2K2;NDFIP1;SFMBT2;LILRB2;MIF;KLF4;PARP14;NFKB1;HINFP;PARP10;PINK1;REST;CNOT7;RBL1;DGKQ;CD28;ERP29;SMCR8;ENG;PICALM
Golgi to vacuole transport (GO:0006896)	2018-06-15	0.060916	0.301871	0.151352	0.773522	-1.67665	4.6917	GAK;LAMP1;AP1G1;VTI1A;ANKFY1;VTI1B
contractile actin filament bundle assembly (GO:0030038)	2018-05-11	0.0503127	0.274639	0.136598	0.758967	-1.56401	4.67562	ITGB5;KCTD13;ZYX;ARRB1;RHOA
negative regulation of viral genome replication (GO:0045071)	17/51	0.0175474	0.135429	0.079796	0.621402	-1.15423	4.66637	APOBEC3C;IFITM3;EIF2AK2;ISG15;ZC3HAV1;TNF;OASL;BST2;ISG20;PARP10;PLSCR1;TNIP1;VAPA;ZC3H12A;INPP5K;BANF1;APOBEC3A
positive regulation of viral life cycle (GO:1903902)	15/45	0.0248054	0.170687	0.0957058	0.662278	-1.26189	4.66483	CD74;DDX3X;STAU1;VPS4B;VPS37B;DDB1;CNOT7;LARP1;LGALS1;CD28;CHMP3;CHMP4B;PPIH;P4HB;PPID
deadenylation-independent decapping of nuclear-transcribed mRNA (GO:0031087)	2018-03-07	0.147912	0.514705	0.252447	0.90182	-2.4368	4.65707	DCP1A;DCP1B;EDC3
regulation of protein heterodimerization activity (GO:0043497)	2018-04-08	0.056199	0.287219	0.146768	0.766378	-1.61426	4.64723	HSF1;BCL2;BAX;BAK1
pri-miRNA transcription from RNA polymerase II promoter (GO:0061614)	2018-04-08	0.056199	0.287219	0.146768	0.766378	-1.6139	4.64618	SPI1;KLF4;ETS1;RELA
protein tetramerization (GO:0051262)	27/91	0.0177457	0.136729	0.087344	0.632448	-1.14844	4.63008	CDA;SAMHD1;HSD17B8;GLS;THG1L;GOLGA2;CD79A;HMGCL;RPS19;DNM1L;S100A10;CD74;ADSL;XRCC6;CPSF6;INSR;MCOLN1;SOD2;DHRS4;NUDT21;SYT11;CAT;CD247;HPRT1;ALDOA;FBP1;FARSB
regulation of RNA polymerase II transcriptional preinitiation complex assembly (GO:0045898)	2018-05-12	0.0724293	0.342932	0.166891	0.80557	-1.76204	4.6256	PSMC6;PSMC3;PSMC4;PSMC1;HMGB1
negative regulation of transcription elongation from RNA polymerase II promoter (GO:0034244)	2018-04-08	0.056199	0.287219	0.146768	0.766378	-1.60332	4.61573	RNF168;HNRNPU;NELFB;EAPP
glycosyl compound catabolic process (GO:1901658)	2018-03-07	0.147912	0.514705	0.252447	0.90182	-2.41432	4.6141	FUCA1;NAGA;GBA2
negative regulation of signal transduction by p53 class mediator (GO:1901797)	2018-06-16	0.0815228	0.37624	0.178845	0.834671	-1.82855	4.58394	PSMD10;CD74;KDM1A;MIF;RFFL;CD44
regulation of lymphocyte differentiation (GO:0045619)	2018-06-15	0.060916	0.301871	0.151352	0.773522	-1.63691	4.58048	CD2;PRELID1;TBX21;NCKAP1L;IKZF3;ZFP36L2
Rab protein signal transduction (GO:0032482)	23/71	0.00932117	0.0869151	0.0585201	0.543642	-0.973372	4.55097	RAB2A;RAB2B;GDI1;RAB3D;RAB27A;RAB39B;RAB22A;RAB21;RAB32;RAB30;RAB20;RAB31;RAB14;RAB13;RAB24;RAB35;RAB18;RABL3;RAB9A;RAB6A;RAB5A;RAB7A;RAB8B
negative regulation of mRNA polyadenylation (GO:1900364)	2018-04-09	0.0855294	0.384045	0.183925	0.838185	-1.84918	4.54693	RNF20;CCNT1;CTR9;NELFE
hexose biosynthetic process (GO:0019319)	15/45	0.0248054	0.170687	0.0957058	0.662278	-1.22805	4.53972	SLC25A1;GOT1;MDH2;PGAM1;GOT2;AKR1B1;BPGM;ENO1;POLR2D;CRY1;ALDOA;FBP1;GAPDH;SLC25A11;PGM1
rRNA catabolic process (GO:0016075)	2018-07-18	0.0511302	0.27484	0.137375	0.758967	-1.51353	4.50031	EXOSC6;EXOSC5;XRN1;DIS3;EXOSC9;PELO;DEDD2
JAK-STAT cascade (GO:0007259)	14/41	0.0240034	0.166169	0.0931858	0.660102	-1.20636	4.4992	IFNAR2;LYN;PTPN1;STAT5B;STAT2;CTR9;STAT3;NMI;PIAS1;MAPK1;STAMBP;JAK3;CCR2;MAPK3
intrinsic apoptotic signaling pathway (GO:0097193)	30/102	0.0147018	0.118889	0.0804021	0.621402	-1.06585	4.49766	PPP1R15A;CEBPB;DDX3X;BCL2A1;HTRA2;KRCC1;PPM1F;PYCARD;HINT1;ZMAT3;ARL6IP5;E2F1;CASP2;PMAIP1;BAK1;ZNF622;IKBKE;MAP3K5;MCL1;MOAP1;BNIP3;CIDEB;HIPK2;MLLT11;DNAJC10;JMY;BCL2;BAX;CYCS;TRIB3
tRNA metabolic process (GO:0006399)	2018-07-19	0.0674295	0.327402	0.160954	0.795884	-1.66439	4.48831	POP7;RPP30;ADAT1;SARS;DTD1;AARS;THG1L
regulation of defense response to virus by host (GO:0050691)	1931-11-01	0.0325456	0.201457	0.108495	0.693542	-1.30582	4.47258	AIM2;DTX3L;RNF216;DHX9;SIN3A;ZC3H12A;MUL1;IFNLR1;IL12RB1;TMEM173;TRIM44
regulation of nuclear-transcribed mRNA poly(A) tail shortening (GO:0060211)	2018-05-12	0.0724293	0.342932	0.166891	0.80557	-1.70223	4.46859	BTG2;CNOT7;CNOT1;POLR2G;TOB1
regulation of T cell mediated immunity (GO:0002709)	2018-04-09	0.0855294	0.384045	0.183925	0.838185	-1.81686	4.46746	RIPK3;WAS;CLC;HMGB1
endosome to lysosome transport (GO:0008333)	16/49	0.0253621	0.173472	0.0977307	0.665472	-1.21455	4.46286	VPS18;VCP;SNAPIN;DTX3L;SORT1;VPS33A;VPS4B;TGFBRAP1;M6PR;ADRB2;HOOK3;RHOB;VAMP7;VPS39;RAB7A;VPS16
postreplication repair (GO:0006301)	16/48	0.0208488	0.148841	0.08734	0.632448	-1.15079	4.4541	VCP;PCNA;RFC1;UBA7;UBE2B;NSMCE1;RPA2;ISG15;UBE2L6;UBE2A;WDR33;POLD4;PAPD7;RPA3;UBE2V2;TRIM25
cellular response to UV (GO:0034644)	21/68	0.0218942	0.154852	0.093678	0.662278	-1.16511	4.45252	CREBBP;PCNA;KDM1A;PARP1;ACTR5;INO80;TRIAP1;EIF2S1;DDB2;DDB1;IMPACT;HIST3H2A;PAPD7;ERCC1;RUVBL2;EP300;BAK1;CARD16;N4BP1;PPID;CUL4B
regulation of establishment of protein localization to mitochondrion (GO:1903747)	2018-04-09	0.0855294	0.384045	0.183925	0.838185	-1.80692	4.44303	DNAJA1;PINK1;HAX1;PARL
positive regulation of nucleocytoplasmic transport (GO:0046824)	1934-12-01	0.027281	0.179866	0.0987839	0.666682	-1.2334	4.44217	YWHAE;GSK3B;KHDRBS1;CPSF6;RBM26;BAG3;DHX9;TPR;ZC3H12A;ANP32B;CAMK1;EMD
regulation of lamellipodium assembly (GO:0010591)	2018-09-26	0.0590414	0.298738	0.150887	0.773522	-1.56726	4.4346	CDC42;ARPC2;CAPZB;RAC2;TWF2;WAS;BRK1;RAC1;WASF2
early endosome to Golgi transport (GO:0034498)	2018-04-09	0.0855294	0.384045	0.183925	0.838185	-1.80048	4.42718	SNX2;TRAPPC10;RAB6A;SNX8
establishment of endothelial barrier (GO:0061028)	2018-08-22	0.0559718	0.287219	0.14532	0.766378	-1.53312	4.41983	RAP1B;RAP2C;RAP1A;PDE4D;RAPGEF1;MSN;EZR;F11R
protein transmembrane import into intracellular organelle (GO:0044743)	15/44	0.0201694	0.144442	0.0850329	0.624623	-1.13166	4.41753	HSP90AA1;HSPA4;TIMM13;TIMM22;TIMM10;TIMM21;TOMM20;HSPD1;PEX26;TOMM22;SAMM50;GRPEL1;TIMM17A;TIMM17B;RAB8B
regulation of histone deacetylation (GO:0031063)	2018-05-12	0.0724293	0.342932	0.166891	0.80557	-1.68132	4.4137	CAMK2D;NIPBL;ZNHIT1;CTBP1;AKAP8
semaphorin-plexin signaling pathway involved in axon guidance (GO:1902287)	2018-04-10	0.120733	0.473095	0.223711	0.897398	-2.08263	4.40303	PLXND1;PLXNA1;PLXNC1;PLXNA3
Golgi to lysosome transport (GO:0090160)	2018-04-09	0.0855294	0.384045	0.183925	0.838185	-1.78751	4.39529	GAK;LAMP1;AP1G1;ANKFY1
modulation by virus of host morphology or physiology (GO:0019048)	2018-07-19	0.0674295	0.327402	0.160954	0.795884	-1.62842	4.39132	RRAGA;INSR;KPNA4;KPNA2;KPNA3;HIPK2;KPNA1
purine nucleotide metabolic process (GO:0006163)	2018-08-21	0.0429095	0.247542	0.124843	0.73601	-1.38591	4.36376	PRPS1;ADSL;GPX1;NUDT1;HPRT1;NT5C2;NUDT15;DNPH1
establishment of protein localization to membrane (GO:0090150)	26/84	0.0113099	0.0984827	0.0669578	0.563407	-0.97328	4.36232	RTP4;ZDHHC20;ZDHHC24;ZDHHC6;ZDHHC21;ZDHHC7;ZDHHC2;ZDHHC3;GOLGA7B;ARFRP1;ZDHHC18;SPTBN1;SEC63;NSF;ATG3;ICMT;GOLPH3L;ZDHHC12;BRAF;GOLPH3;RAB31;RILPL2;TAOK2;RAB3GAP2;RAB3GAP1;VAMP2
mRNA transcription from RNA polymerase II promoter (GO:0042789)	2018-06-17	0.105507	0.44145	0.208151	0.891322	-1.93814	4.35884	MBD4;TFCP2;SRF;ARNT;SUPT6H;POU5F1
positive regulation of endopeptidase activity (GO:0010950)	2018-09-25	0.0466021	0.2619	0.131553	0.756058	-1.41994	4.35371	LYN;PYCARD;PRELID1;AIM2;ROCK2;STAT3;PSME1;FYN;PICALM
IRE1-mediated unfolded protein response (GO:0036498)	19/58	0.0151544	0.121902	0.0746051	0.605307	-1.0364	4.34197	KLHDC3;CUL7;GSK3A;XBP1;HSPA5;GFPT1;PDIA6;ARFGAP1;DNAJC3;ERN1;SERP1;CTDSP2;SEC61G;DNAJB9;SRPRB;HYOU1;TPP1;TLN1;SEC63
protein insertion into mitochondrial membrane involved in apoptotic signaling pathway (GO:0001844)	2018-03-07	0.147912	0.514705	0.252447	0.90182	-2.27128	4.34073	MOAP1;BAX;PMAIP1
intracellular pH reduction (GO:0051452)	1934-12-01	0.027281	0.179866	0.0987839	0.666682	-1.20068	4.32434	ATP6V1A;ATP6V1G1;ATP6V0E1;RAB20;SLC11A1;ATP6V0A2;ATP6V1B2;TCIRG1;ATP6V1E1;ATP6V0C;ATP6V1F;RAB7A
regulation of gluconeogenesis (GO:0006111)	2018-08-20	0.0320275	0.201457	0.105985	0.686873	-1.25656	4.32403	DGKQ;PGP;SIK1;NR1D1;ARPP19;FBP1;OGT;PTPN2
energy coupled proton transport, down electrochemical gradient (GO:0015985)	2018-06-14	0.043748	0.249544	0.125922	0.737614	-1.38161	4.3235	ATP5D;ATP6V0A2;TCIRG1;ATP5F1;ATP5G1;ATP5L
regulation of interferon-alpha production (GO:0032647)	2018-07-17	0.0375512	0.221669	0.11562	0.699138	-1.3169	4.32214	IFIH1;SETD2;TBK1;RIPK2;LILRA4;HAVCR2;HSPD1
positive regulation of establishment of protein localization to mitochondrion (GO:1903749)	32/111	0.0162101	0.127718	0.0864209	0.628753	-1.04797	4.31985	YWHAE;GSK3A;YWHAB;UBE2D3;HTRA2;CYB5R1;UBL5;UGCG;E2F1;RAC2;PLAGL2;PMAIP1;SNIP1;YWHAG;YWHAH;SH3GLB1;STARD7;HUWE1;WDR75;RNASE2;WBP11;DYNLL2;YWHAZ;SREBF2;KAT2A;PINK1;MIS18A;TFDP1;TFDP2;BCL2;NMUR1;BAP1
negative regulation of mitochondrion organization (GO:0010823)	1934-12-01	0.027281	0.179866	0.0987839	0.666682	-1.19933	4.31948	PSMD10;VAT1;PINK1;PRELID1;ACAA2;GPX1;BNIP3;MUL1;TRIAP1;SLC25A5;TMEM14A;HSPA1A
gluconeogenesis (GO:0006094)	14/42	0.0295591	0.192773	0.105007	0.686378	-1.22607	4.31745	SLC25A1;GOT1;MDH2;PGAM1;GOT2;BPGM;ENO1;POLR2D;CRY1;ALDOA;FBP1;GAPDH;SLC25A11;PGM1
regulation of viral release from host cell (GO:1902186)	2018-09-26	0.0590414	0.298738	0.150887	0.773522	-1.52043	4.30209	DDB1;TRIM8;TRIM62;VPS4B;TRIM35;CHMP3;CHMP4B;TRIM25;VPS37B
regulation of cell cycle G2/M phase transition (GO:1902749)	26/85	0.0132658	0.109605	0.0733282	0.598665	-0.994867	4.30038	YWHAE;DCTN2;CETN2;SSNA1;ACTR1A;TUBA1A;HAUS7;PPP2R1A;PRKAR2B;PRKACA;YWHAG;CEP78;OFD1;DYNC1H1;HSP90AA1;CEP135;TUBB;HAUS6;CSNK1E;TUBB4B;TUBA4A;HAUS1;CDK6;CDK2;FGFR1OP;MAPRE1
activation of cysteine-type endopeptidase activity (GO:0097202)	2018-05-13	0.0989752	0.422969	0.19952	0.86906	-1.85833	4.29812	RIPK2;PERP;CIDEB;BAK1;TBC1D10A
nucleic acid phosphodiester bond hydrolysis (GO:0090305)	23/74	0.0157122	0.125286	0.0787549	0.621402	-1.02752	4.26763	FEN1;ENDOG;PCNA;PARP1;RFC1;RNASE6;RPA2;RNASE2;GTF2H5;DDB2;EDC3;DDB1;ISG20;POLD4;PAPD7;ERCC1;RPA3;XRN2;ZC3H12A;ERCC5;DCP1A;CUL4B;DCP1B
JAK-STAT cascade involved in growth hormone signaling pathway (GO:0060397)	2018-07-16	0.0265714	0.178274	0.0958122	0.662278	-1.16743	4.23533	LYN;PTPN1;STAT5B;STAT3;MAPK1;JAK3;MAPK3
cellular response to arsenic-containing substance (GO:0071243)	2018-05-13	0.0989752	0.422969	0.19952	0.86906	-1.8304	4.23351	DAXX;DDX3X;HSF1;ZC3H12A;HNRNPA1
positive regulation of innate immune response (GO:0045089)	13/39	0.0352865	0.211303	0.11538	0.699138	-1.26192	4.22019	DHX9;RIOK3;SH2D1B;CD1D;DDX60;HLA-E;PLSCR1;RPS19;POLR3C;TLR8;ADAM8;UBE2K;TLR2
positive regulation of helicase activity (GO:0051096)	2018-03-07	0.147912	0.514705	0.252447	0.90182	-2.19755	4.19982	CHTOP;MSH3;SSBP1
negative regulation of cyclin-dependent protein serine/threonine kinase activity involved in G1/S transition of mitotic cell cycle (GO:0031658)	2018-04-08	0.056199	0.287219	0.146768	0.766378	-1.45837	4.19844	CDKN2D;CDK6;CDK4;PTEN
negative regulation of alcohol biosynthetic process (GO:1902931)	2018-04-10	0.120733	0.473095	0.223711	0.897398	-1.98384	4.19417	PLEK;ERLIN1;NFKB1;SOD1
cytoplasmic translational initiation (GO:0002183)	2018-05-13	0.0989752	0.422969	0.19952	0.86906	-1.81337	4.19411	EIF2S3;EIF4H;DENR;EIF3D;EIF3A
toll-like receptor signaling pathway (GO:0002224)	27/87	0.0096109	0.0887115	0.0615574	0.543642	-0.902927	4.19397	ITGB2;UBE2D3;PIK3R4;LY96;UBE2D1;BCL10;HMGB1;CTSS;HSPD1;RPS6KA3;IRAK1;IRAK2;MAP3K1;CHUK;RIPK2;CD180;CNPY3;TICAM1;TNIP1;TRAF3;MAPKAPK2;TLR8;TLR7;TAB1;PIK3AP1;S100A9;TLR2
regulation of protein oligomerization (GO:0032459)	2018-09-24	0.036032	0.214362	0.113604	0.693928	-1.25042	4.15557	SH3GLB1;TCL1A;AIM2;BAX;EP300;PMAIP1;SNX9;DNM1L;SORL1
regulation of organelle organization (GO:0033043)	33/114	0.0139184	0.113966	0.0798645	0.621402	-0.971844	4.15419	SCARB2;CLIC4;STMN3;PARL;LMAN1;RHOT2;TBC1D10C;TBC1D13;MAPK1;VPS35;EVI5L;DNM1L;TBC1D17;TBC1D22A;TBC1D10A;TBC1D22B;MAPK3;FIS1;TMED9;SURF4;TBC1D8;MSN;MUL1;TBC1D9;GOLPH3;PINK1;SYT11;TBC1D5;SGSM3;TBC1D25;CRIPAK;EZR;S100A9
regulation of lipopolysaccharide-mediated signaling pathway (GO:0031664)	2018-07-19	0.0674295	0.327402	0.160954	0.795884	-1.53537	4.1404	SCARB2;CD180;LY86;CARD16;TRIB1;BMP6;CD55
positive regulation of lamellipodium organization (GO:1902745)	2018-08-22	0.0559718	0.287219	0.14532	0.766378	-1.43511	4.13729	CDC42;ARPC2;RAC2;TWF2;BRK1;RAC1;WASF2;CORO1C
proteasomal ubiquitin-independent protein catabolic process (GO:0010499)	2018-09-25	0.0466021	0.2619	0.131553	0.756058	-1.34917	4.13669	PSMB6;PSMA3;PSMB4;PSMB2;PSMA2;PSMB3;PSMB1;PSMB10;PSMB8
negative regulation of ERK1 and ERK2 cascade (GO:0070373)	14/41	0.0240034	0.166169	0.0931858	0.660102	-1.10652	4.12684	LYN;PTPN1;DUSP3;RGS14;GSTP1;PTEN;RANBP9;SYNJ2BP;DUSP6;TNIP1;ITGB1BP1;EZR;GBP1;PTPN2
positive regulation of protein complex assembly (GO:0031334)	26/89	0.0239428	0.166169	0.102914	0.675595	-1.10557	4.12608	GSK3B;VCP;PLEK;TNF;BCLAF1;TCL1A;DHX33;SUMO1;RPS3;PMAIP1;SNX9;SH3GLB1;JUN;PARP1;RPA2;GTF2H5;DDB2;DDB1;TPPP3;AIM2;TAL1;ERCC1;RPA3;BAX;ERCC5;CUL4B
protein targeting to membrane (GO:0006612)	20/62	0.0154173	0.123582	0.0759649	0.612141	-0.986207	4.11472	RTP4;ATG3;ICMT;ARL6IP1;ZDHHC20;SSR2;ZDHHC12;ZDHHC24;ZDHHC6;ZDHHC21;ZDHHC7;SRP14;ZDHHC2;ZDHHC3;GOLGA7B;ZDHHC18;TAOK2;CHMP4B;RAB8B;SEC63
tRNA processing (GO:0008033)	20/63	0.0184468	0.140942	0.0841723	0.621402	-1.02972	4.11154	CPSF4;PTCD1;AARS2;POP7;TRMT10C;CPSF1;TSEN15;NSUN2;RPP30;URM1;ADAT1;SARS;NSUN6;C9ORF64;ADAT2;THG1L;QTRT1;FAM98B;TRMT61A;AARS
protein localization to vacuole (GO:0072665)	2018-04-10	0.120733	0.473095	0.223711	0.897398	-1.9444	4.11079	SH3GLB1;KPTN;LAMTOR4;C12ORF66
post-translational protein modification (GO:0043687)	91/358	0.00691266	0.0685681	0.080281	0.621402	-0.822875	4.09331	SERPINA1;DCAF5;FBXO21;DCAF7;DCAF6;DDA1;PSMD9;PSMD6;LGALS1;STS;PSMD4;PSMD2;PSMD3;UBXN7;FBXO6;QSOX1;TIMP1;SKP2;FBXO7;SKP1;RAB2A;FBXW5;ESCO1;WSB2;FN3KRP;ADAM10;PDIA6;RABGGTA;CKAP4;KCTD6;DDB2;KCTD7;KLHL42;DDB1;DNAJC3;PSMA3;PSMA2;PSME1;FAM20C;PSMD10;CUL7;PSMD11;PSMD14;PSMD13;DCUN1D1;NEDD8;RNF7;FBXO41;PSMB10;PSMB6;TGOLN2;DCAF16;SOCS3;PSMB4;CAND1;PSMB2;PSMB3;PSMB1;FEM1C;ARSG;CHML;VHL;ARSD;DCAF13;WDTC1;I…
positive regulation of vesicle fusion (GO:0031340)	2018-03-07	0.147912	0.514705	0.252447	0.90182	-2.14111	4.09196	C2CD5;ANXA1;AKT2
negative regulation of sequence-specific DNA binding transcription factor activity (GO:0043433)	39/141	0.0173195	0.133897	0.0948271	0.662278	-1.00774	4.0873	HDAC4;PSMD10;KDM1A;CEBPG;ARRB1;ARRB2;RNF2;PYCARD;IRAK1;SUMO1;IRAK2;SUFU;TMSB4X;ZC3H12A;PIM1;MAP2K5;HAVCR2;EGLN1;USP7;CHUK;PRMT2;FOXH1;COMMD6;KLF4;COMMD7;NFKBIA;PARP10;CYLD;DAP;ITCH;AIM2;BRMS1;TRAF3;BHLHE40;ID3;MAP3K10;SIK1;TRIB1;TAF3
telomere maintenance via telomere lengthening (GO:0010833)	2018-10-28	0.0389014	0.228458	0.119356	0.715666	-1.25759	4.08304	CTC1;HSP90AA1;HSP90AB1;RFC1;DKC1;PTGES3;NHP2;TERF2IP;NOP10;SMG5
protein homooligomerization (GO:0051260)	51/191	0.0147585	0.119045	0.0945511	0.662278	-0.96473	4.06724	CDA;PRF1;BRK1;CD3E;CD3D;GLS;THG1L;ALAD;GOLGA2;TCL1A;FLOT1;DNM1L;IKBKE;FCER1G;PDCD6IP;RIPK3;MIF;CAT;CHMP4B;HPRT1;ALDOA;FBP1;PEX11B;HTRA2;ITPR3;BCL10;SAMHD1;CD79B;CD79A;RNF213;NACC2;HSF1;STOM;GBP1;FIS1;PNPT1;TOR1A;TAF10;TMEM120A;MCOLN1;SOD2;TOR1B;EHD1;LETM1;SKI;EHD4;SYT11;ALOX5AP;CCDC88C;BAX;CD247
activation of protein kinase activity (GO:0032147)	62/234	0.00934341	0.086945	0.0790289	0.621402	-0.866809	4.05067	PRR5;PIK3CB;TNF;CRKL;STK10;SLK;PEA15;PRKACA;MAP3K5;DUSP5;MAP2K4;MAP2K1;MAP2K2;RIPK3;PDPK1;RIPK2;SLC11A1;F2R;MINK1;IL18;ZFP91;DUSP6;TGFBR2;MAPKAPK2;ERP29;RAPGEF1;ITGB1BP1;RAF1;CRK;PRKAA1;FPR1;ADRB2;STK4;PAK1;RAP1A;IRAK1;IRAK2;PRKAR2B;MAPK1;RICTOR;PLCG1;PAK2;PIBF1;MAP2K5;MAPK3;MAP3K2;MAP3K1;NEK4;GADD45A;INSR;EIF2AK2;TNFRSF10A;MTOR;SOD1;MAPK11;PINK1;TAOK3;STK25;TAOK2;TAB1;MAP3K13;MAP3K11
pattern recognition receptor signaling pathway (GO:0002221)	16/49	0.0253621	0.173472	0.0977307	0.665472	-1.09825	4.03552	FCN1;CD180;LY96;BCL10;CNPY3;HMGB1;CTSS;RPS6KA3;IRAK1;IRAK2;TRAF3;MAPKAPK2;TLR8;TLR7;S100A9;TLR2
positive regulation of transcription initiation from RNA polymerase II promoter (GO:0060261)	2018-07-18	0.0511302	0.27484	0.137375	0.758967	-1.35534	4.02993	PSMC6;PSMC3;PSMC4;GTF2B;PSMC1;SRF;GTF2F2
cellular defense response (GO:0006968)	18/57	0.025899	0.176389	0.100602	0.675595	-1.09973	4.01792	CX3CR1;BECN1;KLRC4;SH2D1A;PRF1;LY96;VEZF1;KIR3DL2;LILRB2;TCIRG1;RELA;SPN;TYROBP;GNLY;MNDA;CCR6;CD300C;ZNF148
negative regulation of fibroblast proliferation (GO:0048147)	2018-07-19	0.0674295	0.327402	0.160954	0.795884	-1.48424	4.00252	PARP10;SKI;CD300A;GSTP1;B4GALT7;EMD;CDC73
regulation of I-kappaB kinase/NF-kappaB signaling (GO:0043122)	55/205	0.010626	0.0959768	0.0809167	0.621402	-0.880649	4.00206	CD40;TRADD;ZFAND6;SECTM1;LITAF;TNF;PYCARD;TRIM8;LGALS1;TBK1;ZC3H12A;TNFSF10;TRIM25;CCR7;PIM2;IKBKE;TRIM22;TMED4;TRIM62;TLE1;CHUK;PDPK1;RIPK2;F2R;MUL1;RHOC;TICAM1;RHOA;PELI1;TERF2IP;CARD16;SLC20A1;GSTP1;BCL10;RELA;MTDH;IRAK1;S100A12;BRD4;CD74;NDFIP1;RIOK3;CFLAR;BST2;FKBP1A;NFKBIA;PER1;PINK1;PPP5C;TNIP1;VAPA;C18ORF32;CCDC22;CC2D1A;TMEM9B
regulation of innate immune response (GO:0045088)	22/70	0.0156845	0.125284	0.0780129	0.621402	-0.962444	3.99904	IFNAR2;PTPN1;HSP90AB1;DHX9;RIOK3;STAT2;SH2D1B;MUL1;TRAFD1;CD1D;SAMHD1;USP18;HLA-E;FGR;PLSCR1;POLR3C;CDC37;IRF1;TLR8;ADAM8;ABCE1;JAK1
regulation of cyclin-dependent protein serine/threonine kinase activity involved in G1/S transition of mitotic cell cycle (GO:0031657)	2018-06-15	0.060916	0.301871	0.151352	0.773522	-1.42593	3.99011	CDKN2D;ADAM17;CDK6;RGCC;CDK4;PTEN
inflammatory response (GO:0006954)	65/253	0.0158134	0.125873	0.107734	0.693542	-0.961374	3.98672	CD40;ITGB2;PIK3CD;HMGB1;PIK3CB;F11R;ITGAL;TNF;CXCL5;MMP25;IL18RAP;TBK1;C3AR1;CCR7;RAC1;JAK3;PF4V1;PTGIR;ANXA1;CHUK;SYK;RIPK2;NFAM1;SLC11A1;CD180;F2R;IL18;CYBB;CYBA;FOS;NFX1;MAPKAPK2;TLR8;ADAM8;S100A9;HDAC4;PTGER4;CEBPB;PXK;C5AR2;PTGER2;FPR1;AOAH;AIF1;RELA;PRDX5;CCL4;RELT;ABCF1;HNRNPA0;LYN;IL10RB;STAT3;TNFRSF10A;NMI;PPBP;LYZ;NFKB1;TNFRSF10D;ITCH;IL2RA;TOLLIP;CD27;FAS;PF4
respiratory chain complex III assembly (GO:0017062)	2018-04-10	0.120733	0.473095	0.223711	0.897398	-1.88222	3.97933	UQCRB;LYRM7;UQCR10;SLC25A33
positive regulation of phospholipid transport (GO:2001140)	2018-03-07	0.147912	0.514705	0.252447	0.90182	-2.08213	3.97925	PRELID1;ABCA7;TRIAP1
regulation of ribonucleoprotein complex localization (GO:2000197)	2018-03-07	0.147912	0.514705	0.252447	0.90182	-2.08154	3.97812	SETD2;ZC3H3;SUPT6H
activation of MAPK activity (GO:0000187)	35/118	0.0077804	0.0761213	0.0583535	0.543642	-0.818454	3.97453	PRKAA1;FPR1;PIK3CB;TNF;IRAK1;IRAK2;PEA15;MAPK1;MAP3K9;MAP2K5;MAP3K5;MAPK3;MAP3K2;SPAG9;DUSP5;MAP2K4;DAXX;MAP2K1;DBNL;MAP2K2;RIPK2;INSR;MUL1;MAPK8IP3;DUSP6;SOD1;ERN1;MAPK11;MDFIC;MAPKAPK2;TAOK2;ERP29;MAP3K10;TAB1;MAP3K11
negative regulation of protein localization to membrane (GO:1905476)	2018-09-25	0.0466021	0.2619	0.131553	0.756058	-1.2907	3.95742	GDI1;TMBIM1;NUMB;INPP5K;PPP2R5A;ITGB1BP1;GBP1;AP2M1;PICALM
mitochondrial respiratory chain complex IV assembly (GO:0033617)	2018-08-21	0.0429095	0.247542	0.124843	0.73601	-1.25647	3.95621	COA4;SURF1;COX16;PET100;COX14;TIMM21;COA5;COX20
negative regulation of glycoprotein biosynthetic process (GO:0010561)	2018-04-08	0.056199	0.287219	0.146768	0.766378	-1.36589	3.9322	ABCA7;ITM2A;JAK3;ITM2B
myeloid cell activation involved in immune response (GO:0002275)	2018-05-12	0.0724293	0.342932	0.166891	0.80557	-1.49715	3.93023	PYCARD;FCER1G;SYK;DOCK2;SLAMF1
negative regulation of GTPase activity (GO:0034260)	2018-09-23	0.0272264	0.179866	0.0970974	0.664129	-1.08305	3.90286	ARFGEF1;LRCH1;RASA4;RCC2;ARL2;TMED2;RRP1B;F11R;GMIP
positive regulation of interleukin-2 production (GO:0032743)	2018-08-21	0.0429095	0.247542	0.124843	0.73601	-1.23943	3.90254	ANXA1;IRF4;PDE4D;CD28;RPS3;SPTBN1;CCR2;RUNX1
maturation of LSU-rRNA from tricistronic rRNA transcript (SSU-rRNA, 5.8S rRNA, LSU-rRNA) (GO:0000463)	2018-04-10	0.120733	0.473095	0.223711	0.897398	-1.84584	3.90242	PES1;NOL9;WDR12;FTSJ3
viral genome replication (GO:0019079)	2018-09-23	0.0272264	0.179866	0.0970974	0.664129	-1.08285	3.90213	CDC42;VCP;CTBP2;CTBP1;ROCK2;PCBP1;UBP1;DEK;RAB5A
regulation of B cell proliferation (GO:0030888)	14/44	0.0433857	0.249345	0.131225	0.756058	-1.24261	3.89883	LYN;SASH3;VAV3;CD74;CD300A;RC3H1;IRS2;MIF;IKZF3;GPR183;BCL2;CTLA4;MNDA;NCKAP1L
positive regulation of mRNA splicing, via spliceosome (GO:0048026)	2018-05-11	0.0503127	0.274639	0.136598	0.758967	-1.30225	3.89308	SNW1;NCBP1;THRAP3;TRA2B;PRDX6
DNA repair (GO:0006281)	73/289	0.0164905	0.129015	0.115681	0.699138	-0.94751	3.8895	BTG2;FEN1;SETD2;CETN2;NUDT1;CIB1;NUCKS1;HMGB1;BABAM1;NIPBL;SUMO1;FBXO6;RBM14;SLC30A9;DTX3L;PARP1;ACTR5;H2AFX;NSMCE1;RECQL;CSNK1E;SMC1A;INIP;DDB2;WDR33;DDB1;RNF168;EID3;NSMCE4A;PAPD7;POLG2;IRF4;MSH3;UBE2V2;ASF1A;FTO;VCP;PCNA;RNASEH2A;PRKDC;DOT1L;PDS5B;PDS5A;POLD4;RAD21;TDG;RPS3;ASCC3;CDKN2D;MBD4;MGME1;UVRAG;UBE2B;GADD45A;MGMT;FANCA;HUWE1;APEX2;RPA2;INO80;UBE2A;FANCE;GTF2H5;MLH3;MTOR;FANCF;HINFP;HI…
regulation of mRNA processing (GO:0050684)	2018-10-29	0.0490641	0.274387	0.136461	0.758967	-1.28953	3.88745	CPSF4;AHCYL1;RBM26;PABPN1;SLTM;DHX9;SAFB2;CDK11B;SRSF10;SUPT6H
purine ribonucleoside monophosphate catabolic process (GO:0009169)	2018-03-07	0.147912	0.514705	0.252447	0.90182	-2.02858	3.8769	HPRT1;NUDT3;NUDT4
establishment or maintenance of actin cytoskeleton polarity (GO:0030950)	2018-06-15	0.060916	0.301871	0.151352	0.773522	-1.38297	3.8699	RICTOR;RHOF;RHOC;ARHGAP35;RHOA;RHOB
exit from mitosis (GO:0010458)	2018-05-13	0.0989752	0.422969	0.19952	0.86906	-1.67225	3.86773	CTDP1;UBE2S;PPP2R2D;CHMP4B;CHMP7
protein maturation by iron-sulfur cluster transfer (GO:0097428)	2018-04-08	0.056199	0.287219	0.146768	0.766378	-1.34303	3.8664	NFU1;ISCA1;GLRX3;MAGEF1
antigen processing and presentation of endogenous peptide antigen (GO:0002483)	2018-03-07	0.147912	0.514705	0.252447	0.90182	-2.01709	3.85495	ERAP2;B2M;HLA-E
antigen processing and presentation of peptide antigen via MHC class I (GO:0002474)	2018-10-29	0.0490641	0.274387	0.136461	0.758967	-1.27804	3.85281	PDIA3;FCER1G;SEC24A;ERAP2;SAR1B;HLA-B;HLA-C;B2M;HLA-E;TAPBP
positive regulation of interleukin-6 secretion (GO:2000778)	2018-07-18	0.0511302	0.27484	0.137375	0.758967	-1.2943	3.84844	IFIH1;PYCARD;XBP1;DHX9;F2R;TLR8;HMGB1
protein localization to Golgi apparatus (GO:0034067)	2018-09-24	0.036032	0.214362	0.113604	0.693928	-1.15411	3.8355	GAK;ARFRP1;GOLPH3;COG7;VPS13C;GBF1;ARL1;RAB6A;SORL1
negative regulation of type I interferon-mediated signaling pathway (GO:0060339)	2018-03-07	0.147912	0.514705	0.252447	0.90182	-1.99382	3.81047	CNOT7;MUL1;PTPN2
T cell activation (GO:0042110)	27/89	0.013181	0.109143	0.0736767	0.600052	-0.878822	3.80441	BLK;TXK;PIK3CD;CD1C;CD3E;SLA2;CD3D;HSPD1;DPP4;PPP3CB;CLEC7A;KIF13B;CCR7;FYN;MICA;SOX4;NCK1;MSN;DDOST;CD2;FKBP1A;ZAP70;IRF4;LCK;CD7;CD28;PTPN2
negative regulation of cytokine production (GO:0001818)	32/111	0.0162101	0.127718	0.0864209	0.628753	-0.922361	3.80208	PTGER4;UBA7;LEF1;ARRB1;UBE2L6;HMGB1;TNF;IFIH1;TBK1;RNF216;C1QBP;TBX21;ZC3H12A;TRIM25;NCKAP1L;RAC1;IKBKE;JAK3;PIBF1;HAVCR2;SLAMF1;SRGN;SLC11A1;SARS;ISG15;CYLD;ITCH;NPLOC4;RGCC;RNF125;TRAF3;PDCD4
regulation of protein export from nucleus (GO:0046825)	1932-11-01	0.0408941	0.238627	0.123708	0.734057	-1.18571	3.79044	YWHAE;GSK3B;SETD2;BAG3;ZC3H3;TPR;ANP32B;CAMK1;EMD;SUPT6H;SOX4
beta-catenin destruction complex disassembly (GO:1904886)	2018-08-23	0.0713027	0.342932	0.16732	0.80557	-1.43465	3.78865	GSK3B;FRAT1;FRAT2;CSNK1A1;DVL1;DVL2;DVL3;PPP1CA
negative regulation of vascular endothelial growth factor receptor signaling pathway (GO:0030948)	2018-04-10	0.120733	0.473095	0.223711	0.897398	-1.78587	3.77564	PTPN1;HHEX;PDCD6;FAM129B
protein alpha-1,2-demannosylation (GO:0036508)	2018-09-25	0.0466021	0.2619	0.131553	0.756058	-1.23134	3.77542	EDEM3;RNF139;MAN1A2;AMFR;SEL1L;DERL2;MAN1A1;MAN1B1;RNF5
negative regulation of canonical Wnt signaling pathway (GO:0090090)	41/149	0.0163443	0.128311	0.0931566	0.660102	-0.916624	3.77088	PSMD10;GSK3B;GSK3A;PSMD11;PSMD14;HDAC1;PSMD13;CHD8;LEF1;KLHL12;STK4;PSMB10;PSMB6;PSMD9;PSMB4;PSMD6;PSMB2;PSMD4;PSMB3;PSMD2;RUVBL2;DVL1;PSMB1;PSMD3;DVL2;DVL3;CSNK1A1;SIAH2;PSMB8;LATS1;CYLD;PSMA3;PSMC6;PSMC3;SDHAF2;PSMA2;PSMC4;PSMC1;PSME1;PFDN5;ANAPC2
positive regulation of DNA-templated transcription, elongation (GO:0032786)	2018-09-25	0.0466021	0.2619	0.131553	0.756058	-1.22902	3.7683	SUPT16H;DDX39B;CTR9;PAF1;EAPP;GTF2F2;SUPT6H;CDC73;BRD4
negative regulation by host of viral transcription (GO:0043922)	2018-05-13	0.0989752	0.422969	0.19952	0.86906	-1.62653	3.76197	JUN;REST;HDAC1;CCL4;INPP5K
cellular response to angiotensin (GO:1904385)	2018-04-09	0.0855294	0.384045	0.183925	0.838185	-1.5296	3.76112	AHCYL1;CA2;NFKB1;RELA
negative regulation of cAMP-mediated signaling (GO:0043951)	2018-03-07	0.147912	0.514705	0.252447	0.90182	-1.9663	3.75787	CDC34;UBE2B;PDE3B
negative regulation of cysteine-type endopeptidase activity involved in apoptotic process (GO:0043154)	22/69	0.013186	0.109143	0.0706588	0.583797	-0.866658	3.75142	CDKN2D;YWHAE;DDX3X;GPX1;ARL6IP1;SIAH2;LEF1;IFI6;DHCR24;TNFRSF10A;TRIAP1;KLF4;TNFRSF10D;RPS6KA3;BIRC6;CARD16;RAF1;RFFL;PAK2;CD44;MAP2K5;NAIP
positive regulation of protein deubiquitination (GO:1903003)	2018-03-08	0.202939	0.602676	0.304764	0.924471	-2.35129	3.74995	VCP;TNIP1;ZC3H12A
positive regulation of transcription from RNA polymerase I promoter (GO:0045943)	2018-08-22	0.0559718	0.287219	0.14532	0.766378	-1.29867	3.74394	DHX33;MARS;NCL;HEATR1;WDR75;NOL11;MTOR;WDR43
citrate metabolic process (GO:0006101)	2018-03-07	0.147912	0.514705	0.252447	0.90182	-1.95873	3.74342	ACLY;STAT5B;ACO2
regulation of mRNA metabolic process (GO:1903311)	2018-06-16	0.0815228	0.37624	0.178845	0.834671	-1.49099	3.73772	RBM26;SLTM;DHX9;SAFB2;CDK11B;SUPT6H
negative regulation of myeloid cell differentiation (GO:0045638)	2018-08-23	0.0713027	0.342932	0.16732	0.80557	-1.41194	3.72868	HSPA9;CDK6;MAFB;CTR9;PAF1;CIB1;CDC73;PF4
mesenchymal cell development (GO:0014031)	2018-06-16	0.0815228	0.37624	0.178845	0.834671	-1.48712	3.72803	NOTCH1;PEF1;PDCD6;NOLC1;KLHL12;TAPT1
positive regulation of sequence-specific DNA binding transcription factor activity (GO:0051091)	57/216	0.0133308	0.109943	0.0930744	0.660102	-0.862235	3.72285	ATF2;CD40;KDM1A;CRTC1;TRADD;PTEN;AKR1B1;CIB1;TNF;PYCARD;TRIM8;EP300;TRIM25;TRIM22;TRIM62;CAMK1D;CHUK;RIPK3;RIPK2;BUD31;NFAM1;ARID5B;AIM2;TERF2IP;ADAM8;PRKCQ;CARD16;S100A9;CARD11;TLR2;HDAC4;MTPN;GTF2A2;DHX9;SRF;CEBPG;BCL10;PRKCZ;RELA;MTDH;DHX33;IRAK1;IRAK2;DVL2;RPS3;S100A12;EIF2AK2;CFLAR;NFKB1;HIPK2;NFKBIA;COPS5;RGCC;JMY;TAB1;MAP3K13;HSPA1A
isotype switching (GO:0045190)	2018-05-12	0.0724293	0.342932	0.166891	0.80557	-1.40579	3.69039	RNF168;EXOSC6;CCR6;BATF;HSPD1
pseudouridine synthesis (GO:0001522)	2018-06-16	0.0815228	0.37624	0.178845	0.834671	-1.47088	3.68732	RPUSD4;MRPL1;DKC1;NHP2;PUSL1;NOP10
corticosteroid receptor signaling pathway (GO:0031958)	2018-03-07	0.147912	0.514705	0.252447	0.90182	-1.92789	3.68447	RBM14;ARID1A;YWHAH
endosome organization (GO:0007032)	1937-12-01	0.0514754	0.275723	0.14261	0.766378	-1.24142	3.68285	SNX3;ARFGEF2;VPS18;PLEKHF1;RNF26;VPS33B;FAM109B;RAB27A;DNAJC13;HOOK3;LAMTOR1;RAB22A
mitotic sister chromatid segregation (GO:0000070)	25/83	0.0181947	0.139249	0.0871281	0.632448	-0.918157	3.67871	BECN1;PHF23;VPS4B;PDS5B;PDS5A;NIPBL;CDC23;CHTF8;CHMP1B;CHMP1A;RRS1;ZNF207;SPDL1;PIBF1;NAA50;INO80;TUBG2;SMC1A;NDC80;PAPD7;CHMP4B;PHF13;CHMP7;RAN;CHMP5
response to lead ion (GO:0010288)	2018-03-07	0.147912	0.514705	0.252447	0.90182	-1.91691	3.66348	PPP2CA;PPP5C;PPP1CA
positive regulation of CD4-positive, alpha-beta T cell activation (GO:2000516)	2018-04-08	0.056199	0.287219	0.146768	0.766378	-1.27015	3.65657	NCKAP1L;PRKCQ;CD55;TGFBR2
positive regulation by host of viral process (GO:0044794)	2018-05-12	0.0724293	0.342932	0.166891	0.80557	-1.39137	3.65255	VAPA;YTHDC2;NUCKS1;PPIB;SMC3
positive regulation of tumor necrosis factor superfamily cytokine production (GO:1903557)	1933-11-01	0.050612	0.274639	0.140038	0.766378	-1.22343	3.65018	CD2;PYCARD;ARFGEF2;LY96;ADAM8;CYBA;MIF;RASGRP1;HLA-E;PF4;TLR2
negative regulation of lymphocyte apoptotic process (GO:0070229)	2018-04-10	0.120733	0.473095	0.223711	0.897398	-1.72575	3.64853	BCL6;IRS2;PRKCQ;FOXP1
nucleic acid-templated transcription (GO:0097659)	23/77	0.0251483	0.172786	0.103232	0.676708	-0.990307	3.64726	GTF3C3;GTF3C6;AKR1B1;ARNT;ASH2L;BAZ1B;GATA2;NR3C1;ILF2;PWP1;PPP5C;POLR3A;POLR2A;RRAGC;POLR2C;POLR2D;DRG1;E2F1;POLR2E;POLR2G;POLR2J;POLR2K;POLR2L
negative regulation of fat cell differentiation (GO:0045599)	1933-11-01	0.050612	0.274639	0.140038	0.766378	-1.21682	3.63046	WNT10B;CCDC85B;ZADH2;E2F1;TRIB3;GATA2;TNF;TRIB2;ZFPM1;FOXO1;ZFP36L2
G1/S transition of mitotic cell cycle (GO:0000082)	31/106	0.0144537	0.11709	0.0802823	0.621402	-0.85676	3.62993	PCNA;MCM7;PRIM1;ACVR1B;ORC5;NPAT;PPP6C;ORC2;E2F1;EIF4EBP1;PIM2;BRD4;CDKN2D;RANBP2;PLK3;RPA2;HINFP;DHFR;LATS1;POLE4;CDC34;CDK6;TFDP1;TFDP2;CDK4;RPA3;CDK2;MCM5;MCM6;CUL4B;MCM2
pinocytosis (GO:0006907)	2018-04-10	0.120733	0.473095	0.223711	0.897398	-1.71184	3.61913	PYCARD;MAPKAPK2;PPT1;DOCK2
negative regulation of protein targeting to membrane (GO:0090315)	2018-03-07	0.147912	0.514705	0.252447	0.90182	-1.89171	3.61532	GDI1;INPP5K;ITGB1BP1
purine nucleoside monophosphate biosynthetic process (GO:0009127)	2018-05-13	0.0989752	0.422969	0.19952	0.86906	-1.56127	3.61103	ADSL;ATIC;GMPS;ADSS;GART
peptide catabolic process (GO:0043171)	2018-09-26	0.0590414	0.298738	0.150887	0.773522	-1.27332	3.60288	ERAP2;XPNPEP1;CPQ;ANPEP;RNPEP;CTSH;ECE1;TPP1;LTA4H
positive regulation of microtubule polymerization (GO:0031116)	2018-09-25	0.0466021	0.2619	0.131553	0.756058	-1.17478	3.60201	MECP2;PAK1;NUMA1;RPS3;ARL2;SLAIN2;RAC1;MAPRE1;HSPA1A
negative regulation of natural killer cell mediated cytotoxicity (GO:0045953)	2018-04-10	0.120733	0.473095	0.223711	0.897398	-1.70092	3.59605	SERPINB9;ARRB2;MICA;HLA-E
positive regulation of steroid biosynthetic process (GO:0010893)	2018-04-09	0.0855294	0.384045	0.183925	0.838185	-1.4621	3.59516	PRKAA1;STARD4;NR1D1;TNF
positive regulation of transcription of Notch receptor target (GO:0007221)	2018-07-18	0.0511302	0.27484	0.137375	0.758967	-1.20821	3.59247	KAT2B;CREBBP;NOTCH1;SNW1;PLXND1;MAML1;EP300
positive regulation of tumor necrosis factor production (GO:0032760)	15/48	0.0434518	0.249411	0.132484	0.758967	-1.14407	3.58793	ARFGEF2;DHX9;LY96;CYBA;MIF;RASGRP1;HLA-E;CD2;IFIH1;PYCARD;SPN;CCR2;HAVCR2;PF4;TLR2
cellular response to interferon-gamma (GO:0071346)	33/117	0.0204082	0.145923	0.0993909	0.669789	-0.921436	3.58606	CAMK2D;CIITA;EPRS;AIF1;OASL;TRIM8;MT2A;CCL4;TRIM68;TRIM25;CD58;IL12RB1;B2M;GBP1;TRIM22;JAK1;TRIM62;IFNGR1;IFNGR2;HLA-B;HLA-C;RPL13A;HLA-E;IRF4;IRF1;IRF2;HLA-DPB1;HLA-DRA;IRF8;GAPDH;CD44;HLA-DRB1;IRF9
protein alkylation (GO:0008213)	2018-10-30	0.0608566	0.301871	0.154778	0.786629	-1.27555	3.57056	EEF1A1;PCMT1;VCP;PRMT2;FAM98B;FAM98A;RPS2;SNRPD3;LCMT1;SNRPB
regulation of double-strand break repair (GO:2000779)	1935-12-01	0.0341699	0.206086	0.112374	0.693542	-1.05551	3.56384	SETD2;RNF169;KDM1A;PPP4R2;WDR70;MGMT;UBR5;RPA2;TERF2IP;TRIP12;DEK;OTUB1
regulation of cellular catabolic process (GO:0031329)	18/56	0.0216597	0.153431	0.0907555	0.64994	-0.925858	3.54817	OSBPL7;ROCK1;CISD2;RAB39B;HMGB1;C9ORF72;TPCN2;RRAGA;DRAM1;RRAGC;RRAGB;PSAP;EP300;LONP2;PIP4K2A;PIP4K2B;SMCR8;ULK1
UV protection (GO:0009650)	2018-05-11	0.0503127	0.274639	0.136598	0.758967	-1.18308	3.53681	FEN1;GPX1;CAT;SDF4;ERCC5
positive regulation of protein binding (GO:0032092)	19/61	0.0259429	0.176389	0.101566	0.675595	-0.967818	3.53433	GSK3B;DTX3L;RIPK2;AMFR;RPL11;SYAP1;STK4;TMEM173;SPPL3;HIPK2;FKBP1A;PPP2CA;TIAM1;GNL3L;TRAF4;FLOT1;TRIB3;B2M;RAN
macromolecular complex assembly (GO:0065003)	34/121	0.0198827	0.143815	0.0986954	0.666682	-0.901998	3.53394	CD40;SF3B3;SLC2A1;WAS;CAPG;WASL;CD3E;EPRS;PPP2R1A;HSF1;NCKAP1L;KPNA3;MDN1;CD74;DARS;CREBBP;ST13;FANCA;RANBP9;DNAJB14;CD2AP;TAPBP;AFG3L2;CAPZA1;IL2RB;FAS;GEMIN5;PPIH;LLGL1;PPID;VAMP2;PICALM;SKAP2;VAMP3
sterol biosynthetic process (GO:0016126)	13/41	0.0518222	0.276931	0.144406	0.766378	-1.1924	3.52942	G6PD;ACAA2;CNBP;FAXDC2;CYP51A1;DHCR24;MSMO1;ACAT2;ACAT1;ACLY;PMVK;MVD;LBR
protein geranylgeranylation (GO:0018344)	2018-03-07	0.147912	0.514705	0.252447	0.90182	-1.8428	3.52184	PGGT1B;CHML;RABGGTA
negative regulation of JNK cascade (GO:0046329)	2018-10-29	0.0490641	0.274387	0.136461	0.758967	-1.16227	3.50383	DNAJA1;PER1;ITCH;PINK1;DUSP3;NCOR1;TAOK3;GSTP1;PDCD4;AIDA
apoptotic DNA fragmentation (GO:0006309)	2018-06-16	0.0815228	0.37624	0.178845	0.834671	-1.39654	3.50094	DFFA;H1F0;ENDOG;DNASE2;HMGB1;KPNA1
regulation of sprouting angiogenesis (GO:1903670)	2018-07-20	0.0864921	0.384045	0.186202	0.838185	-1.4273	3.4936	PDPK1;E2F2;KLF4;SYNJ2BP;EPN1;KLF2;JAK1
response to alcohol (GO:0097305)	2018-09-26	0.0590414	0.298738	0.150887	0.773522	-1.2345	3.49304	SMAD2;TGFBR3;ABCA2;GOT2;PMVK;SDF4;CCR7;SOD1;TGFBR2
cellular protein complex assembly (GO:0043623)	40/145	0.0168276	0.13098	0.093998	0.662278	-0.854402	3.49001	NUP205;AARS2;HIP1;HSP90AB1;PSMD11;PSMD13;POMP;ARL2;ADRB2;CD3E;TOMM20;RTN4;HSPD1;CAND1;SAMM50;PSMD4;TESPA1;EIF4H;NCK1;SKP1;SMAD2;CCT2;UVRAG;HSP90AA1;GPX4;HSPA4;PTGES3;ADRM1;TBCD;TBCC;CYBA;NUP153;FKBP1A;NUP93;EID2;TCP1;CHMP3;VAMP4;HSPA1A;PICALM
mitochondrial transmembrane transport (GO:1990542)	1933-11-01	0.050612	0.274639	0.140038	0.766378	-1.16954	3.4894	AFG3L2;MCUR1;PRKAB2;SMDT1;CPT2;UCP2;TIMM13;TIMM22;TIMM10;SLC25A33;SLC25A36
I-kappaB kinase/NF-kappaB signaling (GO:0007249)	18/58	0.030734	0.196122	0.111091	0.693542	-1.00078	3.4851	CHUK;ROCK1;RIPK2;ROCK2;TRADD;LY96;TICAM1;TNF;NFKB1;RELA;NFKBIA;TBK1;IRAK2;TLR8;TLR7;TAB1;CARD11;TLR2
negative regulation of receptor-mediated endocytosis (GO:0048261)	2018-06-15	0.060916	0.301871	0.151352	0.773522	-1.24362	3.47996	LRPAP1;UNC119;RAC1;ARF6;PICALM;UBQLN2
negative regulation of viral life cycle (GO:1903901)	19/62	0.0305938	0.195775	0.111757	0.693542	-0.996988	3.47645	APOBEC3C;FCN1;IFITM3;EIF2AK2;ISG15;ZC3HAV1;TNF;OASL;BST2;ISG20;PARP10;SNX3;TRIM8;PLSCR1;TNIP1;TRIM35;CHMP3;BANF1;APOBEC3A
negative regulation of lymphocyte activation (GO:0051250)	2018-07-20	0.0864921	0.384045	0.186202	0.838185	-1.41663	3.4675	DUSP3;LST1;TNFAIP8L2;SLA2;JAK3;PIBF1;MICA
poly(A)+ mRNA export from nucleus (GO:0016973)	2018-05-14	0.129657	0.490127	0.234074	0.90182	-1.69669	3.4661	NUP93;NXF1;HHEX;PABPN1;ZC3H3
endoplasmic reticulum calcium ion homeostasis (GO:0032469)	2018-07-19	0.0674295	0.327402	0.160954	0.795884	-1.28507	3.46541	FIS1;CAMK2D;BCL2;BAX;BAK1;HERPUD1;TMCO1
protein repair (GO:0030091)	2018-03-07	0.147912	0.514705	0.252447	0.90182	-1.81255	3.46404	PCMT1;MSRB2;MSRB1
positive regulation of glucose metabolic process (GO:0010907)	2018-05-12	0.0724293	0.342932	0.166891	0.80557	-1.31909	3.46281	AKT2;PMAIP1;IRS2;ARPP19;PTPN2
negative regulation of phagocytosis (GO:0050765)	2018-04-10	0.120733	0.473095	0.223711	0.897398	-1.63676	3.4604	SNX3;CD300A;HMGB1;TLR2
protein targeting to vacuole (GO:0006623)	2018-10-28	0.0389014	0.228458	0.119356	0.715666	-1.06506	3.45795	SCARB2;AP3M1;TMEM50A;TMEM50B;VPS13C;PIK3R4;VTI1A;SORL1;RAB7A;VTI1B
mitotic G1/S transition checkpoint (GO:0044819)	2018-05-11	0.0503127	0.274639	0.136598	0.758967	-1.15555	3.45451	PLK3;RFWD3;CDK2;RPA2;FBXO31
response to prostaglandin E (GO:0034695)	2018-05-13	0.0989752	0.422969	0.19952	0.86906	-1.49027	3.44684	PTGER4;TGFBR3;PTGER2;GNB1;CCR7
regulation of androgen receptor signaling pathway (GO:0060765)	2018-09-24	0.036032	0.214362	0.113604	0.693928	-1.03635	3.44416	PRMT2;HDAC1;FOXH1;SAFB2;TRIM68;EP300;ARRB2;PIAS2;FOXP1
viral RNA genome replication (GO:0039694)	2018-05-13	0.0989752	0.422969	0.19952	0.86906	-1.48217	3.42808	CDC42;ATG16L2;ROCK2;PCBP1;RAB5A
regulation of proteasomal protein catabolic process (GO:0061136)	13/40	0.0430016	0.247761	0.129437	0.752416	-1.08942	3.42789	GABARAPL2;OSBPL7;GPX1;PSMD14;ARAF;ALAD;PINK1;OPHN1;GNA12;PSME1;NUDT15;PRKACA;UBQLN4
maintenance of protein localization in endoplasmic reticulum (GO:0035437)	2018-04-10	0.120733	0.473095	0.223711	0.897398	-1.61665	3.41788	ANKRD13C;PDIA3;HSPA5;TAPT1
rRNA methylation (GO:0031167)	2018-08-24	0.0889381	0.391105	0.190728	0.856027	-1.40804	3.40719	TRMT112;EMG1;NSUN5P2;DIMT1;TFB2M;TFB1M;MRM1;FTSJ3
regulation of glycogen (starch) synthase activity (GO:2000465)	2018-04-08	0.056199	0.287219	0.146768	0.766378	-1.18015	3.39748	EPM2AIP1;GSK3B;GSK3A;INPP5K
negative regulation of T-helper cell differentiation (GO:0045623)	2018-04-09	0.0855294	0.384045	0.183925	0.838185	-1.38114	3.39607	ANXA1;TBX21;RC3H1;JAK3
positive regulation of T cell activation (GO:0050870)	22/69	0.013186	0.109143	0.0706588	0.583797	-0.784277	3.39482	XBP1;ANXA1;CD1D;LILRB2;CD3E;AIF1;SIRPB1;HSPD1;CCDC88B;PYCARD;ZAP70;HLA-DMB;LCK;ZMIZ1;CD28;HLA-DPB1;CCR7;NCKAP1L;PRKCQ;JAK3;CCR2;NCK1
regulation of proteolysis involved in cellular protein catabolic process (GO:1903050)	2018-08-24	0.0889381	0.391105	0.190728	0.856027	-1.40277	3.39444	LATS1;PINK1;GPX1;PSMD14;PSME1;NUDT15;PRKACA;CTSC
positive regulation of histone modification (GO:0031058)	2018-10-30	0.0608566	0.301871	0.154778	0.786629	-1.21083	3.38939	CHTOP;NIPBL;KDM1A;CTBP1;RUVBL2;AKAP8;PAF1;ARRB1;BRD7;MAPK3
Golgi to endosome transport (GO:0006895)	2018-07-21	0.108283	0.443719	0.212941	0.895489	-1.52392	3.38768	TGOLN2;RAB14;SORT1;VPS13C;GBF1;AP2A1;CORO7
negative regulation of macroautophagy (GO:0016242)	2018-08-22	0.0559718	0.287219	0.14532	0.766378	-1.17265	3.38064	PINK1;PHF23;CHMP4B;QSOX1;SMCR8;SEC22B;UBQLN4;MTOR
establishment of Golgi localization (GO:0051683)	2018-04-09	0.0855294	0.384045	0.183925	0.838185	-1.37298	3.37601	CDC42;STK25;COPG1;YWHAZ
protein trimerization (GO:0070206)	1933-11-01	0.050612	0.274639	0.140038	0.766378	-1.13133	3.37539	SKI;TCL1A;PNPT1;COL6A2;ALOX5AP;HSF1;BRK1;HTRA2;CD247;MIF;TRIM22
granzyme-mediated apoptotic signaling pathway (GO:0008626)	2018-03-07	0.147912	0.514705	0.252447	0.90182	-1.76478	3.37275	SRGN;LAMP1;BNIP3
positive regulation of ATP metabolic process (GO:1903580)	2018-08-24	0.0889381	0.391105	0.190728	0.856027	-1.39215	3.36875	PFKFB4;PINK1;PRKAA1;VCP;INSR;TMSB4X;ARNT;ENO1
regulation of histone H4 acetylation (GO:0090239)	2018-04-09	0.0855294	0.384045	0.183925	0.838185	-1.36915	3.3666	SPI1;CTBP1;ARRB1;KAT7
negative regulation of translation (GO:0017148)	26/89	0.0239428	0.166169	0.102914	0.675595	-0.900637	3.36126	BTG2;DDX3X;EIF4A3;EPRS;TOB1;METTL14;PAIP2B;FXR2;LARP1;RNF139;TPR;EIF4EBP1;RPS3;EIF4EBP2;EIF4EBP3;EIF2AK2;RPL13A;MEX3C;DHFR;CNOT7;CNOT1;CAPRIN1;NCL;EIF4E2;GAPDH;TNRC6A
negative regulation of intrinsic apoptotic signaling pathway in response to DNA damage (GO:1902230)	2018-09-25	0.0466021	0.2619	0.131553	0.756058	-1.09603	3.36054	CDKN2D;CD74;KDM1A;TAF9;MIF;TRIAP1;TAF9B;CD44;TPT1
purine-containing compound catabolic process (GO:0072523)	2018-06-15	0.060916	0.301871	0.151352	0.773522	-1.20065	3.35974	GPX1;DPYD;NUDT1;NT5C2;NUDT15;DNPH1
regulation of mRNA 3'-end processing (GO:0031440)	2018-05-11	0.0503127	0.274639	0.136598	0.758967	-1.12289	3.35689	NUDT21;AHCYL1;NCBP1;PAF1;CDC73
regulation of mitochondrial fission (GO:0090140)	2018-07-20	0.0864921	0.384045	0.186202	0.838185	-1.3714	3.35679	FIS1;PINK1;BNIP3;STAT2;MUL1;VPS35;DNM1L
regulation of B cell differentiation (GO:0045577)	2018-06-16	0.0815228	0.37624	0.178845	0.834671	-1.33762	3.35323	XBP1;SYK;CD27;NCKAP1L;IKZF3;ZFP36L2
RNA biosynthetic process (GO:0032774)	2018-10-27	0.0302841	0.194611	0.10351	0.677557	-0.955459	3.34137	POLR2A;TAF13;PRIM1;TAF10;SMARCA5;TAF7;RSF1;TTF2;TTF1;NAT14
regulation of trophoblast cell migration (GO:1901163)	2018-05-12	0.0724293	0.342932	0.166891	0.80557	-1.27174	3.33851	SMURF2;C1QBP;ARHGDIB;TIMP1;ACVR1B
maintenance of apical/basal cell polarity (GO:0035090)	2018-04-11	0.160973	0.53379	0.265419	0.904997	-1.82736	3.3377	PDCD6IP;PDZD11;LIN7C;LRCH4
chaperone-mediated protein complex assembly (GO:0051131)	2018-07-18	0.0511302	0.27484	0.137375	0.758967	-1.11451	3.31385	CCT2;HSP90AA1;HSP90AB1;HSPA4;PTGES3;HSPA1A;HSPD1
regulation of phagocytosis, engulfment (GO:0060099)	2018-03-07	0.147912	0.514705	0.252447	0.90182	-1.73389	3.31372	CD300A;STAP1;NCKAP1L
nuclear pore organization (GO:0006999)	2018-06-16	0.0815228	0.37624	0.178845	0.834671	-1.32172	3.31339	NUP93;NUP205;NUP133;TPR;NUP153;RTN4
response to reactive oxygen species (GO:0000302)	19/61	0.0259429	0.176389	0.101566	0.675595	-0.907237	3.3131	EGLN1;PLK3;JUN;GPX1;CHUK;GSTP1;HBB;FOS;SOD2;CAMKK2;SOD1;MAPK9;PRDX5;STK25;CAT;MAPK1;CCR7;ROMO1;MAPK3
mannose metabolic process (GO:0006013)	2018-03-08	0.202939	0.602676	0.304764	0.924471	-2.07212	3.30472	PMM1;MAN2A1;MAN2B2
cellular response to interleukin-15 (GO:0071350)	2018-05-14	0.129657	0.490127	0.234074	0.90182	-1.61712	3.30356	STAT5B;IL2RB;STAT3;JAK3;JAK1
regulation of interleukin-12 secretion (GO:2001182)	2018-03-07	0.147912	0.514705	0.252447	0.90182	-1.72504	3.2968	MAPK11;TLR8;FOXP1
exit from host cell (GO:0035891)	2018-03-07	0.147912	0.514705	0.252447	0.90182	-1.72055	3.2882	VPS4B;PPID;RAB7A
regulation of protein targeting (GO:1903533)	2018-03-07	0.147912	0.514705	0.252447	0.90182	-1.71949	3.28619	PINK1;HAX1;PARL
Rac protein signal transduction (GO:0016601)	2018-07-20	0.0864921	0.384045	0.186202	0.838185	-1.3383	3.27576	TIAM1;DBNL;RAC2;RHOG;BRK1;RAC1;AIF1
actin cytoskeleton reorganization (GO:0031532)	19/62	0.0305938	0.195775	0.111757	0.693542	-0.938574	3.27277	PTPN1;RALA;ANXA1;GPR65;MINK1;PLEK;DTNBP1;RHOG;RHOA;PAK1;RAP2A;CTTN;RAC2;S1PR1;MYH9;RICTOR;RAC1;WHAMM;EZR
transcription initiation from RNA polymerase I promoter (GO:0006361)	1934-11-01	0.0617703	0.305112	0.157446	0.795801	-1.17495	3.27145	TAF1D;RRN3;RRN3P1;POLR1A;TWISTNB;POLR2E;POLR1E;GTF2H5;POLR2K;MAPK3;POLR2L
positive regulation of proteasomal protein catabolic process (GO:1901800)	22/74	0.0295817	0.192773	0.112458	0.693542	-0.926938	3.26338	PSMD10;GSK3B;GSK3A;OSBPL7;VCP;ANKIB1;CSNK1A1;CSNK1E;PIAS1;RNF144A;RNF114;RNF125;SUMO1;RNF138;RNF19A;DVL1;SUMO2;TRIB3;ARIH1;TRIB1;TRIB2;HSPA1A
cortical cytoskeleton organization (GO:0030865)	2018-10-30	0.0608566	0.301871	0.154778	0.786629	-1.16581	3.26338	CDC42;ROCK1;ROCK2;PLEK;RAB13;NCKAP1L;EZR;TNF;LLGL1;ARF6
definitive hemopoiesis (GO:0060216)	2018-03-07	0.147912	0.514705	0.252447	0.90182	-1.70621	3.2608	TGFBR3;LYL1;ZFP36L2
positive regulation of binding (GO:0051099)	24/82	0.0285854	0.187653	0.112131	0.693542	-0.914708	3.25166	GSK3B;DTX3L;NCBP1;DHX9;RIPK2;AMFR;CEBPG;RPL11;EDF1;HMGB1;STK4;TMEM173;SPPL3;CLN5;HIPK2;NME1;FKBP1A;SKI;TIAM1;DPH3;FLOT1;TRIB3;B2M;RAN
negative regulation of cell cycle G1/S phase transition (GO:1902807)	2018-08-23	0.0713027	0.342932	0.16732	0.80557	-1.23098	3.25079	RBL1;PRMT2;CDK2AP2;PTEN;ZNF655;BRD7;KLF4;CDC73
negative regulation of cellular component organization (GO:0051129)	17/55	0.0364466	0.216547	0.12163	0.727392	-0.979655	3.24453	GSK3B;DFFA;DDX3X;AKR1B1;RPL13A;TFIP11;WASL;PRKCZ;TNF;CDC42;DNAJB2;DNAJB1;IMPACT;ULK1;RAF1;LCMT1;HSPA1A
cellular response to peptide hormone stimulus (GO:0071375)	31/111	0.0274484	0.180709	0.115991	0.700085	-0.902388	3.24449	C2CD5;GSK3A;PRKDC;PDE3B;SYAP1;IRS2;PIK3R1;FOXO1;RELA;GNG10;PRKAR2B;AKT2;GNG7;INPP5K;PRKACA;RAB8B;XBP1;GOT1;PARP1;PDPK1;INSR;GNG11;NFKB1;KAT2B;RAB31;MARS;GNB1;RAB13;TRIB3;SLC25A33;VAMP2
tRNA modification (GO:0006400)	18/58	0.030734	0.196122	0.111091	0.693542	-0.930391	3.23998	AARS2;NSUN2;URM1;NAT10;NSUN6;C9ORF64;OSGEP;ADAT2;THG1L;QTRT1;RPUSD4;TRMT112;YRDC;PUSL1;SEPHS1;SEPHS2;TRMT61A;AARS
positive regulation of antigen receptor-mediated signaling pathway (GO:0050857)	2018-06-17	0.105507	0.44145	0.208151	0.891322	-1.43971	3.23786	TESPA1;LCK;NFAM1;RPS3;STAP1;RELA
positive regulation of cellular process (GO:0048522)	124/520	0.0164311	0.128772	0.149253	0.773522	-0.784275	3.22225	CIB1;IRS2;SMC5;ETS1;CRKL;CXCL16;RPS6KA3;TCL1A;CCND2;RPS19;AKT2;NAMPT;ZC3H12A;ADNP2;IER5;IL6R;JUNB;SOX4;RPS9;SAP30BP;RPL23;F2R;NSMCE1;ADAM10;HCFC1;ACLY;TIAM1;ADAM17;RRAGA;EID3;STAMBP;EZR;S100A9;PSMD10;NOTCH1;HTRA2;CIAO1;DPP4;GRK5;NACC2;ZNF703;RPRD1B;SLAMF1;LYN;CHTOP;JUN;XBP1;JUND;INSR;H3F3A;CIDEB;MSN;INO80;UBE2A;EHD1;CNOT7;CDK4;FASN;CDK2;BCL2;FGFR1OP;CDK13;DDX3X;HSP90AB1;NUMA1;CITED2;PTEN;AKR1B1;H…
positive regulation of RNA polymerase II transcriptional preinitiation complex assembly (GO:0045899)	2018-04-09	0.0855294	0.384045	0.183925	0.838185	-1.31029	3.22187	PSMC6;PSMC3;PSMC4;PSMC1
positive regulation of endocytosis (GO:0045807)	20/65	0.0258712	0.176389	0.102278	0.675595	-0.880764	3.21886	CAMK1D;FCER1G;HIP1;SLC11A1;RAB27A;ABCA7;CYBA;CBL;GATA2;TNF;SIRPB1;PYCARD;RAB21;LMAN2;FLOT1;PPT1;ANKFY1;DOCK2;LDLRAP1;B2M
spermine metabolic process (GO:0008215)	2018-03-07	0.147912	0.514705	0.252447	0.90182	-1.68208	3.2147	AMD1;SMS;SAT2
protein localization to endoplasmic reticulum (GO:0070972)	2018-05-14	0.129657	0.490127	0.234074	0.90182	-1.57266	3.21273	PPP1R15A;HSPA5;VAPA;GBF1;TAPT1
negative regulation of stem cell differentiation (GO:2000737)	2018-04-11	0.160973	0.53379	0.265419	0.904997	-1.75769	3.21045	REST;NOTCH1;HNRNPU;ZFP36L2
regulation of amyloid-beta formation (GO:1902003)	2018-07-19	0.0674295	0.327402	0.160954	0.795884	-1.18937	3.20734	GSK3A;TMED10;ROCK1;ROCK2;ABCA7;SORL1;PICALM
cellular iron ion homeostasis (GO:0006879)	17/57	0.0501143	0.274639	0.146634	0.766378	-1.06937	3.20111	ATP6V1A;ATP6V1G1;NDFIP1;ATP6AP1;CCDC115;SLC11A1;SLC40A1;NEDD8;BMP6;SOD1;TMEM199;CAND1;ATP6V0A2;FLVCR1;FBXL5;FTL;SKP1
transcription from RNA polymerase I promoter (GO:0006360)	1934-11-01	0.0617703	0.305112	0.157446	0.795801	-1.14665	3.19267	TAF1D;RRN3;POLR1A;TWISTNB;POLR2E;POLR1E;TTF1;GTF2H5;POLR2K;MAPK3;POLR2L
cellular response to amino acid stimulus (GO:0071230)	1933-11-01	0.050612	0.274639	0.140038	0.766378	-1.06663	3.18235	RRAGA;XBP1;RRAGC;RRAGB;SESN2;FYN;LAMTOR2;LAMTOR1;LAMTOR4;LAMTOR3;MTOR
negative regulation of cell junction assembly (GO:1901889)	2018-07-20	0.0864921	0.384045	0.186202	0.838185	-1.29784	3.17674	ROCK1;ROCK2;RCC2;PTEN;ITGB1BP1;TNF;CORO1C
myeloid dendritic cell activation (GO:0001773)	2018-06-15	0.060916	0.301871	0.151352	0.773522	-1.13391	3.17296	PYCARD;HMGB1;DOCK2;BATF;SLAMF1;TGFBR2
immunological synapse formation (GO:0001771)	2018-03-07	0.147912	0.514705	0.252447	0.90182	-1.65633	3.16547	PRF1;MSN;CCR7
regulation of transcription of nuclear large rRNA transcript from RNA polymerase I promoter (GO:1901836)	2018-05-13	0.0989752	0.422969	0.19952	0.86906	-1.36703	3.16179	H2AFY2;MARS;NCL;NOL11;MTOR
secretory granule organization (GO:0033363)	2018-04-10	0.120733	0.473095	0.223711	0.897398	-1.47117	3.1103	SRGN;BLOC1S3;F2R;VPS33B
glycoside metabolic process (GO:0016137)	2018-05-15	0.164027	0.53379	0.270125	0.904997	-1.71499	3.10022	AKR7A2;FUCA1;AKR1B1;NAGA;GBA2
positive regulation of lymphocyte differentiation (GO:0045621)	2018-06-17	0.105507	0.44145	0.208151	0.891322	-1.37111	3.0836	ZAP70;XBP1;SYK;ZMIZ1;CD27;NCKAP1L
immunoglobulin mediated immune response (GO:0016064)	2018-04-09	0.0855294	0.384045	0.183925	0.838185	-1.24726	3.06687	CD74;FCER1G;CD27;TLR8
secondary alcohol biosynthetic process (GO:1902653)	1937-12-01	0.0514754	0.275723	0.14261	0.766378	-1.03272	3.06372	ACLY;G6PD;ACAA2;CNBP;CYP51A1;PMVK;DHCR24;MSMO1;MVD;LBR;ACAT2;ACAT1
cellular response to chemokine (GO:1990869)	2018-03-07	0.147912	0.514705	0.252447	0.90182	-1.60067	3.05911	LRCH1;ZC3H12A;RHOA
positive regulation of chromosome organization (GO:2001252)	2018-07-20	0.0864921	0.384045	0.186202	0.838185	-1.24848	3.0559	BECN1;FEN1;NUMA1;PPP1R10;RAD21;DHX36;HNRNPU
negative regulation of epidermal growth factor receptor signaling pathway (GO:0042059)	13/41	0.0518222	0.276931	0.144406	0.766378	-1.0309	3.05139	SH3KBP1;PTPRJ;STAM;CBL;EPN1;CDC42;RNF115;RNF126;STAM2;VPS25;PTPN2;RAB7A;SNX6
positive regulation of T cell migration (GO:2000406)	2018-07-21	0.108283	0.443719	0.212941	0.895489	-1.35871	3.02042	PYCARD;SPN;ADAM17;ADAM10;AIF1;RHOA;CCR2
positive regulation of transcription of nuclear large rRNA transcript from RNA polymerase I promoter (GO:1901838)	2018-04-10	0.120733	0.473095	0.223711	0.897398	-1.42717	3.01729	MARS;NCL;NOL11;MTOR
cellular response to exogenous dsRNA (GO:0071360)	2018-05-14	0.129657	0.490127	0.234074	0.90182	-1.47642	3.01612	IFIH1;DHX9;FLOT1;MUL1;TMEM173
positive regulation of T cell proliferation (GO:0042102)	19/62	0.0305938	0.195775	0.111757	0.693542	-0.864618	3.01489	ANXA1;SYK;IL18;CD1D;HMGB1;LILRB2;CD3E;AIF1;CCDC88B;PYCARD;HLA-DMB;CD28;HLA-DPB1;RPS3;NCKAP1L;IL12RB1;JAK3;CCR2;NCK1
positive regulation of clathrin-dependent endocytosis (GO:2000370)	2018-03-07	0.147912	0.514705	0.252447	0.90182	-1.5771	3.01406	TOR1A;WASL;PICALM
RNA interference (GO:0016246)	2018-05-14	0.129657	0.490127	0.234074	0.90182	-1.46328	2.98928	TSNAX;CELF1;DHX9;NRDE2;MRPL44
positive regulation of defense response (GO:0031349)	22/75	0.0341898	0.206086	0.122344	0.730682	-0.881907	2.97717	PTGER4;DHX9;RIOK3;IL18;SH2D1B;MGST2;CYBA;CD1D;ETS1;NFKBIA;PLSCR1;TNIP1;POLR3C;CCL4;PDCD4;S100A12;TLR8;ADAM8;TLR7;S100A9;CCR2;TLR2
protein localization to chromatin (GO:0071168)	2018-07-17	0.0375512	0.221669	0.11562	0.699138	-0.906104	2.97388	MAU2;NIPBL;H2AFY2;RAD21;RUVBL2;LRWD1;CHMP7
regulation of cellular protein localization (GO:1903827)	2018-09-26	0.0590414	0.298738	0.150887	0.773522	-1.04919	2.96871	PTPN1;SETD2;TOR1A;KDM1A;PARP1;DVL1;GBF1;DVL3;CSNK1E
regulation of anoikis (GO:2000209)	2018-07-21	0.108283	0.443719	0.212941	0.895489	-1.33326	2.96385	ANKRD13C;BRMS1;NOTCH1;TLE1;BCL2;SIK1;MCL1
regulation by virus of viral protein levels in host cell (GO:0046719)	2018-03-08	0.202939	0.602676	0.304764	0.924471	-1.85329	2.95572	DDB1;DYNLT1;STAU1
rRNA 3'-end processing (GO:0031125)	2018-05-13	0.0989752	0.422969	0.19952	0.86906	-1.2758	2.95078	EXOSC6;EXOSC5;EXOSC9;RPSA;RPS21
positive regulation of interleukin-8 biosynthetic process (GO:0045416)	2018-04-09	0.0855294	0.384045	0.183925	0.838185	-1.19948	2.9494	TLR8;TLR7;BCL10;TNF
positive regulation of nucleic acid-templated transcription (GO:1903508)	119/503	0.0230969	0.161754	0.173746	0.829514	-0.782686	2.94921	SPI1;YEATS4;ELK1;ETS1;TNF;PSMD9;CREB3L2;EP300;PIM2;SOX4;MAP3K5;DDX17;EOMES;MAP2K1;SMARCC1;MAP2K2;SMARCC2;F2R;FOXH1;ILF2;PIAS2;HCFC1;PIAS1;RUNX1;TBL1XR1;TFAM;SKAP1;NOTCH1;BCL10;MRPL12;FOXO1;NPAT;IRAK1;MED30;DVL1;DVL2;DVL3;INPP5K;HIVEP3;SMAD2;CREBBP;JUN;XRCC6;NEK4;NR1D2;NR1D1;NFKB1;MLLT11;SP3;TADA3;NFE2L3;PHF19;PICALM;KDM5A;CIITA;SETD3;CITED2;CHD8;AKR1B1;RSF1;NAT14;LYL1;MED14;PPP3CB;MED13;SPIN1;MYB…
positive regulation of mononuclear cell migration (GO:0071677)	2018-07-20	0.0864921	0.384045	0.186202	0.838185	-1.20437	2.94795	CCR1;CREB3;MOSPD2;HMGB1;AIF1;TNF;CCR2
purine nucleotide catabolic process (GO:0006195)	2018-06-15	0.060916	0.301871	0.151352	0.773522	-1.05342	2.94775	HINT1;GPX1;NUDT1;NT5C2;NUDT15;DNPH1
regulation of T cell differentiation (GO:0045580)	1934-11-01	0.0617703	0.305112	0.157446	0.795801	-1.05705	2.94317	CD2;ZAP70;KAT2A;PRELID1;XBP1;ZMIZ1;IL2RA;TBX21;CTLA4;RUNX1;SOD1
DNA modification (GO:0006304)	2018-05-15	0.164027	0.53379	0.270125	0.904997	-1.62579	2.93898	EXOSC6;MBD4;EXOSC5;NTHL1;TDG
mRNA modification (GO:0016556)	2018-05-14	0.129657	0.490127	0.234074	0.90182	-1.43606	2.93368	METTL14;TRMT10C;WTAP;DKC1;TRMT61A
regulation of cell death (GO:0010941)	27/97	0.0391448	0.229005	0.137998	0.760568	-0.904003	2.92941	BECN1;LRPAP1;VPS4B;CTSZ;HBB;HTRA2;TBK1;ZC3H12A;ADNP2;VPS35;JUNB;SOX4;IER3;NCK1;BNIP3L;JUN;SAP30BP;JUND;RIPK2;BNIP3;CIDEB;DHCR24;IMPACT;NOA1;CHMP4B;SRSF6;HSPA1A
regulation of histone methylation (GO:0031060)	2018-05-13	0.0989752	0.422969	0.19952	0.86906	-1.26531	2.92653	CHTOP;CTR9;MTHFR;PAF1;JARID2
peptidyl-threonine dephosphorylation (GO:0035970)	2018-06-17	0.105507	0.44145	0.208151	0.891322	-1.29811	2.91942	PPP2CA;DUSP5;PPP5C;PPM1D;PPM1F;PPP1CA
positive regulation of MAP kinase activity (GO:0043406)	47/178	0.0226195	0.159735	0.116915	0.704727	-0.770397	2.91899	CD40;PRKAA1;FPR1;PIK3CB;STK4;RASGRP1;TNF;CRKL;PAK1;RAP1A;IRAK1;IRAK2;PEA15;DVL2;RPS3;DVL3;MAPK1;S100A12;PLCG1;MAP2K5;MAP3K5;MAPK3;MAP3K2;DUSP5;MAP2K4;MAP2K1;MAP2K2;GADD45A;RIPK2;INSR;F2R;EIF2AK2;DUSP6;SOD1;MAPK11;TAOK3;MAPKAPK2;TAOK2;ERP29;RAPGEF1;MAP3K10;ADAM8;TAB1;MAP3K13;RAF1;CRK;MAP3K11
negative regulation of proteasomal ubiquitin-dependent protein catabolic process (GO:0032435)	2018-09-25	0.0466021	0.2619	0.131553	0.756058	-0.950356	2.9139	USP7;HSP90AB1;RYBP;RPL11;SGTA;TAF9;WAC;OGT;N4BP1
positive regulation of defense response to virus by host (GO:0002230)	2018-07-22	0.132695	0.490127	0.240972	0.90182	-1.44253	2.91347	AIM2;DTX3L;SIN3A;ZC3H12A;IL12RB1;TMEM173;TRIM44
mitochondrial genome maintenance (GO:0000002)	2018-05-14	0.129657	0.490127	0.234074	0.90182	-1.42538	2.91187	MGME1;PARP1;MRPL17;SLC25A33;SLC25A36
cytoplasmic sequestering of transcription factor (GO:0042994)	2018-06-17	0.105507	0.44145	0.208151	0.891322	-1.29111	2.90366	NFKBIA;PSMD10;SUFU;TMSB4X;CCDC22;NFKBIE
ER-associated misfolded protein catabolic process (GO:0071712)	2018-05-14	0.129657	0.490127	0.234074	0.90182	-1.42021	2.9013	VCP;SDF2L1;TOR1A;SDF2;RNF5
organelle disassembly (GO:1903008)	2018-07-21	0.108283	0.443719	0.212941	0.895489	-1.3038	2.89834	GOLGA2;PLK3;KIF5B;GBF1;DENR;VRK1;PELO
transcription from RNA polymerase III promoter (GO:0006383)	2018-09-28	0.0897709	0.392501	0.193397	0.862921	-1.19819	2.88824	GTF3C3;SNAPC1;GTF3C6;POLR3GL;SNAPC3;SNAPC4;GTF3A;POLR3K;POLR2K
nuclear pore complex assembly (GO:0051292)	2018-04-11	0.160973	0.53379	0.265419	0.904997	-1.57987	2.88567	NUP93;NUP205;NUP153;RTN4
establishment of protein localization to vacuole (GO:0072666)	2018-08-22	0.0559718	0.287219	0.14532	0.766378	-1.0005	2.88435	TMEM50A;TMEM50B;VPS13C;PIK3R4;VTI1A;VPS25;VPS36;VTI1B
regulation of DNA repair (GO:0006282)	1938-12-01	0.0620276	0.305722	0.159201	0.795884	-1.03727	2.8838	BABAM1;RNF168;PARG;PCNA;DHX9;CEBPG;H2AFX;UBR5;RPS3;UBE2V2;TRIP12;DEK
cellular hyperosmotic response (GO:0071474)	2018-03-07	0.147912	0.514705	0.252447	0.90182	-1.50534	2.87692	AKR1B1;RCSD1;YBX3
endodermal cell fate commitment (GO:0001711)	2018-04-09	0.0855294	0.384045	0.183925	0.838185	-1.16949	2.87566	CTR9;PAF1;CDC73;POU5F1
regulation of cell junction assembly (GO:1901888)	2018-06-16	0.0815228	0.37624	0.178845	0.834671	-1.14594	2.87273	RAP1B;RAP1A;FLOT1;RAPGEF1;PRKACA;RUNX1
formation of translation preinitiation complex (GO:0001731)	2018-03-08	0.202939	0.602676	0.304764	0.924471	-1.80011	2.87091	EIF2S3;EIF4H;DENR
negative regulation of G0 to G1 transition (GO:0070317)	1938-12-01	0.0620276	0.305722	0.159201	0.795884	-1.03189	2.86884	SUZ12;UXT;CBX5;L3MBTL2;RYBP;TFDP1;RING1;TFDP2;CBX3;E2F1;FOXO4;RNF2
lipoprotein catabolic process (GO:0042159)	2018-03-07	0.147912	0.514705	0.252447	0.90182	-1.49983	2.86639	LYPLA2;LYPLA1;PPT1
primary miRNA processing (GO:0031053)	2018-04-11	0.160973	0.53379	0.265419	0.904997	-1.56696	2.86209	SMAD2;NCBP1;HNRNPA2B1;MRPL44
regulation of histone H3-K27 methylation (GO:0061085)	2018-03-07	0.147912	0.514705	0.252447	0.90182	-1.48764	2.84309	OGT;SUPT6H;PHF19
positive regulation of T cell receptor signaling pathway (GO:0050862)	2018-04-11	0.160973	0.53379	0.265419	0.904997	-1.55261	2.83587	TESPA1;LCK;RPS3;RELA
nucleotide phosphorylation (GO:0046939)	2018-03-09	0.261644	0.701144	0.357429	0.981426	-2.11503	2.83577	AK1;CMPK1;AK5
positive regulation of protein localization to membrane (GO:1905477)	27/96	0.0346486	0.208577	0.128541	0.749238	-0.842463	2.83278	YWHAE;C2CD5;YWHAB;PDCD5;CIB1;PIK3R1;CNPY4;AKT2;KIF5B;E2F1;PMAIP1;FYN;SPTBN1;YWHAG;YWHAH;FIS1;PDPK1;RHOG;DYNLL2;YWHAZ;TFDP1;TFDP2;BCL2;PTPN9;RANGRF;ITGB1BP1;ARF6
carbohydrate derivative catabolic process (GO:1901136)	2018-05-12	0.0724293	0.342932	0.166891	0.80557	-1.07873	2.83182	MGEA5;MANBA;FUCA1;NAGA;SAMHD1
fructose metabolic process (GO:0006000)	2018-03-08	0.202939	0.602676	0.304764	0.924471	-1.77555	2.83174	AKR1B1;ALDOA;FBP1
positive regulation of aspartic-type peptidase activity (GO:1905247)	2018-03-07	0.147912	0.514705	0.252447	0.90182	-1.4792	2.82695	LYN;ROCK2;PICALM
negative regulation of protein localization to plasma membrane (GO:1903077)	2018-07-20	0.0864921	0.384045	0.186202	0.838185	-1.15257	2.82115	TMBIM1;NUMB;PPP2R5A;CSK;GBP1;AP2M1;PICALM
cholesterol biosynthetic process (GO:0006695)	1936-11-01	0.0885932	0.39093	0.195288	0.864603	-1.16331	2.81953	ACLY;G6PD;ACAA2;CNBP;CYP51A1;PMVK;DHCR24;MSMO1;MVD;LBR;ACAT2
regulation of fibroblast proliferation (GO:0048145)	14/47	0.0717551	0.342932	0.176748	0.834671	-1.06944	2.81744	CD74;CD300A;DHX9;GSTP1;MIF;CDC73;PARP10;SKI;CDK6;CDK4;E2F1;S100A6;B4GALT7;EMD
hydrogen peroxide catabolic process (GO:0042744)	2018-05-15	0.164027	0.53379	0.270125	0.904997	-1.55008	2.80212	PRDX5;GPX1;CAT;HBB;PRDX6
positive regulation of interferon-gamma secretion (GO:1902715)	2018-03-07	0.147912	0.514705	0.252447	0.90182	-1.46578	2.80131	CD2;RASGRP1;CD244
dephosphorylation (GO:0016311)	34/125	0.0315162	0.200833	0.128563	0.749238	-0.805413	2.78452	CTDP1;PTEN;DAPP1;PPP2R2A;PPM1D;DUSP16;DUSP11;PPP2CA;PPP1CC;PPP6C;PPP3CB;PPP4R2;PPP2R1A;INPP5K;SBF1;DUSP5;PTPN1;PTPN18;DUSP2;DUSP3;PPP2R5A;PPP2R3B;PPP2R5D;PTPN12;DUSP6;PPP1CA;PPP5C;SDHAF2;UBLCP1;CTDSP2;PGP;PTPN9;PTPN4;FBP1
polarized epithelial cell differentiation (GO:0030859)	2018-04-11	0.160973	0.53379	0.265419	0.904997	-1.52303	2.78185	CDC42;OPHN1;MSN;RHOA
regulation of canonical Wnt signaling pathway (GO:0060828)	55/214	0.0245551	0.169731	0.129107	0.751453	-0.74983	2.7795	GSK3B;GSK3A;DDX3X;CHD8;PSMD9;PSMD6;PSMD4;PSMD2;RUVBL2;PSMD3;FAM53B;EMD;SOX4;LATS1;PSMA3;SDHAF2;PSMA2;TBL1XR1;PSME1;PFDN5;NAIP;ANAPC2;PSMD10;VCP;PSMD11;PSMD14;HDAC1;PSMD13;LEF1;KLHL12;STK4;PSMB10;PSMB6;PSMB4;PSMB2;TNKS2;PSMB3;DVL1;PSMB1;UBR5;ZNF703;DVL2;ANKRD10;DVL3;SMURF2;CSNK1A1;SIAH2;NFKB1;PSMB8;PPP1CA;CYLD;PSMC6;PSMC3;PSMC4;PSMC1
regulation of transcription, DNA-templated (GO:0006355)	352/1599	0.0199645	0.143815	0.321797	0.957212	-0.709458	2.77668	ATF2;SPI1;ENO1;ELK1;IKZF3;RPL6;ELK3;ELK4;UXT;PSMD9;RPS6KA3;PPP2R1A;CREB3L2;KAT7;ZNF600;JUNB;SOX4;TRIM22;DDX17;DAXX;SMARCC1;SMARCC2;SP110;ZNF282;ZFP3;FOXH1;RFX1;HCFC1;RUNX1;EID1;EID2;TFAM;PRKCQ;TRIB3;ZNF831;ANKRA2;ATF6;SKAP1;ZNF395;CTBP2;CTBP1;DHX9;TSHZ1;TXK;CTR9;ZNF22;AKAP17A;BCL10;MRPL12;ZBTB4;CIAO1;DEDD2;RAD21;ZNF703;INPP5K;HIVEP3;ZNF148;ZBTB7A;ZBED4;ZNF267;SNX6;HEXIM1;ABCA2;STAT5B;CREBBP;JUN;X…
cytoplasmic microtubule organization (GO:0031122)	15/49	0.0514325	0.275723	0.146304	0.766378	-0.93427	2.77243	ATAD1;DYNC1H1;PLK3;NUMA1;VPS4B;STMN3;CIB1;SLAIN2;HOOK3;CAMSAP1;CCDC88B;SLK;CCDC88C;TUBGCP3;EZR
regulation of signal transduction by p53 class mediator (GO:1901796)	37/139	0.0351893	0.211275	0.140059	0.766378	-0.825461	2.76283	RPL5;PRKAA1;MEAF6;TP53RK;HDAC1;PAK1IP1;RPL11;TAF9;CHD3;RRS1;EP300;BRD7;MTA2;RFFL;TAF9B;HEXIM1;MBD3;PLK3;PRKAB2;SUPT16H;TAF13;RPL23;TAF10;TAF11;RPA2;SSRP1;PRKAB1;HIPK2;MAPK11;CDK5;RPA3;CDK2;JMY;TAF7;MAPKAPK5;TAF3;TAF2
regulation of interleukin-1 secretion (GO:0050704)	2018-04-10	0.120733	0.473095	0.223711	0.897398	-1.3045	2.75794	IGHD;CCR7;HMGB1;FOXP1
establishment of mitochondrion localization, microtubule-mediated (GO:0034643)	2018-03-07	0.147912	0.514705	0.252447	0.90182	-1.43894	2.75002	UXT;RHOT2;LRPPRC
cellular response to dsRNA (GO:0071359)	2018-06-17	0.105507	0.44145	0.208151	0.891322	-1.22239	2.74911	IFIH1;DHX9;RIOK3;FLOT1;MUL1;TMEM173
protein ubiquitination involved in ubiquitin-dependent protein catabolic process (GO:0042787)	21/71	0.0348099	0.209272	0.122581	0.730682	-0.81809	2.74702	ANKIB1;SMURF2;UBE3C;HUWE1;WWP1;FBXO45;RNF7;RNF5;RMND5B;RNF144A;ITCH;MAEA;RMND5A;RNF19A;UBR5;SPOPL;TRIP12;ARIH1;FBXO7;ANAPC2;CUL4B
mRNA transcription (GO:0009299)	2018-07-22	0.132695	0.490127	0.240972	0.90182	-1.35548	2.73767	MBD4;TFCP2;SRF;HSF1;ARNT;SUPT6H;POU5F1
maintenance of protein location in nucleus (GO:0051457)	2018-06-16	0.0815228	0.37624	0.178845	0.834671	-1.09098	2.73495	ARL2BP;ARL2;HNRNPU;TAF3;SUPT7L;SKP1
necroptotic process (GO:0070266)	2018-05-15	0.164027	0.53379	0.270125	0.904997	-1.51023	2.73007	CYLD;RIPK3;LY96;DNM1L;TICAM1
DNA damage checkpoint (GO:0000077)	1939-12-01	0.0739125	0.34851	0.176723	0.834671	-1.04682	2.72684	TAOK3;DOT1L;H2AFX;TAOK2;TIPRL;E2F1;WAC;CDC5L;FBXO6;PRPF19;STK4;HINFP
mitochondrion disassembly (GO:0061726)	1939-12-01	0.0739125	0.34851	0.176723	0.834671	-1.04625	2.72536	ATG3;BECN1;FIS1;GABARAPL2;PINK1;WDR45B;BNIP3;FUNDC1;WIPI2;FBXO7;GABARAP;ATG2B
regulation of insulin receptor signaling pathway (GO:0046626)	1935-11-01	0.0744205	0.348746	0.175883	0.834671	-1.04653	2.7189	PTPN1;SOCS3;GSK3A;INPP5K;NUCKS1;PRKCQ;SIK2;OGT;PRKCZ;PTPN2;NCK1
macropinocytosis (GO:0044351)	2018-03-07	0.147912	0.514705	0.252447	0.90182	-1.42161	2.71689	PYCARD;MAPKAPK2;DOCK2
cellular transition metal ion homeostasis (GO:0046916)	26/94	0.0454571	0.258325	0.149374	0.773522	-0.876709	2.7099	ATP6V1A;ARF1;SLC40A1;MT1X;NEDD8;MT2A;CAND1;ATP6V0A2;FLVCR1;SLC39A6;SKP1;ATP6V1G1;SLC30A9;NDFIP1;ATP6AP1;CCDC115;SLC11A1;SLC30A1;BMP6;SOD1;TMEM199;LCK;MT1F;CCDC22;FBXL5;FTL
RNA polymerase II transcriptional preinitiation complex assembly (GO:0051123)	2018-05-12	0.0724293	0.342932	0.166891	0.80557	-1.03103	2.70659	TAF6L;GTF2A2;GTF2B;TAF11;TAF7
mitochondrion morphogenesis (GO:0070584)	2018-04-10	0.120733	0.473095	0.223711	0.897398	-1.27523	2.69607	SUPV3L1;FIS1;PNPT1;DNM1L
establishment of epithelial cell polarity (GO:0090162)	2018-07-19	0.0674295	0.327402	0.160954	0.795884	-0.997202	2.68913	CDC42;CYTH3;GOLPH3;OPHN1;MSN;SIPA1L3;RHOA
protein exit from endoplasmic reticulum (GO:0032527)	2018-07-20	0.0864921	0.384045	0.186202	0.838185	-1.09771	2.68686	VCP;NPLOC4;SEL1L;DERL2;RANGRF;AUP1;HERPUD1
negative regulation of cyclin-dependent protein serine/threonine kinase activity (GO:0045736)	2018-08-25	0.108861	0.444094	0.215407	0.895489	-1.20903	2.68126	CDKN2D;HEXIM1;LATS1;HHEX;CDK6;CDK4;PTEN;IPO7
dendritic cell chemotaxis (GO:0002407)	2018-06-17	0.105507	0.44145	0.208151	0.891322	-1.19155	2.67977	CCR1;GPR183;CCR7;CCR6;HMGB1;CCR2
establishment of protein localization to peroxisome (GO:0072663)	2018-03-08	0.202939	0.602676	0.304764	0.924471	-1.6783	2.67663	PEX6;ZFAND6;LONP2
cellular lipid biosynthetic process (GO:0097384)	2018-03-08	0.202939	0.602676	0.304764	0.924471	-1.67745	2.67527	AGPS;FAR1;ACAT1
nuclear mRNA surveillance (GO:0071028)	2018-04-11	0.160973	0.53379	0.265419	0.904997	-1.46283	2.67188	EXOSC6;EXOSC5;XRN1;EXOSC9
glyceraldehyde-3-phosphate metabolic process (GO:0019682)	2018-07-19	0.0674295	0.327402	0.160954	0.795884	-0.986228	2.65953	RPIA;G6PD;RPE;ALDH1A1;PGM2;TALDO1;PGLS
regulation of NIK/NF-kappaB signaling (GO:1901222)	2018-09-29	0.108089	0.443719	0.216375	0.895489	-1.19485	2.65831	TMSB4X;PDCD4;RPS3;EIF2AK2;TERF2IP;ADIPOR1;TNF;RELA;TRIM44
positive regulation of ATPase activity (GO:0032781)	1936-12-01	0.04221	0.245366	0.12699	0.741965	-0.832227	2.63408	DNAJB2;DNAJB1;GABARAPL2;CHTOP;PLSCR1;DHX9;TMSB4X;DNAJC10;HNRNPU;PFN1;DNAL4;DYNLL2
regulation of glycogen biosynthetic process (GO:0005979)	2018-07-21	0.108283	0.443719	0.212941	0.895489	-1.18194	2.62745	EPM2AIP1;GSK3B;GSK3A;AKT2;INSR;INPP5K;IRS2
intrinsic apoptotic signaling pathway in response to endoplasmic reticulum stress (GO:0070059)	2018-08-25	0.108861	0.444094	0.215407	0.895489	-1.18124	2.61962	PPP1R15A;CEBPB;DNAJC10;BCL2;BAX;TRIB3;BAK1;MAP3K5
negative regulation of NF-kappaB import into nucleus (GO:0042347)	2018-06-17	0.105507	0.44145	0.208151	0.891322	-1.16429	2.61846	NFKBIA;PSMD10;CYLD;TMSB4X;ZC3H12A;CCDC22
negative regulation of nucleocytoplasmic transport (GO:0046823)	2018-04-12	0.205245	0.602676	0.308359	0.924471	-1.65303	2.61766	MDFIC;TPR;NUP153;SOX4
nucleobase metabolic process (GO:0009112)	2018-03-07	0.147912	0.514705	0.252447	0.90182	-1.36527	2.60922	PRPS1;UCK2;UCKL1
regulation of endothelial cell development (GO:1901550)	2018-03-07	0.147912	0.514705	0.252447	0.90182	-1.3637	2.60623	ROCK1;ROCK2;TNF
regulation of peptidase activity (GO:0052547)	2018-07-19	0.0674295	0.327402	0.160954	0.795884	-0.963621	2.59857	CSTB;CSTA;PINK1;PSMA3;CTSH;FURIN;PSMB8
hydrogen peroxide metabolic process (GO:0042743)	2018-07-21	0.108283	0.443719	0.212941	0.895489	-1.16795	2.59636	PRDX5;GPX1;CAT;HBB;CYBA;PRDX6;SOD1
regulation of regulatory T cell differentiation (GO:0045589)	2018-07-21	0.108283	0.443719	0.212941	0.895489	-1.16358	2.58665	KAT2A;BCL6;IL2RA;IRF1;CTLA4;LILRB2;RUNX1
retrograde protein transport, ER to cytosol (GO:0030970)	2018-06-19	0.162819	0.53379	0.271084	0.904997	-1.41738	2.57271	VCP;NPLOC4;SEL1L;DERL2;AUP1;HERPUD1
negative regulation of peptidyl-tyrosine phosphorylation (GO:0050732)	2018-09-28	0.0897709	0.392501	0.193397	0.862921	-1.06542	2.5682	PPP2CA;SOCS3;CD300A;PPP2R1A;SH3BP5;PARP14;PIBF1;PRKCZ;PTPN2
interleukin-6-mediated signaling pathway (GO:0070102)	2018-06-15	0.060916	0.301871	0.151352	0.773522	-0.917393	2.5671	SOCS3;CTR9;STAT3;CBL;IL6R;JAK1
transforming growth factor beta receptor signaling pathway (GO:0007179)	22/77	0.0449781	0.255921	0.143639	0.766378	-0.826734	2.56418	KLF10;SMAD2;JUN;HPGD;ITGB5;FOXH1;TGFBRAP1;FURIN;NEDD8;ARRB2;FOS;CBL;F11R;PRKCZ;RHOA;TGFBR2;FKBP1A;SKI;TGFBR3;EID2;ZYX;UBE2M
transcytosis (GO:0045056)	2018-04-12	0.205245	0.602676	0.308359	0.924471	-1.61426	2.55626	LRPAP1;VPS35;RAB5A;PICALM
protein deglycosylation (GO:0006517)	2018-04-11	0.160973	0.53379	0.265419	0.904997	-1.39743	2.55243	MGEA5;MAN2A1;MAN2B2;AGA
positive regulation of translational initiation (GO:0045948)	2018-07-22	0.132695	0.490127	0.240972	0.90182	-1.2633	2.55149	PPP1R15A;KHDRBS1;YTHDF1;DDX3X;POLR2D;POLR2G;MTOR
negative regulation of NF-kappaB transcription factor activity (GO:0032088)	24/83	0.0328121	0.201457	0.121485	0.727392	-0.744287	2.5432	PSMD10;USP7;CHUK;PRMT2;ARRB1;ARRB2;COMMD6;KLF4;COMMD7;NFKBIA;PARP10;PYCARD;CYLD;DAP;ITCH;AIM2;BRMS1;IRAK1;IRAK2;TRAF3;TMSB4X;ZC3H12A;MAP2K5;HAVCR2
adherens junction assembly (GO:0034333)	2018-03-08	0.202939	0.602676	0.304764	0.924471	-1.59438	2.54279	ZNF703;TBCD;PIP5K1C
positive regulation of cellular protein localization (GO:1903829)	20/67	0.0353657	0.2115	0.12266	0.730682	-0.759076	2.53684	GSK3B;PLK3;HSP90AB1;DTX3L;NUMA1;B3GAT3;OAZ1;TNF;NDC80;OAZ2;RTN4;TM9SF4;GNL3L;SYT11;SESN2;TPR;RANGRF;FYN;KAT7;VAMP2
negative regulation of intracellular transport (GO:0032387)	2018-06-18	0.132696	0.490127	0.238994	0.90182	-1.25491	2.53453	ACAA2;CD300A;ARHGAP1;SLC25A5;TMEM14A;HSPA1A
beta-catenin-TCF complex assembly (GO:1904837)	2018-10-31	0.0743381	0.348746	0.174246	0.830169	-0.968321	2.51679	PYGO2;TLE3;CREBBP;TLE1;HDAC1;LEF1;EP300;ASH2L;CDC73;BCL9L
vesicle docking (GO:0048278)	2018-07-22	0.132695	0.490127	0.240972	0.90182	-1.24435	2.51322	NSF;STX12;STX17;STX7;STX6;STX2;STX11
organelle transport along microtubule (GO:0072384)	1932-10-01	0.0895399	0.392501	0.194794	0.864603	-1.03989	2.50934	CDC42;UXT;RHOT2;KIF5B;HTT;COPG2;COPG1;RAB6A;LRPPRC;TRAK2
positive regulation of exocytosis (GO:0045921)	1935-11-01	0.0744205	0.348746	0.175883	0.834671	-0.963731	2.5038	SMPD3;RAB2B;PDCD6IP;ATP6AP1;RAB3D;VPS4B;RAB27A;RAB9A;STAM;RAB5A;RAB7A
regulation of translational initiation in response to stress (GO:0043558)	2018-03-07	0.147912	0.514705	0.252447	0.90182	-1.30525	2.49452	PPP1R15A;EIF2S1;PPP1CA
regulation of megakaryocyte differentiation (GO:0045652)	15/50	0.0603744	0.301871	0.160876	0.795884	-0.884214	2.48216	HDAC1;H3F3A;SETD1A;ASH2L;CIB1;GP1BA;RUNX1;KAT2B;AGO4;SIN3A;EP300;PRKCQ;ZFPM1;TNRC6A;PF4
positive regulation of cell growth (GO:0030307)	27/99	0.0494183	0.274639	0.158109	0.795884	-0.825114	2.48148	PSMD10;MTPN;DDX3X;BRAT1;LEF1;TAF9;TWF2;DERL2;CIB1;DNPH1;CXCL16;CDC42;RPS6KA3;EXOSC9;ADNP2;TAF9B;NCBP1;H3F3A;ADAM10;INO80;SUPV3L1;ADAM17;BCL2;FGFR1OP;PLAA;S100A9;SLC25A33
response to lipopolysaccharide (GO:0032496)	41/156	0.0337638	0.204056	0.140741	0.766378	-0.731127	2.47733	CD40;GSTP1;CTR9;LY96;CDC73;CXCL5;PYCARD;RPS6KA3;IRAK1;PABPN1;ZC3H12A;STAP1;JUNB;RELT;PF4V1;HNRNPA0;JUN;XBP1;JUND;SLC11A1;F2R;TNFRSF10A;LILRB2;NR1D1;PPBP;TICAM1;NFKB1;RHOA;FOXP1;TNFRSF10D;ADAM17;TNIP1;MAPKAPK2;PDCD4;CD27;FAS;PAF1;PLAA;CARD16;TRIB1;PF4
negative regulation of DNA damage response, signal transduction by p53 class mediator (GO:0043518)	2018-05-13	0.0989752	0.422969	0.19952	0.86906	-1.06886	2.47216	PSMD10;CD74;KDM1A;MIF;CD44
ciliary basal body-plasma membrane docking (GO:0097711)	27/97	0.0391448	0.229005	0.137998	0.760568	-0.762098	2.46957	YWHAE;C2CD3;DCTN2;CETN2;SSNA1;ACTR1A;TUBA1A;HAUS7;PPP2R1A;PRKAR2B;PRKACA;YWHAG;CEP78;IQCB1;OFD1;DYNC1H1;HSP90AA1;CEP135;TUBB;HAUS6;CSNK1E;TUBB4B;TUBA4A;HAUS1;FGFR1OP;B9D2;MAPRE1
positive regulation of nuclear-transcribed mRNA catabolic process, deadenylation-dependent decay (GO:1900153)	2018-06-17	0.105507	0.44145	0.208151	0.891322	-1.09793	2.46922	BTG2;CNOT7;CNOT1;POLR2G;TOB1;ZFP36L2
positive regulation of T cell differentiation (GO:0045582)	1933-10-01	0.106465	0.443719	0.216335	0.895489	-1.09866	2.46093	SART1;ZAP70;XBP1;BCL6;TESPA1;ZMIZ1;ADAM8;NCKAP1L;LILRB2;IL12RB1
RNA methylation (GO:0001510)	15/50	0.0603744	0.301871	0.160876	0.795884	-0.875836	2.45864	NSUN5P2;TRMT10C;WTAP;DIMT1;NSUN2;NSUN6;TFB2M;TFB1M;MRM1;FTSJ3;TRMT112;METTL14;HENMT1;TGS1;TRMT61A
positive regulation of metabolic process (GO:0009893)	2018-06-19	0.162819	0.53379	0.271084	0.904997	-1.35339	2.45655	ACLY;CAMK1D;FASN;INSR;IGHA1;IGHA2
regulation of chemokine production (GO:0032642)	2018-06-19	0.162819	0.53379	0.271084	0.904997	-1.35191	2.45387	ADAM17;EIF2AK2;TLR7;IL6R;TNF;TLR2
heart trabecula formation (GO:0060347)	2018-03-07	0.147912	0.514705	0.252447	0.90182	-1.28245	2.45094	FKBP1A;TGFBR3;POLR2D
positive regulation of leukocyte chemotaxis (GO:0002690)	18/62	0.0568638	0.289322	0.1594	0.795884	-0.852661	2.44466	CCR1;ZNF580;MOSPD2;VEGFB;ADAM10;HMGB1;PPBP;AIF1;CXCL5;CREB3;ADAM17;C1QBP;CCL4;CCR7;IL6R;PF4V1;CCR2;PF4
regulation of interferon-gamma secretion (GO:1902713)	2018-04-10	0.120733	0.473095	0.223711	0.897398	-1.15443	2.44066	CD2;ZC3H12A;RASGRP1;CD244
regulation of extrinsic apoptotic signaling pathway (GO:2001236)	18/60	0.0423634	0.245944	0.133991	0.758967	-0.77148	2.43901	FEM1B;GSTP1;SIAH2;TNFSF12;TRADD;AKR1B1;HTT;TNFRSF10A;BCL10;CFLAR;RELA;DEDD2;PYCARD;CYLD;TNFSF10;FAS;BIRC6;PAK2
B cell activation (GO:0042113)	21/74	0.0526638	0.280991	0.156292	0.793442	-0.826062	2.43178	HDAC4;CD40;ITGA4;NFAM1;CEBPG;LEF1;PIK3CD;AKAP17A;HSPD1;CD79B;CD79A;LYL1;ZAP70;ADAM17;HHEX;GPR183;BCL2;DNAJB9;JAK3;MS4A1;PTPN2
epiboly involved in wound healing (GO:0090505)	2018-05-15	0.164027	0.53379	0.270125	0.904997	-1.34355	2.42877	TOR1A;RHOC;ARHGAP35;CD44;RHOA
AMP metabolic process (GO:0046033)	2018-03-08	0.202939	0.602676	0.304764	0.924471	-1.5217	2.42688	ADSL;AK3;ADSS
negative regulation of interleukin-12 production (GO:0032695)	2018-05-13	0.0989752	0.422969	0.19952	0.86906	-1.04081	2.40729	C1QBP;TLR8;JAK3;PIBF1;SLAMF1
regulation of interleukin-2 production (GO:0032663)	2018-07-22	0.132695	0.490127	0.240972	0.90182	-1.18883	2.40108	ANXA1;PDE4D;TBX21;RPS3;CCR2;HAVCR2;RUNX1
regulation of tumor necrosis factor production (GO:0032680)	18/62	0.0568638	0.289322	0.1594	0.795884	-0.836553	2.39848	ARFGEF2;C5AR2;GSTP1;LY96;CYBA;MIF;RASGRP1;LILRA4;FOXP1;HLA-E;CD2;PYCARD;MAPKAPK2;ZC3H12A;HAVCR2;PF4;SLAMF1;TLR2
positive regulation of monocyte chemotaxis (GO:0090026)	2018-06-18	0.132696	0.490127	0.238994	0.90182	-1.18617	2.3957	CCR1;CREB3;MOSPD2;HMGB1;AIF1;CCR2
negative regulation of insulin receptor signaling pathway (GO:0046627)	2018-08-26	0.131003	0.490127	0.241209	0.90182	-1.17705	2.3924	PTPN1;SOCS3;GSK3A;INPP5K;PRKCQ;PRKCZ;PTPN2;NCK1
negative regulation of viral-induced cytoplasmic pattern recognition receptor signaling pathway (GO:0039532)	2018-04-11	0.160973	0.53379	0.265419	0.904997	-1.30841	2.38983	NPLOC4;RNF125;RIOK3;C1QBP
regulation of transcription from RNA polymerase II promoter in response to oxidative stress (GO:0043619)	2018-03-09	0.261644	0.701144	0.357429	0.981426	-1.77822	2.38418	SESN2;CHD6;ARNT
cell cycle G2/M phase transition (GO:0044839)	34/128	0.0432313	0.24877	0.154267	0.786629	-0.75789	2.38068	YWHAE;KHDRBS1;DCTN2;CETN2;SSNA1;AKAP8;PPP2R2A;ARPP19;ACTR1A;TUBA1A;HAUS7;PPP2R1A;PRKAR2B;PRKACA;LCMT1;YWHAG;CEP78;SKP1;OFD1;DYNC1H1;PLK3;HSP90AA1;CEP135;TUBB;HAUS6;CSNK1E;TUBB4B;TUBA4A;HAUS1;LATS1;CDK2;FGFR1OP;MAPRE1;TAF2
negative regulation of cell migration involved in sprouting angiogenesis (GO:0090051)	2018-05-15	0.164027	0.53379	0.270125	0.904997	-1.31599	2.37894	NOTCH1;ITGB1BP1;KLF4;MAP2K5;RHOA
NADP metabolic process (GO:0006739)	2018-07-20	0.0864921	0.384045	0.186202	0.838185	-0.970522	2.37555	RPIA;G6PD;RPE;PGM2;TALDO1;NUDT17;PGLS
cellular response to thyroid hormone stimulus (GO:0097067)	2018-04-11	0.160973	0.53379	0.265419	0.904997	-1.29702	2.36902	MBD4;KLF9;CTSH;CTSS
regulation of cellular component organization (GO:0051128)	38/141	0.0276825	0.181988	0.12297	0.731578	-0.659426	2.36533	CAMK2D;HIP1;SPARC;CAMSAP1;RAB21;RAP1B;RAB20;RAP1A;CAPZB;OPHN1;PDZD8;BCL9L;SH3D19;ARHGEF11;PTPN1;HSP90AA1;ZRANB1;CDK11B;ARFGAP1;MTOR;HCFC1;LATS1;ITCH;PINK1;RAB14;SNX17;TAOK2;AAK1;RAPGEF1;UNC119;LAMTOR2;PRKCQ;QRICH1;LAMTOR1;ANKRA2;RAB5A;BAP1;PICALM
negative regulation of macromolecule biosynthetic process (GO:0010558)	2018-07-21	0.108283	0.443719	0.212941	0.895489	-1.06374	2.3647	CIITA;GSTP1;AKR1B1;AP2A1;APBB1;NR1D1;PF4
cytoplasmic sequestering of protein (GO:0051220)	2018-06-16	0.0815228	0.37624	0.178845	0.834671	-0.943229	2.36455	LATS1;NFKBIA;YWHAB;SUFU;NFKBIE;GET4
positive regulation of protein modification by small protein conjugation or removal (GO:1903322)	19/66	0.0555057	0.287219	0.158498	0.795884	-0.81301	2.35063	HDAC4;PIAS4;PSMD10;PIAS3;GSK3A;NDFIP1;RIPK2;PHF23;MUL1;UBE2D1;ADRB2;ARRB2;BCL10;PIAS1;FKBP1A;PINK1;TNIP1;ZC3H12A;UBQLN1
mitotic nuclear division (GO:0140014)	21/75	0.0598482	0.301871	0.168566	0.810712	-0.833659	2.34754	CTDP1;BCCIP;INO80;TUBG2;SMC1A;MZT1;NDC80;RHOA;GOLGA2;WRAP73;KIF2A;KIF3B;UBE2S;PPP2R2D;ZNF207;CHMP4B;TUBGCP3;CHMP7;PIBF1;NAIP;RAN
negative regulation of angiogenesis (GO:0016525)	20/70	0.0540995	0.287219	0.157453	0.795801	-0.804778	2.34748	ATF2;SPARC;ROCK1;ROCK2;PDE3B;FOXJ2;SARS;FOXO4;KLF4;SYNJ2BP;EPN1;KLF2;FAM129B;MECP2;HHEX;RGCC;E2F2;CCR2;GTF2I;PF4
response to nitric oxide (GO:0071731)	2018-04-12	0.205245	0.602676	0.308359	0.924471	-1.47946	2.34281	EGLN1;CDK2;CCR7;FOXO1
cellular response to interleukin-4 (GO:0071353)	2018-04-10	0.120733	0.473095	0.223711	0.897398	-1.1065	2.33934	XBP1;LEF1;STAT6;JAK3
cellular response to misfolded protein (GO:0071218)	2018-07-22	0.132695	0.490127	0.240972	0.90182	-1.15629	2.33537	RNF126;VCP;SDF2L1;TOR1A;KLHL15;SDF2;RNF5
cellular response to interleukin-1 (GO:0071347)	40/151	0.0317233	0.201457	0.134867	0.758967	-0.676341	2.33385	PSMD10;PSMD11;PSMD14;PSMD13;PSMB10;RELA;PSMB6;PYCARD;PSMD9;PSMB4;PSMD6;IRAK1;PSMB2;PSMD4;IRAK2;PSMB3;PSMD2;CCL4;PSMB1;PSMD3;ZC3H12A;MAPK3;SKP1;CHUK;RIPK2;RC3H1;NFKB1;PSMB8;NFKBIA;MAPK11;PSMA3;PSMC6;PSMC3;PSMA2;PSMC4;PSMC1;TOLLIP;PELI1;PSME1;TAB1
negative regulation of stress-activated MAPK cascade (GO:0032873)	2018-10-31	0.0743381	0.348746	0.174246	0.830169	-0.89442	2.32471	PER1;ITCH;PINK1;DUSP3;NCOR1;TAOK3;GSTP1;AIDA;EZR;FOXO1
regulation of mitochondrial membrane permeability involved in apoptotic process (GO:1902108)	2018-03-08	0.202939	0.602676	0.304764	0.924471	-1.45349	2.3181	ATF2;ACAA2;THEM4
negative regulation of response to DNA damage stimulus (GO:2001021)	2018-09-29	0.108089	0.443719	0.216375	0.895489	-1.03934	2.31232	CDKN2D;PSMD10;CD74;DDX39B;KDM1A;RPS3;MIF;CD44;TPT1
regulation of peptidyl-serine phosphorylation (GO:0033135)	24/87	0.0544953	0.287219	0.163483	0.80557	-0.792255	2.30518	CMC4;RIPK2;PDE4D;ARAF;OSM;BRAF;MIF;STK4;TNF;PPM1F;LATS1;PAK1;PINK1;TCL1A;HAX1;TBK1;DDIT4;HCLS1;INPP5K;TERF2IP;CAMK1;RAF1;CD44;NCK1
cellular amide metabolic process (GO:0043603)	18/63	0.0652737	0.319995	0.173013	0.826878	-0.842634	2.29969	STAT5B;ASAH1;CERK;MCCC1;ORMDL1;PPP2CA;SMPD2;DNPEP;FUT7;PDZD11;PPP2R1A;CPD;FASN;ORMDL2;ORMDL3;NIT2;THOP1;NSMAF
regulation of phosphorylation of RNA polymerase II C-terminal domain (GO:1901407)	2018-04-12	0.205245	0.602676	0.308359	0.924471	-1.4518	2.29899	CCNT1;CCNL2;PPIL4;BRD4
programmed necrotic cell death (GO:0097300)	2018-06-17	0.105507	0.44145	0.208151	0.891322	-1.01919	2.29213	CYLD;RIPK3;LY96;ALKBH7;DNM1L;TICAM1
regulation of protein sumoylation (GO:0033233)	2018-06-18	0.132696	0.490127	0.238994	0.90182	-1.13487	2.2921	HDAC4;PIAS4;PIAS3;GNL3L;MUL1;PIAS1
positive regulation of G2/M transition of mitotic cell cycle (GO:0010971)	2018-05-17	0.241539	0.679969	0.345005	0.981426	-1.61079	2.28849	MECP2;CDK4;RCC2;VPS4B;BRD4
negative regulation of extrinsic apoptotic signaling pathway (GO:2001237)	22/77	0.0449781	0.255921	0.143639	0.766378	-0.737547	2.28756	GPX1;GSTP1;SIAH2;TRADD;IFI6;AKR1B1;HTT;TNFRSF10A;CFLAR;TNF;RELA;PEA15;TMBIM1;BCL2;TNFSF10;FAS;BIRC6;RFFL;MAP2K5;HSPA1A;MCL1;PF4
negative regulation of cellular protein metabolic process (GO:0032269)	25/90	0.0468749	0.26311	0.15086	0.773522	-0.744582	2.27862	CSTB;BTG2;CSTA;DDX3X;EIF4A3;EPRS;ATRAID;TOB1;FXR2;LARP1;RNF139;RPS3;EIF2AK2;RPL13A;MEX3C;NFKB1;DHFR;DNAJC1;CNOT7;CDK5;CNOT1;CAPRIN1;NCL;EIF4E2;GAPDH
regulation of phosphorylation (GO:0042325)	32/120	0.0463837	0.2619	0.158326	0.795884	-0.741113	2.27581	NUP205;POM121;MCM7;NUP188;AKR1B1;BCL10;AAAS;CORO1C;PPP2CA;KCTD20;SESN2;TPR;STAP1;NCKAP1L;NUP43;RICTOR;CDKN2D;LYN;RANBP2;NUP133;NUP210;PGAM1;PTGES3;STAT2;NUP153;MIF;NUP93;PINK1;NUP50;CCDC88C;OGT;SLC25A33
cellular response to ketone (GO:1901655)	2018-09-29	0.108089	0.443719	0.216375	0.895489	-1.0208	2.27108	PTGER4;LARP1;ROCK2;PTGER2;GNB1;KLF9;MSN;NR3C1;DCPS
fatty acid beta-oxidation using acyl-CoA dehydrogenase (GO:0033539)	2018-05-16	0.201529	0.602676	0.307242	0.924471	-1.416	2.26818	ACOX1;IVD;ETFA;ACADM;ACADS
regulation of cytokine-mediated signaling pathway (GO:0001959)	25/91	0.0527665	0.280991	0.161712	0.797906	-0.768829	2.2618	HSP90AB1;TRADD;TNF;USP18;PYCARD;SOCS3;IRAK1;SUMO1;IRAK2;TRIM44;JAK1;IFNAR2;CD74;PTPN1;CHUK;SYK;IFNGR1;IFNGR2;STAT2;PIAS1;RUNX1;CYLD;CDC37;ABCE1;PTPN2
phosphate-containing compound metabolic process (GO:0006796)	47/184	0.0389847	0.228653	0.158999	0.795884	-0.696337	2.25932	SLC20A1;GDE1;PTEN;PIK3CD;PIK3CB;DUSP16;NUDT3;NUDT4;PPP3CB;INPP5A;HINT3;IMPA1;INPP5K;PIP4K2A;PIP4K2B;PLCG1;IP6K1;PAK2;IP6K2;MAPK3;DUSP5;G6PD;DUSP3;GPX4;RARRES3;TNK2;GFPT1;IPMK;STAT3;ACYP1;MTOR;PPP1CA;ITPKB;INPP4B;ITPKC;PLA2G16;PFKL;CDK5;LPCAT4;TOLLIP;PGP;FAM20C;PLAA;PLBD1;TOP1;ALDOA;FBP1
negative regulation of amyloid precursor protein catabolic process (GO:1902992)	2018-04-12	0.205245	0.602676	0.308359	0.924471	-1.42612	2.25833	ROCK1;ABCA7;SORL1;PICALM
positive regulation of interleukin-10 production (GO:0032733)	2018-07-23	0.159555	0.53379	0.270084	0.904997	-1.22872	2.25515	PYCARD;IRF4;CD28;HMGB1;PIBF1;PRKCZ;HSPD1
ether lipid metabolic process (GO:0046485)	2018-04-10	0.120733	0.473095	0.223711	0.897398	-1.06529	2.25222	PLA2G16;TMEM86B;AGPS;FAR1
negative regulation of lymphocyte proliferation (GO:0050672)	2018-09-30	0.128331	0.490127	0.24035	0.90182	-1.09403	2.2462	LYN;SPN;CEBPB;CD300A;LST1;CTLA4;RC3H1;MNDA;LILRB2
mitotic cell cycle arrest (GO:0071850)	2018-05-15	0.164027	0.53379	0.270125	0.904997	-1.24231	2.24574	GADD45GIP1;PNPT1;RGCC;GADD45A;E4F1
mitochondrial calcium ion homeostasis (GO:0051560)	2018-07-20	0.0864921	0.384045	0.186202	0.838185	-0.916178	2.24253	LETM1;AFG3L2;FIS1;MCUR1;SMDT1;C19ORF12;PDZD8
regulation of cellular respiration (GO:0043457)	2018-04-11	0.160973	0.53379	0.265419	0.904997	-1.22457	2.2367	PRELID1;VCP;PNPT1;NOA1
regulation of superoxide anion generation (GO:0032928)	2018-05-14	0.129657	0.490127	0.234074	0.90182	-1.09465	2.23622	SYK;GSTP1;ITGB2;AATF;SOD1
negative regulation of B cell activation (GO:0050869)	2018-06-18	0.132696	0.490127	0.238994	0.90182	-1.10714	2.23609	LYN;CD300A;CTLA4;RC3H1;MNDA;SLA2
positive regulation of microtubule polymerization or depolymerization (GO:0031112)	2018-08-25	0.108861	0.444094	0.215407	0.895489	-1.00804	2.23552	PAK1;NUMA1;RPS3;ARL2;KATNB1;SLAIN2;RAC1;MAPRE1
phosphate ion transmembrane transport (GO:0035435)	2018-03-08	0.202939	0.602676	0.304764	0.924471	-1.39971	2.23233	SLC20A2;SLC20A1;XPR1
regulation of substrate adhesion-dependent cell spreading (GO:1900024)	1942-12-01	0.117775	0.473095	0.234336	0.90182	-1.04062	2.22587	CDC42;C1QBP;RCC2;CIB1;ITGB1BP1;RAC1;CRK;GBP1;TRIOBP;CORO1C;CRKL;S100A10
inactivation of MAPK activity (GO:0000188)	2018-06-21	0.230429	0.657608	0.337816	0.981426	-1.49897	2.20021	PPP2CA;DUSP2;DUSP3;PPP2R1A;DUSP16;DUSP6
fructose 6-phosphate metabolic process (GO:0006002)	2018-03-07	0.147912	0.514705	0.252447	0.90182	-1.14724	2.19253	PFKL;GFPT1;FBP1
positive regulation of leukocyte mediated cytotoxicity (GO:0001912)	2018-08-26	0.131003	0.490127	0.241209	0.90182	-1.07834	2.19177	LAMP1;AP1G1;STX7;STAP1;SLAMF6;IL12RB1;RASGRP1;HLA-E
regulation of apoptotic signaling pathway (GO:2001233)	2018-08-26	0.131003	0.490127	0.241209	0.90182	-1.07815	2.19139	PYCARD;CYLD;SGMS1;BCL2;RPS3;CTSH;FAS;MUL1
sphingolipid metabolic process (GO:0006665)	31/117	0.0532519	0.283246	0.170285	0.818118	-0.745672	2.18685	GLTP;ASAH1;CERK;SGMS1;GBA2;PPP2CA;SMPD3;SMPD2;UGCG;FUT7;SPTLC1;STS;SPTLC2;PPP2R1A;ORMDL2;ORMDL3;PSAP;ARSG;KDSR;SPTSSA;ARSD;ELOVL1;ORMDL1;SGPP1;VAPA;PPT1;ESYT2;SERINC1;CSNK1G2;CERS2;NSMAF
erythrocyte development (GO:0048821)	2018-03-08	0.202939	0.602676	0.304764	0.924471	-1.3706	2.1859	MBD4;G6PD;NCKAP1L
regulation of tumor necrosis factor secretion (GO:1904467)	2018-05-16	0.201529	0.602676	0.307242	0.924471	-1.36256	2.18258	IFIH1;DHX9;SYT11;ZC3H12A;HAVCR2
valine metabolic process (GO:0006573)	2018-03-08	0.202939	0.602676	0.304764	0.924471	-1.36818	2.18204	STAT5B;ALDH6A1;HIBADH
regulation of interleukin-1 beta production (GO:0032651)	2018-05-14	0.129657	0.490127	0.234074	0.90182	-1.06662	2.17895	AIM2;GSTP1;F2R;CCR7;FOXP1
androgen receptor signaling pathway (GO:0030521)	1941-12-01	0.101782	0.433405	0.214352	0.895489	-0.952856	2.1772	DDX17;MBD4;DAXX;MED14;MED13;MED30;THRAP3;AKR1B1;ARID1A;PIAS2;RAN;PIAS1
mitochondrial membrane organization (GO:0007006)	2018-07-20	0.0864921	0.384045	0.186202	0.838185	-0.887258	2.17174	CHCHD3;BNIP3;BCL2;PMAIP1;BAK1;TAZ;SLC25A6
positive regulation of response to cytokine stimulus (GO:0060760)	2018-05-15	0.164027	0.53379	0.270125	0.904997	-1.19975	2.16881	IFIH1;CD74;DHX9;TAF9;TRIM44
heart trabecula morphogenesis (GO:0061384)	2018-06-19	0.162819	0.53379	0.271084	0.904997	-1.19368	2.16667	FKBP1A;TGFBR3;NOTCH1;POLR2D;S1PR1;ENG
histone deacetylation (GO:0016575)	1937-11-01	0.104297	0.44145	0.215593	0.895489	-0.957571	2.1646	ELK4;HDAC4;PER1;RBM14;REST;BRMS1;SIN3B;HDAC1;SIN3A;TBL1XR1;SUDS3
negative regulation of interleukin-6 secretion (GO:1900165)	2018-03-07	0.147912	0.514705	0.252447	0.90182	-1.13104	2.16158	SYT11;C5AR2;ZC3H12A
regulation of centrosome duplication (GO:0010824)	2018-08-26	0.131003	0.490127	0.241209	0.90182	-1.06175	2.15804	FBXW5;PDCD6IP;CHMP1B;VPS4B;CHMP1A;CHMP3;CHMP4B;CHMP5
protein import into mitochondrial inner membrane (GO:0045039)	2018-03-08	0.202939	0.602676	0.304764	0.924471	-1.35183	2.15597	TIMM13;TIMM22;TIMM10
regulation of transcription factor import into nucleus (GO:0042990)	2018-06-20	0.19553	0.602676	0.304124	0.924471	-1.31912	2.15286	NFKBIA;BAG3;SUFU;HCLS1;PIK3R1;TMEM173
regulation of transcription involved in G1/S transition of mitotic cell cycle (GO:0000083)	2018-08-27	0.155248	0.531731	0.26797	0.904997	-1.15442	2.15037	DHFR;NPAT;PCNA;TFDP1;TFDP2;E2F1;BRD4;HINFP
translesion synthesis (GO:0019985)	13/43	0.0729838	0.344843	0.176965	0.834671	-0.819321	2.14459	VCP;PCNA;RFC1;UBA7;RPA2;ISG15;UBE2L6;POLD4;NPLOC4;PAPD7;RPA3;REV3L;TRIM25
negative regulation of cellular carbohydrate metabolic process (GO:0010677)	2018-06-18	0.132696	0.490127	0.238994	0.90182	-1.06091	2.14272	HDAC4;GSK3A;PLEK;PGP;SIK1;FBP1
melanosome localization (GO:0032400)	2018-06-21	0.230429	0.657608	0.337816	0.981426	-1.45887	2.14134	BLOC1S5;BLOC1S6;VPS33A;BLOC1S3;VPS33B;RAB27A
positive regulation of extrinsic apoptotic signaling pathway (GO:2001238)	2018-09-29	0.108089	0.443719	0.216375	0.895489	-0.960046	2.13591	PYCARD;CYLD;TNFSF12;TNFSF10;HTRA2;PMAIP1;BCL10;PAK2;DEDD2
purine ribonucleoside monophosphate metabolic process (GO:0009167)	1940-12-01	0.08716	0.385886	0.195126	0.864603	-0.874719	2.13432	ADSL;ATIC;GMPS;OLA1;AK3;CTNS;HPRT1;NT5C2;ADSS;GART;CLPX;HSPA1A
positive regulation of myeloid leukocyte mediated immunity (GO:0002888)	2018-03-10	0.322034	0.781399	0.40948	1	-1.87722	2.12707	FGR;SYK;ITGB2
negative regulation of histone acetylation (GO:0035067)	2018-04-12	0.205245	0.602676	0.308359	0.924471	-1.34286	2.12649	SPI1;CTBP1;SIN3A;TAF7
regulation of glucose transport (GO:0010827)	2018-06-17	0.105507	0.44145	0.208151	0.891322	-0.944549	2.12427	C2CD5;SLC2A1;INPP5K;BRAF;TRIB3;APPL1
positive regulation of pri-miRNA transcription from RNA polymerase II promoter (GO:1902895)	2018-06-20	0.19553	0.602676	0.304124	0.924471	-1.3016	2.12426	JUN;SPI1;SRF;STAT3;FOS;RELA
regulation of TORC1 signaling (GO:1903432)	2018-09-29	0.108089	0.443719	0.216375	0.895489	-0.952929	2.12008	RRAGA;RRAGC;RRAGB;DGKQ;SESN2;SMCR8;KPTN;C9ORF72;C12ORF66
response to sterol (GO:0036314)	2018-04-12	0.205245	0.602676	0.308359	0.924471	-1.3368	2.11688	SMAD2;ABCA2;PMVK;TGFBR2
regulation of myeloid leukocyte differentiation (GO:0002761)	2018-04-11	0.160973	0.53379	0.265419	0.904997	-1.15895	2.11684	CEBPB;UBASH3B;MTOR;FOXP1
cellular response to cytokine stimulus (GO:0071345)	109/457	0.0230724	0.161754	0.166225	0.80557	-0.561174	2.11513	ZFAND6;F13A1;HNRNPU;CIB1;MT1X;EPRS;TNF;CRKL;PYCARD;IGHG4;IGHG1;MT2A;TCL1A;TBK1;KHSRP;ZC3H12A;PIM1;PRKACA;IL6R;JUNB;IL13RA1;IFNAR2;FOXH1;RC3H1;CDC34;TXLNA;DHX9;FPR1;HTRA2;PIK3R1;FOXO1;ZFP36L2;SOCS3;IRAK1;IRAK2;TPR;INPP5K;MCL1;CCR1;STAT5B;XBP1;PNPT1;IFNLR1;NFKB1;LRCH1;BCL6;BCL2;UBE2K;GSK3B;GSK3A;ITGB2;PIK3CD;PIK3CB;YBX3;CCR7;TIMP1;JAK3;CCR2;JAK1;HSP90AA1;ANXA1;CHUK;IFNGR1;IFNGR2;IL18;RPL13A;GP1BA;F…
angiogenesis involved in wound healing (GO:0060055)	2018-03-09	0.261644	0.701144	0.357429	0.981426	-1.57464	2.11122	SRF;PRCP;HPSE
negative regulation of glycogen biosynthetic process (GO:0045719)	2018-03-07	0.147912	0.514705	0.252447	0.90182	-1.10324	2.10844	GSK3B;GSK3A;INPP5K
regulation of MHC class II biosynthetic process (GO:0045346)	2018-03-09	0.261644	0.701144	0.357429	0.981426	-1.56647	2.10028	CIITA;XBP1;PF4
signal transduction involved in mitotic G1 DNA damage checkpoint (GO:0072431)	19/64	0.0417166	0.243116	0.133946	0.758967	-0.660744	2.09909	PLK3;BTG2;PCNA;GADD45A;PRKDC;TRIAP1;CNOT7;RGCC;TFDP1;TFDP2;CNOT1;CNOT11;CDK2;E2F1;BAX;CASP2;EP300;E2F4;SOX4
negative regulation of peptide secretion (GO:0002792)	2018-04-12	0.205245	0.602676	0.308359	0.924471	-1.32045	2.091	CD74;DPH3;RHBDF2;ERP29
mitochondrial DNA metabolic process (GO:0032042)	2018-03-08	0.202939	0.602676	0.304764	0.924471	-1.30675	2.08407	MGME1;PARP1;POLG
regulation of protein localization to cell surface (GO:2000008)	2018-09-28	0.0897709	0.392501	0.193397	0.862921	-0.862235	2.07841	HSP90AB1;TOR1A;LEPROTL1;GBF1;RANGRF;TAX1BP3;TNF;TM9SF4;PICALM
regulation of viral entry into host cell (GO:0046596)	2018-08-27	0.155248	0.531731	0.26797	0.904997	-1.11554	2.07796	FCN1;IFITM3;SNX3;CD74;TRIM62;LGALS1;TRIM25;P4HB
ketone body biosynthetic process (GO:0046951)	2018-03-09	0.261644	0.701144	0.357429	0.981426	-1.54858	2.07629	HMGCL;AACS;ACAT1
negative regulation of substrate adhesion-dependent cell spreading (GO:1900025)	2018-04-13	0.252476	0.698283	0.351888	0.981426	-1.50584	2.0727	RCC2;ITGB1BP1;GBP1;CORO1C
regulation of endocytic recycling (GO:2001135)	2018-03-08	0.202939	0.602676	0.304764	0.924471	-1.2952	2.06564	EHD1;ARHGAP1;SORL1
leukocyte cell-cell adhesion (GO:0007159)	2018-09-28	0.0897709	0.392501	0.193397	0.862921	-0.854465	2.05968	ITGA4;ROCK1;SYK;TNIP1;ITGB2;MSN;EZR;ITGAL;FERMT3
positive regulation of lipid storage (GO:0010884)	2018-06-20	0.19553	0.602676	0.304124	0.924471	-1.25778	2.05274	EHD1;ZC3H12A;OSBPL11;IKBKE;NFKB1;SREBF2
receptor recycling (GO:0001881)	2018-03-10	0.322034	0.781399	0.40948	1	-1.81108	2.05213	ARFGEF2;FAM109B;LMTK2
negative regulation of exocytosis (GO:0045920)	2018-03-09	0.261644	0.701144	0.357429	0.981426	-1.53012	2.05154	ANXA1;VPS4B;RAB7A
regulation of cell-substrate adhesion (GO:0010810)	1934-10-01	0.125088	0.486838	0.238775	0.90182	-0.986604	2.05089	NOTCH1;MINK1;RAC2;TBCD;ARL2;PIK3CB;RAC1;PPM1F;RHOA;CORO1C
DNA damage response, signal transduction by p53 class mediator resulting in cell cycle arrest (GO:0006977)	18/63	0.0652737	0.319995	0.173013	0.826878	-0.74909	2.04439	PLK3;BTG2;PCNA;GADD45A;TRIAP1;CNOT7;RGCC;TFDP1;TFDP2;CNOT1;CNOT11;CDK2;E2F1;BAX;CASP2;EP300;E2F4;SOX4
negative regulation of cytokine secretion (GO:0050710)	1941-12-01	0.101782	0.433405	0.214352	0.895489	-0.893523	2.04163	PTGER4;SRGN;ANXA1;RGCC;SYT11;C5AR2;TMSB4X;ZC3H12A;TLR8;EZR;GBP1;TNF
negative regulation of Wnt signaling pathway (GO:0030178)	44/175	0.0560212	0.287219	0.191597	0.859083	-0.706173	2.03521	PSMD10;GSK3B;GSK3A;PSMD11;PSMD14;HDAC1;PSMD13;CHD8;LEF1;KLHL12;STK4;PSMB10;PSMB6;PSMD9;PSMB4;PSMD6;RNF213;PSMB2;PSMD4;PSMB3;PSMD2;RUVBL2;DVL1;PSMB1;PSMD3;DVL2;DVL3;TLE1;CSNK1A1;SIAH2;PSMB8;LATS1;CYLD;PSMA3;PSMC6;PSMC3;SDHAF2;PSMA2;PSMC4;PSMC1;PSME1;TAX1BP3;PFDN5;ANAPC2
box C/D snoRNP assembly (GO:0000492)	2018-03-08	0.202939	0.602676	0.304764	0.924471	-1.27495	2.03335	NUFIP1;RUVBL2;TAF9
regulation of hemopoiesis (GO:1903706)	2018-04-12	0.205245	0.602676	0.308359	0.924471	-1.28076	2.02815	PURB;CREBBP;EIF2AK2;RUNX1
neural crest cell differentiation (GO:0014033)	2018-05-16	0.201529	0.602676	0.307242	0.924471	-1.26527	2.02673	PEF1;PDCD6;NOLC1;KLHL12;TAPT1
regulation of actin filament bundle assembly (GO:0032231)	2018-08-25	0.108861	0.444094	0.215407	0.895489	-0.911376	2.02114	CDC42;PTGER4;ROCK1;ROCK2;PLEK;WAS;RAC1;PFN1
mitotic metaphase plate congression (GO:0007080)	13/44	0.0853959	0.384045	0.194477	0.864603	-0.821178	2.02047	BECN1;VPS4B;NDC80;CDC23;CHMP1B;CHMP1A;CHAMP1;RRS1;CHMP4B;SPDL1;CHMP7;PIBF1;CHMP5
ubiquitin-dependent protein catabolic process via the multivesicular body sorting pathway (GO:0043162)	2018-06-19	0.162819	0.53379	0.271084	0.904997	-1.11302	2.02026	RNF115;RNF126;VPS4B;PLAA;VPS25;VPS36
regulation of type I interferon-mediated signaling pathway (GO:0060338)	1940-12-01	0.08716	0.385886	0.195126	0.864603	-0.826626	2.01698	IFNAR2;PTPN1;CNOT7;HSP90AB1;CDC37;STAT2;MUL1;ABCE1;UBE2K;USP18;PTPN2;JAK1
negative regulation of MAP kinase activity (GO:0043407)	18/62	0.0568638	0.289322	0.1594	0.795884	-0.703441	2.01683	LYN;PTPN1;DUSP2;DUSP3;RGS14;CD300A;GSTP1;PTPRJ;DUSP16;SORL1;DUSP6;DNAJA1;PPP2CA;PPP2R1A;STK38;PDCD4;INPP5K;AIDA
negative regulation of centriole replication (GO:0046600)	2018-03-09	0.261644	0.701144	0.357429	0.981426	-1.49762	2.00796	KAT2B;KAT2A;RBM14
regulation of type B pancreatic cell development (GO:2000074)	2018-03-09	0.261644	0.701144	0.357429	0.981426	-1.4963	2.00619	GSK3B;GSK3A;RHEB
negative regulation of leukocyte migration (GO:0002686)	2018-03-08	0.202939	0.602676	0.304764	0.924471	-1.25479	2.00119	CD300A;GCSAM;WASL
negative regulation of organelle assembly (GO:1902116)	2018-09-28	0.0897709	0.392501	0.193397	0.862921	-0.827858	1.99555	KAT2B;KAT2A;PINK1;RBM14;PHF23;CHMP4B;SMCR8;EVI5L;SEC22B
positive regulation of protein ubiquitination (GO:0031398)	23/84	0.0633305	0.311807	0.177198	0.834671	-0.720801	1.98897	PSMD10;GSK3A;NDFIP1;KDM1A;PEF1;RIPK2;PDCD6;PHF23;ARRDC3;MAGEF1;DCUN1D1;PTEN;UBE2D1;ADRB2;ARRB2;BCL10;FKBP1A;PINK1;RNF139;UBQLN1;TRIB3;CCDC22;RPS2
nucleotide-excision repair, preincision complex assembly (GO:0006294)	2018-09-30	0.128331	0.490127	0.24035	0.90182	-0.96763	1.98668	DDB1;PARP1;CETN2;RPA3;RPA2;ERCC5;GTF2H5;CUL4B;DDB2
ruffle organization (GO:0031529)	2018-06-17	0.105507	0.44145	0.208151	0.891322	-0.882967	1.98577	PLEK;INPP5K;CCR7;RAC1;AIF1;ARF6
response to interferon-alpha (GO:0035455)	2018-06-18	0.132696	0.490127	0.238994	0.90182	-0.981118	1.98156	BST2;IFITM3;IFNAR2;MX2;TPR;EIF2AK2
transcription from mitochondrial promoter (GO:0006390)	2018-05-13	0.0989752	0.422969	0.19952	0.86906	-0.852706	1.97221	TFAM;TFB2M;MRPL12;POLRMT;SLC25A33
positive regulation of protein deacetylation (GO:0090312)	2018-04-12	0.205245	0.602676	0.308359	0.924471	-1.24283	1.96809	NIPBL;BRMS1;CTBP1;AKAP8
regulation of DNA-templated transcription in response to stress (GO:0043620)	2018-05-14	0.129657	0.490127	0.234074	0.90182	-0.961229	1.96366	RPS6KA3;BCLAF1;RGS14;HSF1;RELA
positive regulation of membrane protein ectodomain proteolysis (GO:0051044)	2018-05-16	0.201529	0.602676	0.307242	0.924471	-1.22549	1.96301	ADAM8;FURIN;SNX9;TNF;SH3D19
regulation of membrane protein ectodomain proteolysis (GO:0051043)	2018-07-23	0.159555	0.53379	0.270084	0.904997	-1.06873	1.96151	ROCK1;ADAM8;FURIN;SNX9;TIMP1;TNF;SH3D19
acetyl-CoA metabolic process (GO:0006084)	2018-05-15	0.164027	0.53379	0.270125	0.904997	-1.08056	1.95336	ACLY;PMVK;MVD;MLYCD;ACAT1
nucleotide-sugar biosynthetic process (GO:0009226)	2018-06-20	0.19553	0.602676	0.304124	0.924471	-1.19399	1.94863	UGP2;PMM1;SLC35D1;GFPT1;NANS;RENBP
regulation of microtubule nucleation (GO:0010968)	2018-03-07	0.147912	0.514705	0.252447	0.90182	-1.01523	1.94024	MECP2;RANGRF;HSPA1A
regulation of leukocyte chemotaxis (GO:0002688)	1931-09-01	0.15042	0.520657	0.265193	0.904997	-1.02383	1.93946	LYN;ADAM17;CAMK1D;ZNF580;PPBP;IL6R;CXCL5;PF4V1;PF4
Arp2/3 complex-mediated actin nucleation (GO:0034314)	2018-07-21	0.108283	0.443719	0.212941	0.895489	-0.872069	1.93861	ACTR3;WHAMMP3;ACTR2;ARPC2;JMY;ARPC4;WHAMM
actin polymerization or depolymerization (GO:0008154)	1937-11-01	0.104297	0.44145	0.215593	0.895489	-0.857253	1.93783	CAP1;MICAL1;MSRB2;TWF2;WAS;DSTN;CORO7;RAC1;WASL;AIF1;MSRB1
fatty-acyl-CoA biosynthetic process (GO:0046949)	1931-09-01	0.15042	0.520657	0.265193	0.904997	-1.02272	1.93736	SLC25A1;ACLY;ELOVL1;FASN;SCD5;PPT1;ACSBG1;HSD17B8;ACAT1
histone H4 deacetylation (GO:0070933)	2018-03-09	0.261644	0.701144	0.357429	0.981426	-1.44079	1.93177	HDAC4;REST;HDAC1
negative regulation of inclusion body assembly (GO:0090084)	2018-04-11	0.160973	0.53379	0.265419	0.904997	-1.05303	1.92338	DNAJB2;DNAJB1;SORL1;HSPA1A
positive regulation of interleukin-8 production (GO:0032757)	13/45	0.0990537	0.422969	0.21275	0.895489	-0.830472	1.92013	FCN1;ZNF580;F2R;BCL10;TNF;CD2;PYCARD;TLR8;TLR7;CD58;CD244;HSPA1A;TLR2
activation of cysteine-type endopeptidase activity involved in apoptotic signaling pathway (GO:0097296)	2018-04-12	0.205245	0.602676	0.308359	0.924471	-1.21228	1.91971	TRADD;TNFSF10;FAS;TNFRSF10A
positive regulation of transcription from RNA polymerase II promoter involved in cellular response to chemical stimulus (GO:1901522)	2018-07-22	0.132695	0.490127	0.240972	0.90182	-0.950473	1.91967	CREB3;XBP1;NOTCH1;SESN2;CHD6;EP300;RELA
granulocyte differentiation (GO:0030851)	2018-03-09	0.261644	0.701144	0.357429	0.981426	-1.43088	1.91849	JAGN1;TAL1;LEF1
regulation of cell-substrate junction assembly (GO:0090109)	2018-05-16	0.201529	0.602676	0.307242	0.924471	-1.19654	1.91663	SLK;ROCK1;ROCK2;RHOA;CORO1C
positive regulation of cellular protein catabolic process (GO:1903364)	2018-05-18	0.283401	0.74205	0.383021	1	-1.51686	1.9126	HSP90AA1;MSN;VPS35;EZR;CTSC
regulation of JNK cascade (GO:0046328)	25/91	0.0527665	0.280991	0.161712	0.797906	-0.64933	1.91025	HMGB1;RASGRP1;PYCARD;CCR7;ZNF622;MAP3K5;SLAMF1;DUSP3;GADD45A;MINK1;MAPK8IP3;HIPK2;PER1;ITCH;PINK1;RAP2A;COPS5;NCOR1;TAOK3;TRAF4;TAOK2;CD27;MAP3K10;AIDA;MAP3K11
negative regulation of protein localization to cell periphery (GO:1904376)	2018-06-20	0.19553	0.602676	0.304124	0.924471	-1.16954	1.90873	TMBIM1;NUMB;PPP2R5A;GBP1;AP2M1;PICALM
regulation of chromatin assembly or disassembly (GO:0001672)	2018-03-08	0.202939	0.602676	0.304764	0.924471	-1.19658	1.90837	PARP10;TAL1;PADI2
rRNA-containing ribonucleoprotein complex export from nucleus (GO:0071428)	2018-03-08	0.202939	0.602676	0.304764	0.924471	-1.1866	1.89244	RPSA;ABCE1;RAN
response to glucocorticoid (GO:0051384)	2018-08-25	0.108861	0.444094	0.215407	0.895489	-0.852648	1.8909	REST;ANXA1;GOT1;PDCD7;HNRNPU;NR3C1;TNF;ZFP36L2
positive regulation of lymphocyte proliferation (GO:0050671)	20/72	0.0699303	0.338825	0.183354	0.838185	-0.708793	1.88557	SASH3;VAV3;CD74;ANXA1;IL18;IRS2;CD1D;LILRB2;MIF;CD3E;AIF1;CCDC88B;HLA-DMB;GPR183;BCL2;CD28;HLA-DPB1;NCKAP1L;JAK3;NCK1
antigen processing and presentation of exogenous peptide antigen via MHC class I, TAP-independent (GO:0002480)	2018-04-10	0.120733	0.473095	0.223711	0.897398	-0.886913	1.87509	HLA-B;HLA-C;B2M;HLA-E
cellular protein complex localization (GO:0034629)	2018-07-22	0.132695	0.490127	0.240972	0.90182	-0.925541	1.86931	NACC2;RCC2;KLHL21;EZR;GPN2;MZT1;GPN3
regulation of platelet activation (GO:0010543)	2018-06-20	0.19553	0.602676	0.304124	0.924471	-1.14513	1.86889	LYN;FCER1G;SYK;TXK;PLEK;PRKCQ
posttranscriptional gene silencing by RNA (GO:0035194)	2018-06-19	0.162819	0.53379	0.271084	0.904997	-1.02779	1.86556	CNOT7;AGO4;CELF1;CNOT1;NRDE2;TNRC6A
purine ribonucleotide metabolic process (GO:0009150)	19/67	0.0634778	0.312196	0.171632	0.822862	-0.669726	1.84648	GNAI3;OLA1;AK3;CTNS;GMPR;NT5C2;GIMAP7;GTPBP1;CLPX;ACAT1;TPST2;ACLY;SULT1B1;HINT1;IMPAD1;HPRT1;ADSS;RAN;HSPA1A
negative regulation of protein localization to nucleus (GO:1900181)	2018-04-12	0.205245	0.602676	0.308359	0.924471	-1.16533	1.84537	GSK3B;MDFIC;POLR1A;SIN3A
entrainment of circadian clock by photoperiod (GO:0043153)	2018-07-21	0.108283	0.443719	0.212941	0.895489	-0.826005	1.83621	PER1;PPP1CC;CRTC1;BHLHE40;CRY1;SIK1;PPP1CA
positive regulation of phosphoprotein phosphatase activity (GO:0032516)	2018-05-16	0.201529	0.602676	0.307242	0.924471	-1.14489	1.83391	PPP1R15A;PPP1R15B;HSP90AB1;CD300A;MTOR
positive regulation of peptidase activity (GO:0010952)	2018-04-13	0.252476	0.698283	0.351888	0.981426	-1.32942	1.82987	PINK1;PRELID1;PSME1;CTSH
apoptotic nuclear changes (GO:0030262)	2018-07-24	0.188632	0.597269	0.300057	0.924471	-1.09316	1.82335	DFFA;H1F0;ENDOG;DNASE2;HMGB1;DEDD2;KPNA1
interleukin-21-mediated signaling pathway (GO:0038114)	2018-03-09	0.261644	0.701144	0.357429	0.981426	-1.35783	1.82053	STAT3;JAK3;JAK1
negative regulation of myotube differentiation (GO:0010832)	2018-04-12	0.205245	0.602676	0.308359	0.924471	-1.14776	1.81753	HDAC4;XBP1;NOTCH1;CFLAR
negative regulation of response to endoplasmic reticulum stress (GO:1903573)	2018-07-23	0.159555	0.53379	0.270084	0.904997	-0.990269	1.81751	DNAJC3;CREB3;PPP1R15B;XBP1;HERPUD1;HSPA1A;NCK1
peptidyl-proline hydroxylation (GO:0019511)	2018-03-07	0.147912	0.514705	0.252447	0.90182	-0.94982	1.81524	EGLN1;OGFOD1;P4HB
purine nucleobase metabolic process (GO:0006144)	2018-04-12	0.205245	0.602676	0.308359	0.924471	-1.14505	1.81324	PRPS1;DPYD;GMPS;HPRT1
cellular response to organic substance (GO:0071310)	35/134	0.0507659	0.27484	0.170502	0.818303	-0.607785	1.81152	LEF1;TWF2;HTRA2;CIB1;TNF;MAPK9;TBK1;KHSRP;INPP5K;MAPK1;CCR7;DCPS;EMD;JUNB;MAP2K5;MAPK3;NCOA2;PTPN18;STAT5B;JUN;JUND;FOXH1;STAT3;IL18;PTPN12;KLF4;TMEM173;MAPK11;HAX1;HCLS1;PTPN9;SIK1;SIK2;PTPN4;PTPN2
response to cholesterol (GO:0070723)	2018-05-16	0.201529	0.602676	0.307242	0.924471	-1.12795	1.80677	SMAD2;ABCA2;OSBPL7;PMVK;TGFBR2
positive regulation of catabolic process (GO:0009896)	18/63	0.0652737	0.319995	0.173013	0.826878	-0.659962	1.80115	NSF;GSK3B;GSK3A;VCP;SMURF2;TNFSF12;WWP1;OAZ1;SORL1;TNF;FOXO1;OAZ2;DDB1;FZR1;ITCH;SEC22B;ANAPC2;RAB7A
regulation of vesicle fusion (GO:0031338)	17/62	0.0989724	0.422969	0.220215	0.897398	-0.776433	1.79582	VPS18;C2CD5;ANXA1;TBC1D8;TBC1D9;TBC1D5;AKT2;SGSM3;TBC1D10C;TBC1D13;TBC1D25;EVI5L;TBC1D17;TBC1D22A;TBC1D10A;TBC1D22B;VPS16
mRNA methylation (GO:0080009)	2018-04-10	0.120733	0.473095	0.223711	0.897398	-0.847411	1.79158	METTL14;TRMT10C;WTAP;TRMT61A
macromolecule catabolic process (GO:0009057)	1935-11-01	0.0744205	0.348746	0.175883	0.834671	-0.688068	1.78762	SH3GLB1;BECN1;UVRAG;PIK3R4;PPT1;TPP1;CTSD;CLN6;CLPX;MTOR;CLN5
autophagosome assembly (GO:0000045)	16/59	0.115857	0.468451	0.240279	0.90182	-0.829305	1.78749	ATG3;BECN1;GABARAPL2;STX12;STX17;UBXN2B;WDR45B;WIPI2;GABARAP;ATG16L2;RAB35;UBQLN1;ULK1;EMC6;ATG2B;RAB7A
nucleotide-excision repair, DNA damage recognition (GO:0000715)	2018-07-24	0.188632	0.597269	0.300057	0.924471	-1.07146	1.78716	DDB1;COPS6;COPS5;PARP1;CETN2;CUL4B;DDB2
positive regulation of amyloid precursor protein catabolic process (GO:1902993)	2018-04-13	0.252476	0.698283	0.351888	0.981426	-1.29742	1.78582	LYN;GSK3A;ROCK2;PICALM
negative regulation of extrinsic apoptotic signaling pathway in absence of ligand (GO:2001240)	2018-07-24	0.188632	0.597269	0.300057	0.924471	-1.06942	1.78375	BCL2;IFI6;TNF;MAP2K5;HSPA1A;MCL1;PF4
NADH metabolic process (GO:0006734)	2018-02-07	0.423159	0.866614	0.489686	1	-2.06493	1.77586	VCP;NUDT17
peroxisome fission (GO:0016559)	2018-03-10	0.322034	0.781399	0.40948	1	-1.56601	1.77444	FIS1;PEX11B;DNM1L
2-oxoglutarate metabolic process (GO:0006103)	2018-06-18	0.132696	0.490127	0.238994	0.90182	-0.877593	1.77247	STAT5B;GOT1;MRPS36;IDH1;GOT2;IDH2
vacuolar transport (GO:0007034)	2018-09-30	0.128331	0.490127	0.24035	0.90182	-0.863133	1.77213	BECN1;TMEM50A;TMEM50B;VPS13C;VPS53;PIK3R4;VTI1A;CHMP7;VTI1B
histone H3 deacetylation (GO:0070932)	2018-04-13	0.252476	0.698283	0.351888	0.981426	-1.28731	1.77191	ELK4;HDAC4;PER1;HDAC1
positive regulation of cell-matrix adhesion (GO:0001954)	1934-10-01	0.125088	0.486838	0.238775	0.90182	-0.85155	1.77015	GSK3B;CDK6;ROCK1;CCR7;CIB1;PTPRJ;RAC1;UTRN;PPM1F;S100A10
fatty acid beta-oxidation (GO:0006635)	14/51	0.125199	0.486838	0.247661	0.90182	-0.851744	1.7698	ACAA2;ECHS1;ECI1;ETFA;ACAT2;ACAT1;HADHA;ACOX1;IVD;NDUFAB1;ACADM;ACAA1;ACADS;CRAT
organelle fusion (GO:0048284)	2018-06-19	0.162819	0.53379	0.271084	0.904997	-0.974135	1.76817	AFG3L2;FIS1;CHCHD3;BCL2A1;BAX;PLD6
negative regulation of secretion by cell (GO:1903531)	1931-09-01	0.15042	0.520657	0.265193	0.904997	-0.931081	1.76377	PNKD;ANXA1;SYT11;DPH3;RHBDF2;ERP29;OSM;SLC30A1;VAMP3
negative regulation of telomere maintenance via telomerase (GO:0032211)	2018-06-21	0.230429	0.657608	0.337816	0.981426	-1.19778	1.75812	CTC1;GNL3L;XRN1;HNRNPU;NAT10;HNRNPA1
regulation of cell-cell adhesion mediated by cadherin (GO:2000047)	2018-03-10	0.322034	0.781399	0.40948	1	-1.54944	1.75566	RGCC;FLOT1;DENND6A
positive regulation of protein targeting to mitochondrion (GO:1903955)	22/82	0.0822953	0.379039	0.205373	0.891118	-0.702809	1.75523	SH3GLB1;GSK3A;STARD7;PDCD5;UBE2D3;HUWE1;HTRA2;WDR75;RNASE2;WBP11;SREBF2;CYB5R1;UBL5;UGCG;KAT2A;PINK1;MIS18A;RAC2;PLAGL2;SNIP1;NMUR1;BAP1
endothelial cell development (GO:0001885)	2018-06-20	0.19553	0.602676	0.304124	0.924471	-1.07492	1.75432	RAP1B;RAP1A;PDE4D;RAPGEF1;MSN;EZR
regulation of B cell apoptotic process (GO:0002902)	2018-04-11	0.160973	0.53379	0.265419	0.904997	-0.960126	1.75369	LYN;BCL6;IRS2;FOXP1
regulation of stress fiber assembly (GO:0051492)	17/61	0.0874265	0.386691	0.204328	0.888273	-0.71652	1.74613	PTGER4;ROCK1;ROCK2;GPR65;TESK1;WAS;PPM1F;RHOA;CDC42;PAK1;RGCC;INPP5K;ITGB1BP1;RAC1;PFN1;WASF2;S100A10
protein autoubiquitination (GO:0051865)	14/50	0.110133	0.448881	0.228969	0.90182	-0.790881	1.74474	RNF11;DTX3L;RNF13;UBE2B;AMFR;UBE2D3;BFAR;UBE2A;DDB2;ITCH;RNF115;RNF213;TRIM68;RNF141
ncRNA transcription (GO:0098781)	2018-05-15	0.164027	0.53379	0.270125	0.904997	-0.960113	1.73562	MARS;SNAPC3;SNAPC4;GTF3A;SPIN1
microvillus assembly (GO:0030033)	2018-03-09	0.261644	0.701144	0.357429	0.981426	-1.29386	1.73477	RAP2A;EZR;RAPGEF6
protein neddylation (GO:0045116)	2018-04-14	0.301604	0.764721	0.395422	1	-1.44631	1.73361	DCUN1D1;NEDD8;RNF7;UBE2M
desensitization of G-protein coupled receptor protein signaling pathway (GO:0002029)	2018-03-09	0.261644	0.701144	0.357429	0.981426	-1.28545	1.72349	ARRB1;ADRB2;ARRB2
interleukin-23-mediated signaling pathway (GO:0038155)	2018-03-10	0.322034	0.781399	0.40948	1	-1.51948	1.72172	STAT3;P4HB;IL12RB1
regulation of telomerase activity (GO:0051972)	13/43	0.0729838	0.344843	0.176965	0.834671	-0.655256	1.71514	CCT2;HSP90AA1;HSP90AB1;PTGES3;NEK7;PARN;KLF4;DKC1;TCP1;MAPK1;MAPKAPK5;PRKCQ;MAPK3
regulation of cell differentiation (GO:0045595)	32/122	0.056719	0.289322	0.177953	0.834671	-0.596702	1.71232	HEMGN;HSP90AB1;SRF;AKR1B1;SUPT6H;PPP2CA;PURB;RPS6KA3;PPP2R1A;VHL;PRKACA;JUNB;FADS1;DDX17;SUZ12;CREBBP;JUN;JUND;EIF2AK2;NR1D2;NR1D1;KLF4;RUNX1;SKI;TIAM1;CDK6;BCL6;SIK1;ANP32B;CAMK1;RAF1;ANAPC2
mitochondrial protein processing (GO:0034982)	2018-03-10	0.322034	0.781399	0.40948	1	-1.5074	1.70803	AFG3L2;STOML2;UQCRC2
T cell differentiation in thymus (GO:0033077)	2018-04-12	0.205245	0.602676	0.308359	0.924471	-1.07859	1.70801	ADAM17;RIPK3;CCR6;ZFP36L2
positive regulation of proteolysis (GO:0045862)	15/53	0.0932843	0.40592	0.208828	0.892551	-0.719673	1.70714	FURIN;TNF;CLN6;PINK1;TNIP1;PERP;ZC3H12A;CTSH;ADAM8;SNX9;BAK1;OGT;CTSC;TBC1D10A;SH3D19
positive regulation of cytoplasmic transport (GO:1903651)	2018-04-11	0.160973	0.53379	0.265419	0.904997	-0.933185	1.70448	RAB21;MSN;EZR;SORL1
regulation of cellular amide metabolic process (GO:0034248)	1939-11-01	0.14022	0.514705	0.258584	0.904997	-0.866835	1.70294	EEF1A1;DDX6;MTPN;TMED10;ROCK1;PGAM1;GEMIN5;NOLC1;MAPKAPK5;BPGM;METAP1
negative regulation of antigen receptor-mediated signaling pathway (GO:0050858)	2018-06-18	0.132696	0.490127	0.238994	0.90182	-0.842135	1.70086	DUSP3;CD300A;PTPRJ;EZR;GBP1;PTPN2
G2/M transition of mitotic cell cycle (GO:0000086)	33/127	0.0601501	0.301871	0.185462	0.838185	-0.604893	1.7003	YWHAE;KHDRBS1;DCTN2;CETN2;SSNA1;PPP2R2A;ARPP19;ACTR1A;TUBA1A;HAUS7;PPP2R1A;PRKAR2B;PRKACA;LCMT1;YWHAG;CEP78;SKP1;OFD1;DYNC1H1;PLK3;HSP90AA1;CEP135;TUBB;HAUS6;CSNK1E;TUBB4B;TUBA4A;HAUS1;LATS1;CDK2;FGFR1OP;MAPRE1;TAF2
myeloid leukocyte mediated immunity (GO:0002444)	2018-03-10	0.322034	0.781399	0.40948	1	-1.49388	1.69271	ADAM17;SERPINB9;CXCL5
membrane protein proteolysis (GO:0033619)	1936-11-01	0.0885932	0.39093	0.195288	0.864603	-0.696822	1.68889	APH1A;PSENEN;ADAM17;ADAM10;CTSH;MYH9;PRKCQ;SPPL3;NFKB1;PARL;RELA
canonical glycolysis (GO:0061621)	2018-08-26	0.131003	0.490127	0.241209	0.90182	-0.829638	1.68627	HK3;PFKL;PGAM1;BPGM;ENO1;ALDOA;GAPDH;PFKP
response to interleukin-4 (GO:0070670)	2018-03-10	0.322034	0.781399	0.40948	1	-1.48399	1.6815	XBP1;LEF1;JAK3
positive regulation of T-helper 1 type immune response (GO:0002827)	2018-04-13	0.252476	0.698283	0.351888	0.981426	-1.22085	1.68043	ANXA1;SLC11A1;IL12RB1;CCR2
protein localization to centrosome (GO:0071539)	2018-06-19	0.162819	0.53379	0.271084	0.904997	-0.925657	1.68018	NUDCD3;C2CD3;DCTN2;GOLGB1;HOOK3;PIBF1
negative regulation of establishment of protein localization (GO:1904950)	2018-03-09	0.261644	0.701144	0.357429	0.981426	-1.24866	1.67417	DNAJA1;SNX3;NDFIP1
global genome nucleotide-excision repair (GO:0070911)	1933-10-01	0.106465	0.443719	0.216335	0.895489	-0.74579	1.67052	DDB1;PARP1;SUMO1;CETN2;ERCC1;SUMO2;UBE2V2;GTF2H5;CUL4B;DDB2
peptidyl-threonine phosphorylation (GO:0018107)	19/69	0.0816975	0.376666	0.199528	0.86906	-0.665285	1.66636	GSK3B;CAMK2D;GSK3A;MAP2K1;CAMK1D;PDPK1;ROCK2;LMTK2;ACVR1B;CAMKK2;HIPK2;TGFBR2;SBK1;TBK1;CDK5;MAP3K10;MAPK1;ULK1;CAMK1
phagolysosome assembly (GO:0001845)	2018-03-09	0.261644	0.701144	0.357429	0.981426	-1.24212	1.6654	RAB20;RAB14;RAB7A
DNA replication initiation (GO:0006270)	2018-07-25	0.219654	0.632388	0.330669	0.970968	-1.09783	1.66399	ORC5;POLE4;CDC34;PRIM1;ORC2;LRWD1;MCM2
oxaloacetate metabolic process (GO:0006107)	2018-03-08	0.202939	0.602676	0.304764	0.924471	-1.04326	1.66383	ACLY;STAT5B;NIT2
plasma membrane to endosome transport (GO:0048227)	2018-03-09	0.261644	0.701144	0.357429	0.981426	-1.23727	1.65889	SORT1;SGSM3;RAB35
positive regulation of transmembrane transport (GO:0034764)	2018-03-08	0.202939	0.602676	0.304764	0.924471	-1.03739	1.65448	CA2;PDCD5;AZIN1
platelet degranulation (GO:0002576)	32/125	0.0751854	0.351969	0.209727	0.895489	-0.636751	1.64778	CFD;TOR4A;SERPINA1;SPARC;PLEK;ENDOD1;OLA1;F13A1;CTSW;CYB5R1;TMSB4X;PSAP;QSOX1;FAM3C;TIMP1;VTI1B;LYN;SRGN;ACTN1;ANXA5;VEGFB;PPBP;TUBA4A;MANF;SOD1;F8;SCCPDH;TMX3;ALDOA;TLN1;FERMT3;PF4
mitotic chromosome condensation (GO:0007076)	2018-05-16	0.201529	0.602676	0.307242	0.924471	-1.02621	1.6438	NIPBL;PAPD7;PHF23;CHMP1A;PHF13
regulation of exosomal secretion (GO:1903541)	2018-05-17	0.241539	0.679969	0.345005	0.981426	-1.15543	1.64155	SMPD3;PDCD6IP;VPS4B;STAM;RAB7A
regulation of homotypic cell-cell adhesion (GO:0034110)	2018-04-10	0.120733	0.473095	0.223711	0.897398	-0.772818	1.63387	LYN;SYK;ZNF703;PRKCQ
positive regulation of cholesterol storage (GO:0010886)	2018-02-07	0.423159	0.866614	0.489686	1	-1.899	1.63315	EHD1;SREBF2
positive regulation of cilium assembly (GO:0045724)	2018-05-17	0.241539	0.679969	0.345005	0.981426	-1.14813	1.63118	WRAP73;CEP135;HTT;ARHGAP35;TAPT1
positive regulation of early endosome to late endosome transport (GO:2000643)	2018-03-09	0.261644	0.701144	0.357429	0.981426	-1.2165	1.63105	RAB21;MSN;EZR
regulation of cellular carbohydrate catabolic process (GO:0043471)	2018-02-07	0.423159	0.866614	0.489686	1	-1.8961	1.63066	PGAM1;BPGM
positive regulation of muscle contraction (GO:0045933)	2018-04-14	0.301604	0.764721	0.395422	1	-1.36017	1.63036	CTTN;SRF;F2R;ENO1
peptidyl-serine autophosphorylation (GO:0036289)	2018-03-07	0.147912	0.514705	0.252447	0.90182	-0.852237	1.62874	ERN1;PINK1;MAP2K2
purine ribonucleotide catabolic process (GO:0009154)	2018-06-20	0.19553	0.602676	0.304124	0.924471	-0.996969	1.62709	HINT1;PDE4D;PDE3B;HPRT1;NUDT3;NUDT4
positive regulation of T cell chemotaxis (GO:0010820)	2018-03-10	0.322034	0.781399	0.40948	1	-1.43549	1.62655	ADAM17;ADAM10;CCR2
dicarboxylic acid catabolic process (GO:0043649)	2018-04-14	0.301604	0.764721	0.395422	1	-1.35434	1.62337	GLUD1;PM20D2;GOT1;GOT2
error-free translesion synthesis (GO:0070987)	2018-06-20	0.19553	0.602676	0.304124	0.924471	-0.990876	1.61715	VCP;NPLOC4;PCNA;RFC1;RPA3;RPA2
negative regulation of defense response to virus (GO:0050687)	2018-04-12	0.205245	0.602676	0.308359	0.924471	-1.0181	1.61221	ITCH;C1QBP;RNF26;MUL1
positive regulation of microtubule motor activity (GO:2000576)	2018-02-07	0.423159	0.866614	0.489686	1	-1.87321	1.61097	DNAL4;DYNLL2
positive regulation of telomere maintenance (GO:0032206)	1933-10-01	0.106465	0.443719	0.216335	0.895489	-0.718756	1.60997	TNKS2;PPP1R10;ERCC1;DHX36;HNRNPA2B1;NEK7;MAPK1;MAPKAPK5;PRKCQ;MAPK3
B cell activation involved in immune response (GO:0002312)	2018-04-14	0.301604	0.764721	0.395422	1	-1.34289	1.60964	RNF168;EXOSC6;GPR183;BATF
histone H3-K4 demethylation (GO:0034720)	2018-03-08	0.202939	0.602676	0.304764	0.924471	-1.00462	1.60222	KDM5A;KDM5C;KDM1A
nuclear-transcribed mRNA catabolic process, exonucleolytic, 3'-5' (GO:0034427)	2018-03-10	0.322034	0.781399	0.40948	1	-1.41178	1.59969	EXOSC6;EXOSC5;EXOSC9
protein localization to microtubule (GO:0035372)	2018-03-09	0.261644	0.701144	0.357429	0.981426	-1.18515	1.58901	CHAMP1;HNRNPU;MAPRE1
activation of cysteine-type endopeptidase activity involved in apoptotic process (GO:0006919)	21/80	0.105944	0.442869	0.237052	0.90182	-0.704536	1.58158	VCP;HIP1;TRADD;F2R;MUL1;TNFRSF10A;CFLAR;HSPE1;TNF;HSPD1;PYCARD;DAP;LCK;TNFSF10;BAX;CASP2;CYCS;FAS;ANP32B;IFT57;S100A9
guanosine-containing compound metabolic process (GO:1901068)	2018-05-17	0.241539	0.679969	0.345005	0.981426	-1.11193	1.57975	GNAI3;AK3;GIMAP7;GTPBP1;RAN
regulation of actin polymerization or depolymerization (GO:0008064)	2018-09-29	0.108089	0.443719	0.216375	0.895489	-0.703437	1.56501	FCHSD1;LATS1;HAX1;WAS;ARHGAP18;BRK1;HCLS1;PFN1;ARHGAP35
intracellular estrogen receptor signaling pathway (GO:0030520)	2018-06-20	0.19553	0.602676	0.304124	0.924471	-0.953327	1.55587	DDX17;RBM14;TADA3;DDX54;PADI2;ARID1A
endosome to lysosome transport via multivesicular body sorting pathway (GO:0032510)	2018-03-07	0.147912	0.514705	0.252447	0.90182	-0.809662	1.54738	VCP;VPS4B;CHMP3
positive regulation of hemostasis (GO:1900048)	2018-03-10	0.322034	0.781399	0.40948	1	-1.36359	1.54508	F2R;ENPP4;HPSE
regulation of protein transport (GO:0051223)	2018-08-28	0.181439	0.579313	0.295524	0.924471	-0.905023	1.54472	DNAJA1;SNX3;PTPN1;DNAJC1;NDFIP1;RHBDF2;TNF;LLGL1
myeloid cell development (GO:0061515)	2018-05-16	0.201529	0.602676	0.307242	0.924471	-0.963948	1.54407	MBD4;NCKAP1L;EVI2B;FOXP1;TLR2
positive regulation of cell morphogenesis involved in differentiation (GO:0010770)	16/59	0.115857	0.468451	0.240279	0.90182	-0.712306	1.53531	CUL7;PLXND1;AMIGO1;CIB1;RHOA;TRIOBP;CRKL;CDC42;C1QBP;CAPRIN1;PLXNA1;PLXNC1;RAC1;CRK;PLXNA3;S100A10
negative regulation of phosphatidylinositol 3-kinase signaling (GO:0014067)	2018-03-10	0.322034	0.781399	0.40948	1	-1.35459	1.53489	PIK3IP1;PTEN;STAMBP
cellular response to cold (GO:0070417)	2018-03-07	0.147912	0.514705	0.252447	0.90182	-0.802199	1.53311	DNAJC3;NFKBIA;FOXO1
positive regulation of natural killer cell mediated immunity (GO:0002717)	2018-06-18	0.132696	0.490127	0.238994	0.90182	-0.757686	1.5303	LAMP1;AP1G1;SH2D1B;SLAMF6;RASGRP1;HLA-E
regulation of cholesterol biosynthetic process (GO:0045540)	1941-11-01	0.181819	0.579715	0.30416	0.924471	-0.896693	1.52863	PRKAA1;NFYA;FASN;NFYC;CYP51A1;PMVK;ERLIN1;MVD;RAN;SREBF2;SOD1
regulation of cellular component movement (GO:0051270)	13/47	0.130094	0.490127	0.251353	0.90182	-0.749199	1.52799	LYN;ROCK1;ROCK2;ACTN1;ARHGAP18;ETS1;RHOA;TGFBR3;ADAM17;CDK6;RPS19;RAF1;ZSWIM4
protein acetylation (GO:0006473)	1934-10-01	0.125088	0.486838	0.238775	0.90182	-0.734694	1.52724	NAA50;KAT2B;CREBBP;ESCO1;MDH2;NAA20;GTF2B;EP300;NAA35;FOXO1
regulation of telomere capping (GO:1904353)	2018-07-24	0.188632	0.597269	0.300057	0.924471	-0.91421	1.52486	USP7;TNKS2;NEK7;MAPK1;MAPKAPK5;PRKCQ;MAPK3
cellular response to low-density lipoprotein particle stimulus (GO:0071404)	2018-04-14	0.301604	0.764721	0.395422	1	-1.26955	1.52173	FCER1G;SYK;ITGB2;SREBF2
negative regulation of protein complex disassembly (GO:0043242)	2018-03-09	0.261644	0.701144	0.357429	0.981426	-1.13355	1.51982	PHF23;TNF;UBQLN4
positive regulation of mitotic cell cycle spindle assembly checkpoint (GO:0090267)	2018-03-08	0.202939	0.602676	0.304764	0.924471	-0.950998	1.5167	DYNC1LI1;TPR;NDC80
positive regulation of immune response (GO:0050778)	15/55	0.12045	0.473095	0.243963	0.90182	-0.71568	1.51475	SASH3;XBP1;DHX9;RIOK3;ITGB2;SH2D1B;CD1D;PYCARD;PLSCR1;HLA-DMB;POLR3C;TLR8;ADAM8;CCR7;IL12RB1
hepaticobiliary system development (GO:0061008)	2018-07-22	0.132695	0.490127	0.240972	0.90182	-0.747266	1.50925	TGFBR3;PHF2;NIPBL;XBP1;CITED2;CEBPG;ARID5B
negative regulation of ubiquitin-protein transferase activity (GO:0051444)	2018-05-14	0.129657	0.490127	0.234074	0.90182	-0.738398	1.50845	RPL5;DTX3L;RPS7;RPL23;RPL11
positive regulation of protein polymerization (GO:0032273)	18/65	0.0845373	0.384045	0.201954	0.878786	-0.610528	1.50835	NUMA1;RHOG;ARL2;SLAIN2;PYCARD;PAK1;PINK1;TPPP3;CTTN;RAC2;RPS3;CCR7;NCKAP1L;RAC1;MAPRE1;PFN1;ARF6;NCK1
positive regulation of inflammatory response (GO:0050729)	20/74	0.0886415	0.39093	0.211269	0.895489	-0.621325	1.50557	PTGER4;DHX9;IL18;OSM;MGST2;TICAM1;ETS1;NFKBIA;SNX4;VAMP7;RPS19;TNIP1;CCL4;PDCD4;S100A12;ADAM8;TLR7;S100A9;CCR2;TLR2
regulation of protein targeting to mitochondrion (GO:1903214)	23/89	0.107923	0.443719	0.243407	0.90182	-0.673185	1.49874	SH3GLB1;GSK3A;STARD7;UBE2D3;HUWE1;HTRA2;WDR75;RNASE2;WBP11;PARL;SREBF2;CYB5R1;UBL5;UGCG;KAT2A;PINK1;HAX1;MIS18A;RAC2;PLAGL2;SNIP1;NMUR1;BAP1
leucine metabolic process (GO:0006551)	2018-03-08	0.202939	0.602676	0.304764	0.924471	-0.936141	1.493	HMGCL;IVD;MCCC1
prostaglandin metabolic process (GO:0006693)	2018-08-26	0.131003	0.490127	0.241209	0.90182	-0.731779	1.48737	CD74;ABHD16A;HPGD;ACOX1;PTGES3;PLAA;MIF;PTGS1
positive regulation of organelle assembly (GO:1902117)	13/48	0.147434	0.514705	0.271559	0.904997	-0.776061	1.48567	SH3GLB1;DYNC1H1;PDCD6IP;NUMA1;HTT;TNF;ARHGAP35;CNOT1;PIP4K2A;RAB3GAP2;PIP4K2B;RAB3GAP1;TAPT1
negative regulation of intrinsic apoptotic signaling pathway (GO:2001243)	17/63	0.111426	0.453345	0.236625	0.90182	-0.676411	1.48431	CDKN2D;XBP1;DDX3X;BCL2A1;HTRA2;ENO1;SOD2;YBX3;HERPUD1;DNAJA1;CREB3;PINK1;BCL2;HYOU1;TPT1;HSPA1A;MCL1
chromatin assembly or disassembly (GO:0006333)	2018-05-14	0.129657	0.490127	0.234074	0.90182	-0.726082	1.48329	SUPT16H;CHAF1A;HIRIP3;GATAD1;MTA2
regulation of NFAT protein import into nucleus (GO:0051532)	2018-03-07	0.147912	0.514705	0.252447	0.90182	-0.773681	1.47861	GSK3B;SPPL3;TNF
mitochondrial calcium uptake (GO:0036444)	2018-03-10	0.322034	0.781399	0.40948	1	-1.304	1.47756	AFG3L2;MCUR1;SMDT1
apoptotic cell clearance (GO:0043277)	2018-08-27	0.155248	0.531731	0.26797	0.904997	-0.791089	1.47358	FCN1;XKR8;TMX3;RAC2;RHOG;HMGB1;RAC1;PDIA6
barbed-end actin filament capping (GO:0051016)	2018-03-09	0.261644	0.701144	0.357429	0.981426	-1.09524	1.46846	CAPZB;TWF2;TRIOBP
positive regulation of interleukin-6 production (GO:0032755)	1944-12-01	0.153757	0.530431	0.276293	0.918098	-0.783502	1.46702	IFIH1;PYCARD;XBP1;DHX9;F2R;TLR8;CYBA;HMGB1;LILRB2;IL6R;HSPD1;TLR2
cellular response to glucocorticoid stimulus (GO:0071385)	2018-06-18	0.132696	0.490127	0.238994	0.90182	-0.724414	1.4631	REST;ANXA1;KLF9;HNRNPU;NR3C1;ZFP36L2
photoreceptor cell differentiation (GO:0046530)	2018-02-07	0.423159	0.866614	0.489686	1	-1.69997	1.46198	ARL3;STAT3
regulation of cellular response to transforming growth factor beta stimulus (GO:1903844)	2018-06-19	0.162819	0.53379	0.271084	0.904997	-0.801822	1.4554	SMAD2;EID2;SMURF2;ZNF703;TRIM33;ENG
regulation of cell morphogenesis (GO:0022604)	2018-09-29	0.108089	0.443719	0.216375	0.895489	-0.65388	1.45475	ZRANB1;SPARC;CAPZB;QRICH1;PDZD8;CAMSAP1;CD44;BCL9L;SH3D19
peptidyl-lysine modification (GO:0018205)	30/116	0.0741465	0.348746	0.205112	0.890832	-0.558289	1.45251	HDAC4;NUP205;POM121;L3MBTL2;PCNA;NUP188;AAAS;IFIH1;SUMO1;SUMO2;TPR;EP300;NUP43;PIAS4;RANBP2;PIAS3;ESCO1;NUP133;NUP210;VPS33B;NUP153;PIAS2;PIAS1;SIRT3;NUP93;KAT2B;NUP50;NDUFAB1;SP3;TOP1
regulation of Rac protein signal transduction (GO:0035020)	2018-03-10	0.322034	0.781399	0.40948	1	-1.28169	1.45228	STMN3;OGT;ARF6
atrioventricular valve development (GO:0003171)	2018-03-10	0.322034	0.781399	0.40948	1	-1.27953	1.44983	NOTCH1;ZFPM1;TGFBR2
interleukin-27-mediated signaling pathway (GO:0070106)	2018-04-12	0.205245	0.602676	0.308359	0.924471	-0.914907	1.4488	STAT3;CRLF1;IL27RA;JAK1
negative regulation of extrinsic apoptotic signaling pathway via death domain receptors (GO:1902042)	1932-09-01	0.174242	0.560565	0.290772	0.924471	-0.827294	1.44554	GPX1;TRADD;PEA15;TMBIM1;TNFSF10;FAS;TNFRSF10A;CFLAR;RFFL
positive regulation of JNK cascade (GO:0046330)	21/77	0.0762057	0.356016	0.194591	0.864603	-0.560165	1.44204	GADD45A;MINK1;HMGB1;RASGRP1;TNF;HIPK2;PYCARD;PAK1;TAOK3;TRAF4;TAOK2;DVL2;RPS3;CD27;DVL3;MAP3K10;CCR7;ZNF622;MAP3K11;MAP3K5;SLAMF1
regulation of extrinsic apoptotic signaling pathway in absence of ligand (GO:2001239)	2018-08-28	0.181439	0.579313	0.295524	0.924471	-0.842614	1.4382	BCL2;IFI6;HTRA2;TNF;MAP2K5;HSPA1A;MCL1;PF4
mitochondrial RNA processing (GO:0000963)	2018-03-07	0.147912	0.514705	0.252447	0.90182	-0.743991	1.42187	PNPT1;TRMT10C;FASTKD5
nucleoside triphosphate metabolic process (GO:0009141)	2018-05-15	0.164027	0.53379	0.270125	0.904997	-0.785628	1.4202	AK1;CMPK1;SUCLG1;AK5;DCTPP1
rRNA transcription (GO:0009303)	2018-05-17	0.241539	0.679969	0.345005	0.981426	-0.998032	1.41793	GTF3C3;GTF3C6;MARS;GTF3A;SPIN1
positive regulation of peptidyl-lysine acetylation (GO:2000758)	2018-05-16	0.201529	0.602676	0.307242	0.924471	-0.881716	1.41235	RUVBL2;ARRB1;BRD7;SOX4;MAPK3
Notch receptor processing (GO:0007220)	2018-05-17	0.241539	0.679969	0.345005	0.981426	-0.993884	1.41204	APH1A;PSENEN;ADAM17;ADAM10;YBX1
posttranslational protein targeting to endoplasmic reticulum membrane (GO:0006620)	2018-03-08	0.202939	0.602676	0.304764	0.924471	-0.880395	1.4041	CHMP4B;HYOU1;SEC63
purine nucleotide biosynthetic process (GO:0006164)	2018-03-08	0.202939	0.602676	0.304764	0.924471	-0.880122	1.40366	PRPS1;ADSL;HPRT1
telomere maintenance via recombination (GO:0000722)	2018-03-11	0.382432	0.854548	0.460145	1	-1.45685	1.40033	SNRNP40;ERCC1;SMC5
cofactor biosynthetic process (GO:0051188)	1932-09-01	0.174242	0.560565	0.290772	0.924471	-0.801315	1.40014	HSPA9;NFU1;ISCA2;ISCA1;FAM96B;IBA57;NARFL;MMADHC;CIAO1
negative regulation of type 2 immune response (GO:0002829)	2018-03-08	0.202939	0.602676	0.304764	0.924471	-0.877591	1.39963	ANXA1;TBX21;CCR2
regulation of keratinocyte differentiation (GO:0045616)	2018-08-30	0.238855	0.678266	0.352316	0.981426	-0.977423	1.39957	MBD4;H2AFY2;NUMA1;ROCK1;ROCK2;SRSF6;AQP3;RUNX1
establishment of viral latency (GO:0019043)	2018-03-10	0.322034	0.781399	0.40948	1	-1.2331	1.39722	XRCC6;PSIP1;BANF1
negative regulation of leukocyte degranulation (GO:0043301)	2018-02-07	0.423159	0.866614	0.489686	1	-1.6176	1.39114	CD300A;CCR2
dosage compensation by inactivation of X chromosome (GO:0009048)	2018-02-07	0.423159	0.866614	0.489686	1	-1.61322	1.38738	RLIM;HNRNPU
prostanoid biosynthetic process (GO:0046457)	2018-04-14	0.301604	0.764721	0.395422	1	-1.15557	1.38512	CD74;PTGES3;MIF;PTGS1
positive regulation of developmental process (GO:0051094)	29/114	0.092684	0.404077	0.232218	0.90182	-0.578378	1.37571	HSP90AB1;SRF;AKR1B1;PLD6;ACVR1B;TNF;RTN4;CORO1C;FAM129B;RPS6KA3;C1QBP;ZNF703;VPS35;VHL;DNM1L;JUNB;TAPT1;FIS1;JUN;XBP1;JUND;SMURF2;BNIP3;INSR;MUL1;LILRB2;PINK1;CAMK1;SRSF6
regulation of T-helper 17 cell lineage commitment (GO:2000328)	2018-02-07	0.423159	0.866614	0.489686	1	-1.59408	1.37092	TBX21;IL12RB1
regulation of MDA-5 signaling pathway (GO:0039533)	2018-03-08	0.202939	0.602676	0.304764	0.924471	-0.859148	1.37021	RIOK3;C1QBP;DDX60
membrane protein ectodomain proteolysis (GO:0006509)	2018-06-19	0.162819	0.53379	0.271084	0.904997	-0.754708	1.36988	APH1A;PSENEN;ADAM17;ADAM10;MYH9;PRKCQ
protein-DNA complex assembly (GO:0065004)	23/92	0.142321	0.514705	0.287511	0.924471	-0.701097	1.36691	DAXX;PARP1;CETN2;H2AFX;H3F3A;HIST1H2BK;SMARCA5;RPA2;RSF1;GTF2H5;HIST2H2BE;DDB2;NAP1L4;DDB1;CHAF1A;GRWD1;RPA3;ANP32E;ERCC5;ANP32B;ASF1A;HIST1H2BD;CUL4B
polyol metabolic process (GO:0019751)	13/48	0.147434	0.514705	0.271559	0.904997	-0.713491	1.36589	IPMK;PTEN;SLC5A3;NUDT3;NUDT4;ITPKB;INPP4B;ITPKC;INPP5A;IMPA1;PLCG1;IP6K1;IP6K2
regulation of bicellular tight junction assembly (GO:2000810)	2018-05-17	0.241539	0.679969	0.345005	0.981426	-0.959369	1.363	ROCK1;ROCK2;PRKACA;TNF;RUNX1
ERK1 and ERK2 cascade (GO:0070371)	2018-07-22	0.132695	0.490127	0.240972	0.90182	-0.672208	1.35766	PTGER4;MBD4;MAP2K1;MAP2K2;CTSH;MAPK1;ZFP36L2
macrophage activation (GO:0042116)	2018-05-18	0.283401	0.74205	0.383021	1	-1.07655	1.35741	CD93;SYK;SLC11A1;AIF1;FOXP1
receptor metabolic process (GO:0043112)	16/59	0.115857	0.468451	0.240279	0.90182	-0.628714	1.35513	SH3GLB1;ARFGEF2;BECN1;UVRAG;FCER1G;SYK;ITGB2;PIK3R4;FAM109B;LMTK2;ARRB2;TNF;RAB31;LDLRAP1;AP2M1;PICALM
regulation of interleukin-12 production (GO:0032655)	1934-10-01	0.125088	0.486838	0.238775	0.90182	-0.648294	1.34763	RIPK2;C1QBP;CCR7;HMGB1;JAK3;PIBF1;FOXP1;HSPD1;SLAMF1;TLR2
regulation of DNA binding (GO:0051101)	15/53	0.0932843	0.40592	0.208828	0.892551	-0.56743	1.346	JUN;KDM1A;GZMA;CEBPG;DOT1L;LEF1;EDF1;RSF1;HMGB1;NME1;NFKBIA;SKI;SUMO1;E2F1;ID3
DNA dealkylation (GO:0035510)	2018-03-11	0.382432	0.854548	0.460145	1	-1.39219	1.33818	FTO;MGMT;ASCC3
positive regulation of autophagy of mitochondrion (GO:1903599)	2018-03-08	0.202939	0.602676	0.304764	0.924471	-0.838405	1.33713	HTT;FBXO7;CAMKK2
organelle membrane fusion (GO:0090174)	19/72	0.114931	0.465945	0.245094	0.90182	-0.617945	1.33688	STX12;STX17;GOSR1;STX7;SYTL1;TC2N;STX11;VAMP7;SYT11;STX6;CHMP3;SEC22B;STX2;VAMP4;SNAP29;VAMP5;VAMP2;SEC22C;VAMP3
positive regulation of bone resorption (GO:0045780)	2018-03-11	0.382432	0.854548	0.460145	1	-1.38897	1.33509	ATP6AP1;SYK;ADAM8
ketone body metabolic process (GO:1902224)	2018-04-11	0.160973	0.53379	0.265419	0.904997	-0.728901	1.33135	HMGCL;OXCT1;AACS;ACAT1
positive regulation of actin filament polymerization (GO:0030838)	14/52	0.141381	0.514705	0.266907	0.904997	-0.679821	1.32993	RHOG;WAS;ARPC4;WASL;PYCARD;CTTN;RAC2;CCR7;NCKAP1L;RAC1;WHAMM;PFN1;ARF6;NCK1
regulation of interleukin-10 secretion (GO:2001179)	2018-02-07	0.423159	0.866614	0.489686	1	-1.54586	1.32945	PYCARD;PRKCZ
alpha-linolenic acid metabolic process (GO:0036109)	2018-04-14	0.301604	0.764721	0.395422	1	-1.10787	1.32794	ELOVL1;ACOX1;ACAA1;FADS1
purine ribonucleoside triphosphate metabolic process (GO:0009205)	1933-09-01	0.199658	0.602676	0.316948	0.944026	-0.823134	1.32619	GNAI3;OLA1;AK3;CTNS;GIMAP7;GTPBP1;CLPX;RAN;HSPA1A
positive regulation of cell-substrate adhesion (GO:0010811)	14/53	0.158646	0.53379	0.286648	0.924471	-0.720222	1.32598	GSK3B;ARL2;CIB1;PPM1F;TRIOBP;CRKL;CDC42;CDK6;C1QBP;CCR7;RAC1;UTRN;CRK;S100A10
response to amino acid (GO:0043200)	1935-10-01	0.145355	0.514705	0.262012	0.904997	-0.684873	1.32083	RRAGA;XBP1;RRAGC;RRAGB;SESN2;LAMTOR2;LAMTOR1;LAMTOR4;LAMTOR3;MTOR
positive regulation of receptor-mediated endocytosis (GO:0048260)	1942-12-01	0.117775	0.473095	0.234336	0.90182	-0.615823	1.31723	ATAD1;RAB21;HIP1;TBC1D5;PPT1;ARRB1;ARRB2;WASL;CBL;LDLRAP1;B2M;PICALM
leukocyte aggregation (GO:0070486)	2018-03-08	0.202939	0.602676	0.304764	0.924471	-0.825213	1.31609	RAC2;S100A9;CD44
regulation of protein K63-linked ubiquitination (GO:1900044)	2018-02-07	0.423159	0.866614	0.489686	1	-1.52982	1.31566	PARP10;PLAA
regulation of retinoic acid receptor signaling pathway (GO:0048385)	2018-04-14	0.301604	0.764721	0.395422	1	-1.09153	1.30835	SNW1;CTBP2;CNOT1;DHRS3
DNA damage response, signal transduction by p53 class mediator (GO:0030330)	22/83	0.0916866	0.400111	0.219068	0.897398	-0.546718	1.30632	PLK3;BTG2;PCNA;GADD45A;TRIAP1;NDRG1;BATF;HIPK2;CNOT7;RGCC;TFDP1;TFDP2;CNOT1;CNOT11;CDK2;SESN2;E2F1;BAX;CASP2;EP300;E2F4;SOX4
complement receptor mediated signaling pathway (GO:0002430)	2018-03-11	0.382432	0.854548	0.460145	1	-1.35685	1.30421	C5AR2;C3AR1;FPR1
positive regulation of T cell differentiation in thymus (GO:0033089)	2018-02-07	0.423159	0.866614	0.489686	1	-1.51553	1.30337	TESPA1;ADAM8
nonribosomal peptide biosynthetic process (GO:0019184)	2018-04-13	0.252476	0.698283	0.351888	0.981426	-0.942052	1.29668	GGCT;GSS;MGST2;GCLM
regulation of Notch signaling pathway (GO:0008593)	19/71	0.103056	0.438011	0.229445	0.90182	-0.570125	1.2956	CREBBP;NOTCH1;POGLUT1;ARRDC1;MAML1;STAT3;ARRB1;GATA2;SYNJ2BP;FAM129B;KAT2B;TSPAN14;SNW1;POFUT1;ZMIZ1;AAK1;EP300;ITGB1BP1;LLGL1
I-kappaB phosphorylation (GO:0007252)	2018-03-11	0.382432	0.854548	0.460145	1	-1.34406	1.29192	CHUK;TLR7;TLR2
telomere organization (GO:0032200)	1942-12-01	0.117775	0.473095	0.234336	0.90182	-0.603534	1.29095	CTC1;POLD4;XRCC6;PCNA;PARP1;APEX1;PTGES3;RPA3;DOT1L;H3F3A;RPA2;TERF2IP
regulation of interleukin-6 production (GO:0032675)	1943-12-01	0.135113	0.498249	0.255009	0.904997	-0.644621	1.2903	PYCARD;MAPKAPK2;ZC3H12A;ARRB1;CYBA;NCKAP1L;LILRB2;IL6R;TNF;HSPD1;SLAMF1;TLR2
ribonucleoside biosynthetic process (GO:0042455)	2018-02-07	0.423159	0.866614	0.489686	1	-1.49499	1.2857	PDCL3;TXNDC9
negative regulation of JUN kinase activity (GO:0043508)	2018-04-12	0.205245	0.602676	0.308359	0.924471	-0.810923	1.28414	DNAJA1;GSTP1;PDCD4;AIDA
pentose metabolic process (GO:0019321)	2018-03-08	0.202939	0.602676	0.304764	0.924471	-0.805151	1.28409	RPIA;G6PD;RPE
endoplasmic reticulum mannose trimming (GO:1904380)	2018-06-20	0.19553	0.602676	0.304124	0.924471	-0.786696	1.28392	RNF139;AMFR;SEL1L;DERL2;MAN1B1;RNF5
negative regulation of erythrocyte differentiation (GO:0045647)	2018-02-07	0.423159	0.866614	0.489686	1	-1.4917	1.28287	HSPA9;MAFB
positive regulation of transcription from RNA polymerase II promoter in response to stress (GO:0036003)	2018-08-30	0.238855	0.678266	0.352316	0.981426	-0.893586	1.27952	CEBPB;NOTCH1;HSPA5;HSF1;SESN2;CHD6;ATF6;KLF2
cell cycle G1/S phase transition (GO:0044843)	24/93	0.103576	0.439812	0.239271	0.90182	-0.564031	1.27891	CDKN2D;RANBP2;PLK3;MCM7;PRIM1;RPA2;ACVR1B;HINFP;LATS1;ORC5;POLE4;PPP6C;CDC34;CDK6;CDK4;RPA3;CDK2;ORC2;EIF4EBP1;MCM5;MCM6;PIM2;CUL4B;MCM2
regulation of lamellipodium organization (GO:1902743)	2018-06-18	0.132696	0.490127	0.238994	0.90182	-0.631839	1.27612	CDC42;CAPZB;TWF2;WAS;RAC1;CD44
regulation of protein catabolic process (GO:0042176)	24/92	0.0939063	0.408238	0.225673	0.90182	-0.538358	1.27346	NSF;GSK3B;GSK3A;VCP;SF3B3;SMURF2;TNFSF12;ODC1;WWP1;FURIN;OAZ1;SORL1;TNF;AZIN1;FOXO1;OAZ2;DDB1;EEF1A1;SNX3;FZR1;ITCH;SEC22B;ANAPC2;RAB7A
negative regulation of DNA binding (GO:0043392)	1935-10-01	0.145355	0.514705	0.262012	0.904997	-0.659824	1.27252	NFKBIA;JUN;KDM1A;SUMO1;SIN3A;GZMA;LEF1;E2F1;ID3;RSF1
negative regulation of retrograde protein transport, ER to cytosol (GO:1904153)	2018-03-09	0.261644	0.701144	0.357429	0.981426	-0.944633	1.26654	DERL2;UBE2G2;UBE2J1
negative regulation of peptidyl-serine phosphorylation (GO:0033137)	2018-05-19	0.326466	0.785177	0.420922	1	-1.12981	1.26475	PDE4D;DDIT4;INPP5K;PPM1F;NCK1
positive regulation of glucose transport (GO:0010828)	2018-07-26	0.252315	0.698283	0.361701	0.983697	-0.916858	1.26258	C2CD5;AKT2;INSR;BRAF;IRS2;PIK3R1;ARPP19
positive regulation of cell death (GO:0010942)	16/58	0.102616	0.436547	0.22318	0.897398	-0.55325	1.25962	GSK3B;DAXX;SAP30BP;RIPK2;BNIP3;CIDEB;HBB;HTRA2;FOS;EIF2S1;TNF;DDIT4;ZC3H12A;FYN;MAP3K5;PICALM
ventricular septum morphogenesis (GO:0060412)	2018-06-22	0.267079	0.711536	0.371872	1	-0.951742	1.2565	TGFBR3;NOTCH1;CITED2;ZFPM1;SOX4;TGFBR2
regulation of chaperone-mediated autophagy (GO:1904714)	2018-03-09	0.261644	0.701144	0.357429	0.981426	-0.934478	1.25292	EEF1A1;PLK3;SNRNP70
interphase microtubule nucleation by interphase microtubule organizing center (GO:0051415)	2018-02-07	0.423159	0.866614	0.489686	1	-1.44877	1.24595	TUBGCP3;MZT1
positive regulation of production of molecular mediator of immune response (GO:0002702)	2018-03-10	0.322034	0.781399	0.40948	1	-1.08803	1.23284	SASH3;XBP1;CD244
protein prenylation (GO:0018342)	2018-04-11	0.160973	0.53379	0.265419	0.904997	-0.673431	1.23003	PTAR1;PGGT1B;CHML;RABGGTA
positive regulation of stress-activated MAPK cascade (GO:0032874)	21/81	0.117276	0.473095	0.25203	0.90182	-0.573164	1.22842	GADD45A;MINK1;SEMA4C;EIF2AK2;HMGB1;RASGRP1;HIPK2;PYCARD;TAOK3;TRAF4;STK25;TAOK2;ZC3H12A;ARL6IP5;CD27;MAP3K10;CCR7;ZNF622;MAP3K11;MAP3K5;SLAMF1
regulation of mitotic cell cycle (GO:0007346)	41/166	0.0797104	0.371629	0.230032	0.90182	-0.485019	1.22679	BTG2;CUL7;BTG1;NUMA1;HNRNPU;IQGAP1;STK4;STK10;PAK1;MAEA;SLK;HSF1;EIF4EBP1;PIM1;PIM3;PIM2;PAK2;MAP2K5;MAP3K2;DYNC1H1;MAP2K4;MAP2K1;DUSP3;MAP2K2;MAP3K1;NEK4;GBF1;MINK1;NEK7;CDK11B;DDB1;CYLD;RBL1;TAOK3;STK25;TAL1;TAOK2;CKS2;TRIM35;SIK1;CDK13
histone lysine demethylation (GO:0070076)	2018-06-22	0.267079	0.711536	0.371872	1	-0.928736	1.22613	KDM5A;KDM4A;KDM5C;KDM2A;KDM3B;KDM1A
intrinsic apoptotic signaling pathway in response to DNA damage by p53 class mediator (GO:0042771)	2018-06-21	0.230429	0.657608	0.337816	0.981426	-0.835214	1.22594	PYCARD;SNW1;DDIT4;EP300;AEN;HIPK2
zinc II ion transport (GO:0006829)	2018-06-22	0.267079	0.711536	0.371872	1	-0.928432	1.22573	SLC30A7;SLC30A9;SLC39A11;SLC39A6;SLC30A1;SLC39A1
retrograde transport, endosome to plasma membrane (GO:1990126)	2018-04-15	0.351631	0.82661	0.438448	1	-1.17213	1.22508	ANKRD27;SNX17;VPS35;VPS39
mRNA 5'-splice site recognition (GO:0000395)	2018-02-07	0.423159	0.866614	0.489686	1	-1.42332	1.22406	PSIP1;SNRPC
positive regulation of transcription factor import into nucleus (GO:0042993)	1933-09-01	0.199658	0.602676	0.316948	0.944026	-0.759077	1.22298	BAG3;HCLS1;TLR7;PIK3R1;TMEM173;SPPL3;TNF;RHOA;TLR2
snRNA metabolic process (GO:0016073)	2018-06-19	0.162819	0.53379	0.271084	0.904997	-0.669348	1.21495	INTS1;SNAPC3;INTS10;SNAPC4;INTS5;TUT1
mitochondrial calcium ion transmembrane transport (GO:0006851)	2018-07-22	0.132695	0.490127	0.240972	0.90182	-0.599886	1.21159	LETM1;AFG3L2;MCUR1;SMDT1;STOML2;PMPCB;PARL
RNA splicing, via endonucleolytic cleavage and ligation (GO:0000394)	2018-05-15	0.164027	0.53379	0.270125	0.904997	-0.667798	1.20719	ERN1;CPSF4;CPSF1;TSEN15;FAM98B
regulation of glucose metabolic process (GO:0010906)	2018-07-26	0.252315	0.698283	0.361701	0.983697	-0.871404	1.19999	AKT2;DGKQ;PMAIP1;IRS2;MLYCD;ADIPOR1;FBP1
galactose catabolic process (GO:0019388)	2018-03-09	0.261644	0.701144	0.357429	0.981426	-0.894723	1.19962	PGM2;GALM;PGM1
positive regulation of protein modification process (GO:0031401)	41/164	0.0681624	0.330609	0.210295	0.895489	-0.446421	1.19902	CD40;ROCK2;BRAT1;ARRB1;CIB1;STK4;RASGRP1;SPPL3;TNF;CAMKK2;GOLGA2;CCND3;PAK1;CCND2;AKT2;DVL2;FLOT1;DVL3;RAC1;MAPK3;LYN;CD74;DAXX;INSR;PPP2R5A;LILRB2;MTOR;ADAM17;PINK1;RAP2A;BRMS1;ERP29;CDK2AP1;FAS;RAB3GAP2;TERF2IP;KRAS;CAMK1;WDFY2;RAB3GAP1;ENG
positive regulation of isomerase activity (GO:0010912)	2018-03-08	0.202939	0.602676	0.304764	0.924471	-0.74892	1.19442	PLSCR1;DHX9;HNRNPU
membrane raft assembly (GO:0001765)	2018-02-07	0.423159	0.866614	0.489686	1	-1.38797	1.19366	FLOT1;S100A10
establishment of mitotic spindle orientation (GO:0000132)	2018-05-15	0.164027	0.53379	0.270125	0.904997	-0.657866	1.18924	DYNLT1;NUMA1;HTT;SPDL1;NDC80
negative regulation of intracellular estrogen receptor signaling pathway (GO:0033147)	2018-03-11	0.382432	0.854548	0.460145	1	-1.23616	1.18821	CNOT1;FOXH1;CRIPAK
regulation of actin filament-based process (GO:0032970)	17/63	0.111426	0.453345	0.236625	0.90182	-0.540636	1.18637	ROCK1;ROCK2;TWF2;ARHGAP18;ABRACL;RHOF;RHOC;ARHGAP35;MTOR;RHOA;RHOB;BST2;CDC42;CNN2;TAOK2;RICTOR;CRK
cellular response to leucine starvation (GO:1990253)	2018-04-11	0.160973	0.53379	0.265419	0.904997	-0.647905	1.18341	IMPACT;RRAGB;SESN2;MTOR
regulation of T cell migration (GO:2000404)	2018-06-18	0.132696	0.490127	0.238994	0.90182	-0.585411	1.18235	PYCARD;SPN;LRCH1;CCR6;AIF1;RHOA
regulation of fatty acid beta-oxidation (GO:0031998)	2018-03-11	0.382432	0.854548	0.460145	1	-1.22699	1.17939	AKT2;LONP2;IRS2
white fat cell differentiation (GO:0050872)	2018-02-07	0.423159	0.866614	0.489686	1	-1.36801	1.1765	CTBP2;CTBP1
negative regulation of endoplasmic reticulum stress-induced intrinsic apoptotic signaling pathway (GO:1902236)	2018-04-15	0.351631	0.82661	0.438448	1	-1.12401	1.17478	CREB3;XBP1;HERPUD1;HSPA1A
protein deneddylation (GO:0000338)	2018-03-11	0.382432	0.854548	0.460145	1	-1.21718	1.16996	COPS6;COPS5;TOR1A
cellular response to prostaglandin E stimulus (GO:0071380)	2018-03-09	0.261644	0.701144	0.357429	0.981426	-0.872186	1.1694	PTGER4;PTGER2;GNB1
negative regulation of protein kinase B signaling (GO:0051898)	1936-10-01	0.167186	0.542524	0.285937	0.924471	-0.65125	1.16486	PDCD6;PTEN;INPP5K;MUL1;THEM4;CIB1;PTPRJ;TRIB3;ARRB2;OTUD3
regulation of aldosterone biosynthetic process (GO:0032347)	2018-02-07	0.423159	0.866614	0.489686	1	-1.35443	1.16482	REST;BMP6
regulation of SNARE complex assembly (GO:0035542)	2018-03-10	0.322034	0.781399	0.40948	1	-1.02792	1.16473	VPS18;ANKRD27;VPS16
peptidyl-lysine trimethylation (GO:0018023)	2018-05-18	0.283401	0.74205	0.383021	1	-0.917863	1.15733	SETD2;SETD3;WDR82;CTR9;OGT
protein complex localization (GO:0031503)	2018-06-23	0.305029	0.767444	0.40602	1	-0.972741	1.15498	ICK;IFT52;NACC2;EZR;IFT57;WDR34
adaptive immune response based on somatic recombination of immune receptors built from immunoglobulin superfamily domains (GO:0002460)	2018-04-15	0.351631	0.82661	0.438448	1	-1.10434	1.15423	IL18;SLA2;GNL1;MYO1G
neuron projection fasciculation (GO:0106030)	2018-03-11	0.382432	0.854548	0.460145	1	-1.1992	1.15268	AMIGO1;ARHGAP35;RTN4
positive regulation of actin cytoskeleton reorganization (GO:2000251)	2018-05-19	0.326466	0.785177	0.420922	1	-1.02777	1.15052	CDC42;HAX1;CDK5;HCLS1;STAP1
somatic recombination of immunoglobulin genes involved in immune response (GO:0002204)	2018-03-10	0.322034	0.781399	0.40948	1	-1.01463	1.14968	RNF168;EXOSC6;BATF
regulation of DNA recombination (GO:0000018)	1934-09-01	0.226504	0.650878	0.343581	0.981426	-0.771499	1.14567	SETD2;KDM1A;PPP4R2;MSH3;RPA2;TERF2IP;KPNA2;SUPT6H;KPNA1
regulation of T cell apoptotic process (GO:0070232)	2018-04-11	0.160973	0.53379	0.265419	0.904997	-0.625202	1.14194	PRELID1;RIPK3;PRKCQ;JAK3
positive regulation of T-helper 2 cell differentiation (GO:0045630)	2018-02-07	0.423159	0.866614	0.489686	1	-1.32517	1.13965	IL18;PRKCZ
negative regulation of chemotaxis (GO:0050922)	2018-03-12	0.441495	0.879333	0.508826	1	-1.38703	1.13402	NOTCH1;AIF1;PTPN2
regulation of cell division (GO:0051302)	18/66	0.0954242	0.414442	0.217232	0.897398	-0.481551	1.13137	SH3GLB1;BECN1;PLK3;UVRAG;SETD2;CETN2;KLHL21;PIK3R4;CIB1;PRPF40A;POU5F1;KLHL9;TAL1;CDK2AP2;TXNIP;BIRC6;EVI2B;RAB11FIP4
type B pancreatic cell development (GO:0003323)	2018-02-07	0.423159	0.866614	0.489686	1	-1.31391	1.12997	CDK6;BMP6
chaperone-mediated protein transport (GO:0072321)	2018-04-11	0.160973	0.53379	0.265419	0.904997	-0.61854	1.12977	TIMM8A;TOR1A;TIMM13;TIMM10
MyD88-independent toll-like receptor signaling pathway (GO:0002756)	2018-08-31	0.269616	0.714544	0.38121	1	-0.861518	1.12924	TBK1;CHUK;TRAF3;UBE2D3;LY96;UBE2D1;TICAM1;IKBKE
negative regulation of telomere maintenance via telomere lengthening (GO:1904357)	2018-08-27	0.155248	0.531731	0.26797	0.904997	-0.606007	1.12883	CTC1;GNL3L;PARP1;TNKS2;XRN1;HNRNPU;NAT10;HNRNPA1
positive regulation of fatty acid beta-oxidation (GO:0032000)	2018-02-08	0.496566	0.908579	0.548995	1	-1.60946	1.12668	AKT2;IRS2
establishment of endothelial intestinal barrier (GO:0090557)	2018-02-07	0.423159	0.866614	0.489686	1	-1.31006	1.12666	RAP2C;F11R
4-hydroxyproline metabolic process (GO:0019471)	2018-03-09	0.261644	0.701144	0.357429	0.981426	-0.840248	1.12658	EGLN1;GOT2;P4HB
regulation of cortisol biosynthetic process (GO:2000064)	2018-02-07	0.423159	0.866614	0.489686	1	-1.30791	1.12481	REST;DGKQ
focal adhesion assembly (GO:0048041)	2018-06-19	0.162819	0.53379	0.271084	0.904997	-0.618826	1.12324	CTTN;ACTN1;RCC2;TAOK2;TRIP6;WHAMM
regulation of hyaluronan biosynthetic process (GO:1900125)	2018-02-07	0.423159	0.866614	0.489686	1	-1.30578	1.12298	AP2A1;NFKB1
positive regulation of trophoblast cell migration (GO:1901165)	2018-03-07	0.147912	0.514705	0.252447	0.90182	-0.586252	1.12041	SMURF2;C1QBP;ACVR1B
regulation of endoplasmic reticulum stress-induced intrinsic apoptotic signaling pathway (GO:1902235)	2018-06-21	0.230429	0.657608	0.337816	0.981426	-0.761768	1.11813	CREB3;XBP1;PMAIP1;HERPUD1;HSPA1A;NCK1
double-strand break repair via nonhomologous end joining (GO:0006303)	14/51	0.125199	0.486838	0.247661	0.90182	-0.537218	1.11626	PIAS4;UVRAG;XRCC6;KDM2A;PSMD14;PRKDC;H2AFX;PRPF19;BABAM1;RNF168;HERC2;SUMO1;ERCC1;UBE2V2
central nervous system neuron development (GO:0021954)	2018-03-10	0.322034	0.781399	0.40948	1	-0.983572	1.11448	PTEN;GBA2;ARHGAP35
positive regulation of myeloid leukocyte cytokine production involved in immune response (GO:0061081)	2018-02-07	0.423159	0.866614	0.489686	1	-1.29555	1.11418	CD74;BCL10
smooth muscle contraction (GO:0006939)	2018-04-15	0.351631	0.82661	0.438448	1	-1.06231	1.1103	ROCK1;ROCK2;NMUR1;TPCN2
sphingomyelin metabolic process (GO:0006684)	2018-03-10	0.322034	0.781399	0.40948	1	-0.977799	1.10794	SMPD3;SMPD2;SGMS1
positive regulation of glycogen biosynthetic process (GO:0045725)	2018-04-14	0.301604	0.764721	0.395422	1	-0.922318	1.10553	EPM2AIP1;AKT2;INSR;IRS2
positive regulation of protein import into nucleus, translocation (GO:0033160)	2018-02-07	0.423159	0.866614	0.489686	1	-1.28407	1.10431	UBR5;TMEM173
Rho protein signal transduction (GO:0007266)	19/73	0.127602	0.490127	0.261164	0.904997	-0.536011	1.10356	ARHGEF11;ROCK1;ARHGAP1;RHOG;WAS;RHOF;RHOC;RHOA;RHOB;CDC42;GNA13;PAK1;RHOT2;GNA12;ARHGEF3;RAC2;TAX1BP3;RAC1;PAK2
cellular response to osmotic stress (GO:0071470)	2018-04-15	0.351631	0.82661	0.438448	1	-1.04976	1.09718	DDX3X;CAB39;RCSD1;YBX3
positive regulation of multi-organism process (GO:0043902)	1938-11-01	0.121518	0.475762	0.236719	0.90182	-0.520321	1.09668	SMURF2;C1QBP;VPS4B;CD180;LY86;PRF1;CYBA;ACVR1B;DDX60;BMP6;RAB7A
negative regulation of viral transcription (GO:0032897)	2018-07-24	0.188632	0.597269	0.300057	0.924471	-0.656942	1.09575	IFITM3;JUN;REST;TRIM62;HDAC1;CCL4;INPP5K
negative regulation of interleukin-8 production (GO:0032717)	2018-05-18	0.283401	0.74205	0.383021	1	-0.868515	1.0951	ANXA1;TMSB4X;ARRB1;KLF4;MAP2K5
dendritic spine organization (GO:0097061)	2018-07-25	0.219654	0.632388	0.330669	0.970968	-0.717299	1.08721	CDC42;DOCK10;ARF1;INSR;PTEN;FYN;WASL
protein import into mitochondrial matrix (GO:0030150)	2018-06-20	0.19553	0.602676	0.304124	0.924471	-0.66595	1.08686	GRPEL1;TIMM17A;TIMM17B;TIMM21;TOMM20;TOMM22
pyrimidine-containing compound transmembrane transport (GO:0072531)	2018-02-07	0.423159	0.866614	0.489686	1	-1.25951	1.08319	SLC25A33;SLC25A36
positive regulation of fatty acid oxidation (GO:0046321)	2018-03-12	0.441495	0.879333	0.508826	1	-1.32335	1.08196	AKT2;IRS2;MLYCD
positive regulation of intracellular steroid hormone receptor signaling pathway (GO:0033145)	2018-03-11	0.382432	0.854548	0.460145	1	-1.12311	1.07954	PAK1;WBP2;BUD31
positive regulation of protein secretion (GO:0050714)	21/83	0.142064	0.514705	0.283065	0.924471	-0.552531	1.07825	BLK;PTGER4;XBP1;GOLPH3L;IRS2;MIF;TNF;BMP6;HLA-E;FGR;GLUD1;PSMD9;GOLPH3;RGCC;POLR2D;ADAM8;DNM1L;EZR;GAPDH;PPID;SOX4
regulation of cellular protein catabolic process (GO:1903362)	2018-05-18	0.283401	0.74205	0.383021	1	-0.85492	1.07796	HSP90AA1;MSN;VPS35;EZR;ATRAID
regulation of T-helper 2 cell differentiation (GO:0045628)	2018-03-09	0.261644	0.701144	0.357429	0.981426	-0.80239	1.07582	ANXA1;IL18;PRKCZ
intracellular steroid hormone receptor signaling pathway (GO:0030518)	18/67	0.10716	0.443719	0.233012	0.90182	-0.479779	1.07156	DDX17;MBD4;DAXX;RBM14;WBP2;AKR1B1;DDX54;ARID1A;PIAS2;PIAS1;MED14;MED13;MED30;THRAP3;TADA3;UBR5;PADI2;RAN
negative regulation of cell size (GO:0045792)	2018-02-07	0.423159	0.866614	0.489686	1	-1.24539	1.07104	PTEN;RHOA
positive regulation of immunoglobulin secretion (GO:0051024)	2018-03-10	0.322034	0.781399	0.40948	1	-0.943328	1.06888	XBP1;POLR2D;HLA-E
regulation of cell cycle process (GO:0010564)	23/91	0.130218	0.490127	0.272497	0.907462	-0.523516	1.06721	SH3GLB1;BECN1;DYNC1H1;PLK3;UVRAG;CUL7;SETD2;NUMA1;CETN2;KLHL21;PIK3R4;TXLNG;PRPF40A;CDC42;KLHL9;CDK5;AKT2;BIRC6;E4F1;RPRD1B;CDK13;SLC25A33;RAB11FIP4
internal peptidyl-lysine acetylation (GO:0018393)	2018-07-27	0.286289	0.746179	0.39294	1	-0.852713	1.06654	NAA50;KAT2B;CREBBP;KAT2A;MRGBP;RUVBL2;EP300
synaptic vesicle transport (GO:0048489)	2018-06-18	0.132696	0.490127	0.238994	0.90182	-0.527918	1.06623	SNAPIN;TOR1A;CDK5;KIF5B;RAB27A;RAB5A
immune response-inhibiting cell surface receptor signaling pathway (GO:0002767)	2018-02-07	0.423159	0.866614	0.489686	1	-1.23774	1.06446	LYN;LILRB2
negative regulation of focal adhesion assembly (GO:0051895)	2018-04-15	0.351631	0.82661	0.438448	1	-1.01662	1.06254	RCC2;PTEN;ITGB1BP1;CORO1C
vasodilation (GO:0042311)	2018-03-10	0.322034	0.781399	0.40948	1	-0.936247	1.06086	ADRB2;SOD2;SOD1
quinone biosynthetic process (GO:1901663)	2018-04-15	0.351631	0.82661	0.438448	1	-1.01445	1.06027	UBIAD1;COQ10B;COQ7;COQ5
regulation of hydrolase activity (GO:0051336)	20/81	0.17756	0.569714	0.322004	0.957212	-0.613169	1.05983	VAV3;CAMK2D;PLXND1;ARHGAP1;STMN3;ADAP1;ARHGAP35;SOD1;VAV2;FGD3;SNRNP70;TDG;PLXNA1;RAB3GAP2;ITGB1BP1;PLXNC1;CRK;RAPGEF6;RAB3GAP1;PLXNA3
nucleotide-excision repair, DNA duplex unwinding (GO:0000717)	2018-06-23	0.305029	0.767444	0.40602	1	-0.890647	1.05751	DDB1;PARP1;CETN2;GTF2H5;CUL4B;DDB2
internal protein amino acid acetylation (GO:0006475)	2018-04-12	0.205245	0.602676	0.308359	0.924471	-0.667305	1.05671	KAT2B;KAT2A;MDH2;EP300
regulation of cellular response to insulin stimulus (GO:1900076)	2018-03-08	0.202939	0.602676	0.304764	0.924471	-0.660737	1.05378	NUCKS1;SIK2;OGT
radial glial cell differentiation (GO:0060019)	2018-03-08	0.202939	0.602676	0.304764	0.924471	-0.657621	1.04881	METTL14;LEF1;STAT3
regulation of wound healing, spreading of epidermal cells (GO:1903689)	2018-02-07	0.423159	0.866614	0.489686	1	-1.21784	1.04735	PTEN;MTOR
regulation of platelet-derived growth factor receptor-beta signaling pathway (GO:2000586)	2018-03-10	0.322034	0.781399	0.40948	1	-0.923614	1.04654	HIP1;PTPN12;PTPN2
positive regulation of histone methylation (GO:0031062)	2018-07-25	0.219654	0.632388	0.330669	0.970968	-0.690135	1.04604	CHTOP;SNW1;CTR9;PAF1;JARID2;OGT;PHF19
dicarboxylic acid biosynthetic process (GO:0043650)	2018-04-11	0.160973	0.53379	0.265419	0.904997	-0.570575	1.04217	GLUD1;GOT1;KYNU;GLS
lymphocyte differentiation (GO:0030098)	19/74	0.141061	0.514705	0.27762	0.921836	-0.531367	1.04071	BLK;HDAC4;ITGA4;NFAM1;TXK;CEBPG;PIK3CD;CD3D;CD79B;CD79A;LYL1;ZAP70;ADAM17;HHEX;LCK;DNAJB9;JAK3;PTPN2;SOX4
cellular modified amino acid biosynthetic process (GO:0042398)	2018-07-25	0.219654	0.632388	0.330669	0.970968	-0.686208	1.04009	GAMT;GGCT;PLSCR1;PTDSS1;GSS;MGST2;GCLM
regulation of histone deacetylase activity (GO:1901725)	2018-02-07	0.423159	0.866614	0.489686	1	-1.2039	1.03537	KDM5A;CAMK2D
dolichol-linked oligosaccharide biosynthetic process (GO:0006488)	2018-05-19	0.326466	0.785177	0.420922	1	-0.923763	1.03409	NUS1;ALG14;ALG2;ALG12;MVD
purine-containing compound biosynthetic process (GO:0072522)	2018-06-23	0.305029	0.767444	0.40602	1	-0.870128	1.03314	PRPS1;ADSL;GMPS;GMPR;HPRT1;APRT
regulation of cell adhesion mediated by integrin (GO:0033628)	2018-08-31	0.269616	0.714544	0.38121	1	-0.787967	1.03283	DPP4;LYN;SYK;PDE3B;CIB1;ITGB1BP1;NCKAP1L;FERMT3
negative regulation of cardiac muscle hypertrophy (GO:0010614)	2018-03-12	0.441495	0.879333	0.508826	1	-1.26216	1.03193	GSK3A;GLRX3;FOXO1
positive regulation of adaptive immune response based on somatic recombination of immune receptors built from immunoglobulin superfamily domains (GO:0002824)	2018-04-11	0.160973	0.53379	0.265419	0.904997	-0.564043	1.03024	SLC11A1;PRKCQ;IL12RB1;CCR2
positive regulation of telomere capping (GO:1904355)	2018-06-18	0.132696	0.490127	0.238994	0.90182	-0.50826	1.02653	TNKS2;NEK7;MAPK1;MAPKAPK5;PRKCQ;MAPK3
regulation of production of miRNAs involved in gene silencing by miRNA (GO:1903798)	2018-04-14	0.301604	0.764721	0.395422	1	-0.853822	1.02343	MAP2K1;MAP2K2;NCOR1;ZC3H12A
regulation of vacuole organization (GO:0044088)	2018-06-21	0.230429	0.657608	0.337816	0.981426	-0.696045	1.02166	SCARB2;NPRL3;C9ORF72;RAB5A;UBQLN2;VPS16
microtubule polymerization (GO:0046785)	2018-07-28	0.321238	0.781399	0.424182	1	-0.897963	1.0197	GOLGA2;TPPP3;ZNF207;RANBP9;SLAIN2;TUBGCP3;TUBG2
telomere maintenance in response to DNA damage (GO:0043247)	2018-03-11	0.382432	0.854548	0.460145	1	-1.06003	1.01891	APEX1;TERF2IP;TFIP11
chromatin-mediated maintenance of transcription (GO:0048096)	2018-02-08	0.496566	0.908579	0.548995	1	-1.45043	1.01536	PADI2;ARID1A
negative regulation of growth (GO:0045926)	31/121	0.0782004	0.364962	0.213114	0.895489	-0.398377	1.01526	NOTCH2;CDA;BTG1;DDX3X;NOTCH1;MT1X;PTPRJ;ENO1;ACVR1B;RTN4;DNAJB2;PPP2CA;MT2A;SERTAD3;CCDC85B;PPP2R1A;SERTAD2;SESN2;APBB1;IP6K2;CDKN2D;PNPT1;MUL1;OSGIN2;BST2;BCL6;MT1F;PPT1;FBP1;SIPA1;HSPA1A
regulation of smooth muscle cell differentiation (GO:0051150)	2018-02-08	0.496566	0.908579	0.548995	1	-1.44159	1.00917	SRF;FOXO4
astral microtubule organization (GO:0030953)	2018-02-07	0.423159	0.866614	0.489686	1	-1.16453	1.0015	NUMA1;EZR
pyrimidine-containing compound metabolic process (GO:0072527)	2018-04-16	0.401665	0.866614	0.480528	1	-1.09773	1.00128	NT5C3A;UCK2;ERH;UCKL1
positive regulation of leukocyte apoptotic process (GO:2000108)	2018-03-10	0.322034	0.781399	0.40948	1	-0.881262	0.998555	LYN;PIK3CD;PIK3CB
negative regulation of cell cycle process (GO:0010948)	21/82	0.129318	0.490127	0.267377	0.904997	-0.487666	0.997511	SUZ12;CBX5;HSP90AB1;L3MBTL2;RING1;CBX3;PPP1R10;RPL23;FOXO4;MIF;SMC1A;SMC3;RNF2;UXT;TOM1L2;RYBP;TFDP1;TFDP2;CDK4;E2F1;EVI2B
negative regulation of response to interferon-gamma (GO:0060331)	2018-02-07	0.423159	0.866614	0.489686	1	-1.15419	0.992608	PARP14;PTPN2
negative regulation of neural precursor cell proliferation (GO:2000178)	2018-02-07	0.423159	0.866614	0.489686	1	-1.15325	0.991806	KDM2B;GATA2
negative regulation of ERBB signaling pathway (GO:1901185)	1944-12-01	0.153757	0.530431	0.276293	0.918098	-0.52752	0.98772	CDC42;PTPN18;RNF115;RNF126;SH3KBP1;PTPRJ;PTPN12;STAM;CBL;STAM2;EPN1;PTPN2
phospholipid biosynthetic process (GO:0008654)	1938-10-01	0.215108	0.626004	0.335395	0.981426	-0.642269	0.986921	AGPAT5;NUS1;DGKE;PCYT2;SGMS1;NDUFAB1;FAR1;MVD;AGPAT3;FADS1
early endosome to late endosome transport (GO:0045022)	2018-06-23	0.305029	0.767444	0.40602	1	-0.830761	0.986402	BECN1;ANKRD27;LMTK2;HOOK3;RAB5A;RAB7A
anatomical structure homeostasis (GO:0060249)	1936-10-01	0.167186	0.542524	0.285937	0.924471	-0.550741	0.985081	CTC1;POLD4;XRCC6;PCNA;PARP1;APEX1;PTGES3;RPA3;RPA2;TERF2IP
negative regulation of gene expression, epigenetic (GO:0045814)	2018-07-26	0.252315	0.698283	0.361701	0.983697	-0.715305	0.985029	SUZ12;SPI1;H2AFY2;H3F3A;JARID2;PPM1D;PHF19
mRNA destabilization (GO:0061157)	2018-06-19	0.162819	0.53379	0.271084	0.904997	-0.54197	0.983739	ZC3H12D;METTL14;KHSRP;ZC3H12A;RC3H1;ZFP36L2
membrane protein intracellular domain proteolysis (GO:0031293)	2018-07-25	0.219654	0.632388	0.330669	0.970968	-0.649017	0.983715	APH1A;PSENEN;ADAM17;ADAM10;YBX1;NFKB1;RELA
positive regulation of ubiquitin-protein transferase activity (GO:0051443)	1932-09-01	0.174242	0.560565	0.290772	0.924471	-0.562565	0.982976	GOLGA2;FZR1;PINK1;UBE2S;ARRDC3;DCUN1D1;PTEN;TRIB3;RPS2
positive regulation of protein exit from endoplasmic reticulum (GO:0070863)	2018-03-11	0.382432	0.854548	0.460145	1	-1.01839	0.978882	TMEM30A;SORL1;TM9SF4
positive regulation of tumor necrosis factor-mediated signaling pathway (GO:1903265)	2018-02-08	0.496566	0.908579	0.548995	1	-1.39826	0.978834	ADAM17;HSPA1A
nucleobase-containing small molecule interconversion (GO:0015949)	1932-08-01	0.301407	0.764721	0.410215	1	-0.816023	0.978652	RRM2B;AK1;CMPK1;AK3;NME3;GLRX;AK5;NME1
signal complex assembly (GO:0007172)	2018-02-07	0.423159	0.866614	0.489686	1	-1.13128	0.972912	CD3E;NCK1
DNA ligation (GO:0006266)	2018-06-19	0.162819	0.53379	0.271084	0.904997	-0.53521	0.97147	POLD4;XRCC6;PCNA;PARP1;MGMT;HMGB1
modification by symbiont of host morphology or physiology (GO:0044003)	2018-02-08	0.496566	0.908579	0.548995	1	-1.38436	0.969107	RRAGA;HIPK2
leukotriene biosynthetic process (GO:0019370)	2018-05-19	0.326466	0.785177	0.420922	1	-0.859283	0.961906	GGT7;MGST3;ALOX5AP;MGST2;LTA4H
positive regulation of activin receptor signaling pathway (GO:0032927)	2018-02-07	0.423159	0.866614	0.489686	1	-1.11767	0.961205	SMAD2;ACVR1B
iron ion transport (GO:0006826)	2018-04-13	0.252476	0.698283	0.351888	0.981426	-0.696864	0.959191	SLC25A37;SLC25A28;SLC11A1;SLC40A1
protection from non-homologous end joining at telomere (GO:0031848)	2018-02-08	0.496566	0.908579	0.548995	1	-1.36522	0.955707	TERF2IP;TFIP11
purine nucleobase biosynthetic process (GO:0009113)	2018-02-07	0.423159	0.866614	0.489686	1	-1.11033	0.95489	PRPS1;GMPS
termination of RNA polymerase I transcription (GO:0006363)	1932-09-01	0.174242	0.560565	0.290772	0.924471	-0.545562	0.953266	TAF1D;POLR1A;TWISTNB;POLR2E;POLR1E;TTF1;GTF2H5;POLR2K;POLR2L
positive regulation of wound healing (GO:0090303)	2018-07-27	0.286289	0.746179	0.39294	1	-0.760944	0.951755	ARFGEF1;XBP1;ANXA1;F2R;ENPP4;HPSE;MTOR
positive regulation of NF-kappaB import into nucleus (GO:0042346)	2018-04-16	0.401665	0.866614	0.480528	1	-1.03638	0.945321	TLR7;TNF;RHOA;TLR2
lymphoid progenitor cell differentiation (GO:0002320)	2018-02-07	0.423159	0.866614	0.489686	1	-1.09889	0.945055	SOX4;BATF
signal transduction involved in DNA damage checkpoint (GO:0072422)	2018-04-14	0.301604	0.764721	0.395422	1	-0.786177	0.942344	BABAM1;FZR1;CDC5L;PRPF19
negative regulation of cysteine-type endopeptidase activity (GO:2000117)	19/73	0.127602	0.490127	0.261164	0.904997	-0.456258	0.939362	CDKN2D;YWHAE;DDX3X;GPX1;ARL6IP1;SIAH2;LEF1;IFI6;DHCR24;TNFRSF10A;TRIAP1;KLF4;TNFRSF10D;RPS6KA3;CARD16;RAF1;CD44;MAP2K5;NAIP
ATF6-mediated unfolded protein response (GO:0036500)	2018-03-10	0.322034	0.781399	0.40948	1	-0.828763	0.939069	XBP1;HSPA5;ATF6
negative regulation of cell morphogenesis involved in differentiation (GO:0010771)	1931-09-01	0.15042	0.520657	0.265193	0.904997	-0.495239	0.938144	GDI1;RCC2;PTEN;ITGB1BP1;GBP1;RHOA;RTN4;CORO1C;YWHAH
regulation of protein kinase activity (GO:0045859)	36/148	0.11308	0.458846	0.273071	0.908714	-0.428828	0.9347	GSTP1;RPLP1;IQGAP1;TNF;PPM1F;CAMKK2;RAP1A;UBASH3B;DVL1;INPP5K;CCR7;SNX9;PAK2;YWHAG;UVRAG;DAXX;XRCC6;MMD;PDPK1;GP1BA;SOD1;FGR;RAP2C;RAP2B;TRAF4;GNAQ;FGFR1OP;JTB;TAF7;CRIPAK;ITGB1BP1;LCP2;SMCR8;TRIB3;TRIB1;TRIB2
positive regulation of NIK/NF-kappaB signaling (GO:1901224)	1936-10-01	0.167186	0.542524	0.285937	0.924471	-0.52164	0.93303	IRAK1;PDCD4;RPS3;EIF2AK2;TERF2IP;ZFP91;TNFRSF10A;TNF;RELA;TRIM44
regulation of GTPase activity (GO:0043087)	45/189	0.11156	0.453487	0.285217	0.924471	-0.425151	0.932438	GSK3B;CD40;PLXND1;DOCK9;ARHGAP1;ARL2;STMN3;F11R;RASGRP1;ARHGAP35;DOCK10;FGD3;ABR;RAP1A;RGS1;CCL4;DVL3;PLXNA1;TMED2;SNX9;EVI5L;PLXNC1;PLXNA3;S100A10;ARFGEF1;VAV3;RCC2;F2R;ARHGAP27;RRP1B;ADAP1;GMIP;MUT;SOD1;VAV2;LRCH1;RASA4;SGSM3;RAPGEF1;RAB3GAP2;ITGB1BP1;CRK;RAPGEF6;RAB3GAP1;PICALM
positive regulation of histone acetylation (GO:0035066)	2018-06-22	0.267079	0.711536	0.371872	1	-0.704826	0.930518	WBP2;RUVBL2;ARRB1;KAT7;BRD7;MAPK3
prostaglandin biosynthetic process (GO:0001516)	2018-05-19	0.326466	0.785177	0.420922	1	-0.826814	0.925559	CD74;PTGES2;PTGES3;MIF;PTGS1
cellular zinc ion homeostasis (GO:0006882)	1932-08-01	0.301407	0.764721	0.410215	1	-0.771277	0.924988	MT2A;SLC30A9;LCK;MT1F;SLC39A6;MT1X;SLC30A1;S100A9
T cell chemotaxis (GO:0010818)	2018-03-11	0.382432	0.854548	0.460145	1	-0.960737	0.923464	GPR183;PIK3CD;CXCL16
response to hydrogen peroxide (GO:0042542)	1944-11-01	0.253297	0.699282	0.375698	1	-0.670192	0.920303	IMPACT;GPX1;ZNF580;STK25;CAT;RPS3;HBB;RELA;MAP3K5;RHOB;SOD1
actin filament depolymerization (GO:0030042)	2018-03-11	0.382432	0.854548	0.460145	1	-0.953444	0.916454	MICAL1;TWF2;DSTN
glomerular filtration (GO:0003094)	2018-03-11	0.382432	0.854548	0.460145	1	-0.949301	0.912472	IGHA1;IGHA2;IGKV3-20
positive regulation of stress fiber assembly (GO:0051496)	1938-10-01	0.215108	0.626004	0.335395	0.981426	-0.59376	0.912382	CDC42;PAK1;RGCC;GPR65;TESK1;ITGB1BP1;RAC1;PPM1F;RHOA;S100A10
methylation-dependent chromatin silencing (GO:0006346)	2018-03-12	0.441495	0.879333	0.508826	1	-1.11311	0.910068	MBD3;HDAC1;MBD2
negative regulation of TOR signaling (GO:0032007)	1941-11-01	0.181819	0.579715	0.30416	0.924471	-0.533829	0.910042	GSK3A;PRKAA1;TMEM127;PDCD6;DDIT4;NPRL3;SESN2;TNFAIP8L1;MAPKAPK5;KPTN;C12ORF66
regulation of oxidative stress-induced intrinsic apoptotic signaling pathway (GO:1902175)	2018-05-19	0.326466	0.785177	0.420922	1	-0.811715	0.908657	UBQLN1;HTRA2;P4HB;SOD2;SOD1
response to lipoteichoic acid (GO:0070391)	2018-02-07	0.423159	0.866614	0.489686	1	-1.05467	0.90702	RELA;TLR2
platelet dense granule organization (GO:0060155)	2018-02-07	0.423159	0.866614	0.489686	1	-1.0528	0.905412	BLOC1S3;F2R
rescue of stalled ribosome (GO:0072344)	2018-02-07	0.423159	0.866614	0.489686	1	-1.05122	0.904052	NEMF;LTN1
negative regulation of cellular process (GO:0048523)	120/535	0.08627	0.384045	0.337311	0.981426	-0.368799	0.903659	CDA;PLXND1;PDCD5;CIB1;ENO1;ETS1;PPP2R1A;ARHGDIB;SESN2;ADNP2;VPS35;PIM2;PLXNC1;HIST1H2AC;SOX4;BNIP3L;MAP2K1;ACTN1;F2R;ADAM10;MUL1;MIF;CHMP4B;TXNIP;RAF1;SRSF6;LRPAP1;NOTCH1;CTBP2;CTBP1;HTRA2;FOXO4;PDS5B;RTN4;SNX3;TMEM127;NACC2;PLXNA1;S100A11;IP6K2;PLXNA3;APOBEC3C;LYN;EIF2AK2;IFNLR1;OSGIN2;BST2;CDK6;CNOT7;RGCC;BCL6;TMEM115;BHLHE40;BCL2;PPT1;ANP32B;APOBEC3A;BAP1;MXD4;BTG2;BTG1;DDX3X;PDE3B;ARHGAP1;PTE…
regulation of mitochondrial depolarization (GO:0051900)	2018-03-11	0.382432	0.854548	0.460145	1	-0.935449	0.899157	MLLT11;BCL2;IFI6
regulation of symbiosis, encompassing mutualism through parasitism (GO:0043903)	2018-04-12	0.205245	0.602676	0.308359	0.924471	-0.566733	0.897451	VPS4B;CHMP3;CHMP4B;EXOC2
regulation of actin filament polymerization (GO:0030833)	18/69	0.133173	0.491491	0.26594	0.904997	-0.445048	0.897266	ARFGEF1;MTPN;RHOG;TWF2;ARHGAP18;FCHSD1;LATS1;PYCARD;HAX1;CTTN;RAC2;HCLS1;CCR7;NCKAP1L;RAC1;PFN1;ARF6;NCK1
positive regulation of phospholipase activity (GO:0010518)	2018-05-20	0.370112	0.853199	0.458382	1	-0.901181	0.895729	GNA13;ARF4;PDPK1;ARL1;PLAA
nucleobase-containing small molecule catabolic process (GO:0034656)	2018-05-16	0.201529	0.602676	0.307242	0.924471	-0.557578	0.89314	NUDT9;NUDT1;ADPRM;NUDT15;NUDT5
negative regulation of T cell receptor signaling pathway (GO:0050860)	2018-05-15	0.164027	0.53379	0.270125	0.904997	-0.493051	0.8913	DUSP3;PTPRJ;EZR;GBP1;PTPN2
macromolecule biosynthetic process (GO:0009059)	2018-05-20	0.370112	0.853199	0.458382	1	-0.89397	0.888562	GALNT2;SLC11A1;TNF;TRAM2;RPS23
DNA-dependent DNA replication (GO:0006261)	15/57	0.151752	0.524476	0.281211	0.924471	-0.470865	0.887819	MGME1;RFC1;PRIM1;LRWD1;ORC5;POLE4;POLD4;CDC34;POLG2;ORC2;REV3L;CDK2AP1;MCMBP;MCM2;POLG
intrinsic apoptotic signaling pathway in response to oxidative stress (GO:0008631)	2018-04-12	0.205245	0.602676	0.308359	0.924471	-0.559113	0.885384	STK25;ARL6IP5;ZNF622;MAP3K5
DNA replication-dependent nucleosome assembly (GO:0006335)	2018-03-11	0.382432	0.854548	0.460145	1	-0.917853	0.882244	CHAF1A;ASF1A;ASF1B
base-excision repair, AP site formation (GO:0006285)	2018-03-11	0.382432	0.854548	0.460145	1	-0.916314	0.880764	MBD4;NTHL1;TDG
negative regulation of hemopoiesis (GO:1903707)	2018-04-15	0.351631	0.82661	0.438448	1	-0.842401	0.880454	CDK6;CTR9;PAF1;CDC73
heterotypic cell-cell adhesion (GO:0034113)	2018-07-26	0.252315	0.698283	0.361701	0.983697	-0.638608	0.879412	CD2;ITGA4;ITGB2;ITGB7;CD1D;CD58;LILRB2
activation of protein kinase B activity (GO:0032148)	2018-08-31	0.269616	0.714544	0.38121	1	-0.670476	0.878832	PRR5;PINK1;PDPK1;INSR;IL18;ITGB1BP1;RICTOR;MTOR
positive regulation of DNA repair (GO:0045739)	1939-11-01	0.14022	0.514705	0.258584	0.904997	-0.447248	0.878638	BABAM1;RNF168;FAM168A;PCNA;PARP1;DHX9;MGMT;CEBPG;H2AFX;RPS3;HMGB1
vesicle fusion with endoplasmic reticulum-Golgi intermediate compartment (ERGIC) membrane (GO:1990668)	2018-02-07	0.423159	0.866614	0.489686	1	-1.01993	0.877146	SEC22B;TAPBP
leukotriene metabolic process (GO:0006691)	2018-05-20	0.370112	0.853199	0.458382	1	-0.882457	0.877118	MGST3;ALOX5AP;MAPKAPK2;MGST2;LTA4H
muscle tissue development (GO:0060537)	2018-02-07	0.423159	0.866614	0.489686	1	-1.01835	0.875787	POGLUT1;ENG
negative regulation of coenzyme metabolic process (GO:0051198)	2018-02-07	0.423159	0.866614	0.489686	1	-1.01782	0.87533	HDAC4;FBP1
negative regulation of nitric oxide metabolic process (GO:1904406)	2018-02-08	0.496566	0.908579	0.548995	1	-1.24921	0.874495	KHSRP;ZC3H12A
regulation of T-helper 1 type immune response (GO:0002825)	2018-03-10	0.322034	0.781399	0.40948	1	-0.769536	0.871959	SLC11A1;IL12RB1;CCR2
negative regulation of interleukin-2 production (GO:0032703)	2018-04-16	0.401665	0.866614	0.480528	1	-0.954716	0.870831	TBX21;EZR;GBP1;HAVCR2
protein depolymerization (GO:0051261)	2018-07-26	0.252315	0.698283	0.361701	0.983697	-0.631776	0.870004	KIF2A;MICAL1;VPS4B;TWF2;DSTN;KATNB1;STMN3
positive regulation of response to biotic stimulus (GO:0002833)	2018-05-18	0.283401	0.74205	0.383021	1	-0.689744	0.869693	CD180;LY86;CYBA;DDX60;BMP6
microtubule cytoskeleton organization involved in mitosis (GO:1902850)	1945-11-01	0.279065	0.737875	0.399997	1	-0.67924	0.866921	MECP2;DYNC1H1;SETD2;DCTN2;KIF2A;KIF3B;BCCIP;SBDS;TUBG2;NDC80;RAN
histone H4-K12 acetylation (GO:0043983)	2018-02-07	0.423159	0.866614	0.489686	1	-1.00779	0.866708	MEAF6;KAT7
negative regulation of blood vessel morphogenesis (GO:2000181)	17/66	0.154172	0.530431	0.288618	0.924471	-0.461133	0.862175	ATF2;SPARC;ROCK1;ROCK2;PDE3B;FOXJ2;SARS;FOXO4;KLF4;SYNJ2BP;FAM129B;MECP2;HHEX;RGCC;CCR2;GTF2I;PF4
negative regulation of release of cytochrome c from mitochondria (GO:0090201)	2018-04-16	0.401665	0.866614	0.480528	1	-0.9447	0.861695	PSMD10;PRELID1;GPX1;TRIAP1
positive regulation of natural killer cell activation (GO:0032816)	2018-03-11	0.382432	0.854548	0.460145	1	-0.895224	0.860492	LAMP1;AP1G1;IL18
regulation of exocytosis (GO:0017157)	14/52	0.141381	0.514705	0.266907	0.904997	-0.438649	0.858127	NSF;RAB2B;RALA;ANXA1;ATP6AP1;RAB3D;RAB27A;RAB21;RAB13;RAB9A;RAB5A;LLGL1;VAMP2;RAB8B
iron ion import across plasma membrane (GO:0098711)	2018-02-07	0.423159	0.866614	0.489686	1	-0.996607	0.857088	ARHGAP1;PICALM
regulation of NF-kappaB import into nucleus (GO:0042345)	2018-07-27	0.286289	0.746179	0.39294	1	-0.681037	0.851811	NFKBIA;CYLD;ZC3H12A;TLR7;TNF;RHOA;TLR2
sulfur amino acid metabolic process (GO:0000096)	2018-06-23	0.305029	0.767444	0.40602	1	-0.716613	0.85087	AHCY;ADI1;SMS;MTHFR;ADO;MUT
lipopolysaccharide-mediated signaling pathway (GO:0031663)	2018-05-17	0.241539	0.679969	0.345005	0.981426	-0.598726	0.850625	LYN;IRAK1;IL18;TNF;MTDH
T-helper 1 type immune response (GO:0042088)	2018-03-08	0.202939	0.602676	0.304764	0.924471	-0.532245	0.848851	LEF1;IL18;HMGB1
regulation of transcription initiation from RNA polymerase II promoter (GO:0060260)	2018-04-14	0.301604	0.764721	0.395422	1	-0.707799	0.848397	GTF2B;SRF;TAF7;GTF2F2
lysosome organization (GO:0007040)	1932-08-01	0.301407	0.764721	0.410215	1	-0.706561	0.847375	VPS18;GNPTAB;VPS33A;TPP1;HOOK3;LAMTOR1;CLN6;TPCN2
SMAD protein complex assembly (GO:0007183)	2018-03-09	0.261644	0.701144	0.357429	0.981426	-0.631664	0.846917	FKBP1A;SMAD2;EID2
negative regulation of homeostatic process (GO:0032845)	2018-08-29	0.209382	0.612072	0.323697	0.958503	-0.540142	0.844563	HSPA9;MAFB;UBASH3B;ERCC1;BCL2;TERF2IP;PIM3;BCL10
glutamine metabolic process (GO:0006541)	2018-03-11	0.382432	0.854548	0.460145	1	-0.877949	0.843888	GLUD1;NIT2;GLS
tRNA transcription (GO:0009304)	2018-02-08	0.496566	0.908579	0.548995	1	-1.2054	0.843826	GTF3C3;GTF3C6
negative regulation of interleukin-6 production (GO:0032715)	2018-07-25	0.219654	0.632388	0.330669	0.970968	-0.55642	0.843366	SYT11;C5AR2;ZC3H12A;ARRB1;NCKAP1L;TNF;SLAMF1
positive regulation of protein oligomerization (GO:0032461)	2018-07-24	0.188632	0.597269	0.300057	0.924471	-0.504015	0.840676	SH3GLB1;TCL1A;AIM2;BAX;PMAIP1;SNX9;RHOC
regulation of intracellular estrogen receptor signaling pathway (GO:0033146)	2018-08-31	0.269616	0.714544	0.38121	1	-0.639492	0.83822	LATS1;PAK1;CNOT1;WBP2;FOXH1;CRIPAK;KCTD6;RUNX1
negative regulation of intracellular steroid hormone receptor signaling pathway (GO:0033144)	2018-08-29	0.209382	0.612072	0.323697	0.958503	-0.535612	0.837479	PER1;CNOT1;HDAC1;FOXH1;CRY1;CRIPAK;PIAS2;FOXP1
regulation of dendritic cell differentiation (GO:2001198)	2018-02-08	0.496566	0.908579	0.548995	1	-1.19617	0.837363	HMGB1;LILRB2
negative regulation of leukocyte chemotaxis (GO:0002689)	2018-03-10	0.322034	0.781399	0.40948	1	-0.738424	0.836706	PADI2;STAP1;MIF
positive regulation of G1/S transition of mitotic cell cycle (GO:1900087)	2018-04-17	0.450935	0.889604	0.521302	1	-1.04894	0.83541	CCND2;DDX3X;UBE2E2;AIF1
granulocyte migration (GO:0097530)	2018-02-08	0.496566	0.908579	0.548995	1	-1.18978	0.832894	ANXA1;ITGB2
negative regulation of protein kinase activity by regulation of protein phosphorylation (GO:0044387)	2018-02-08	0.496566	0.908579	0.548995	1	-1.1887	0.832138	PPM1F;CORO1C
female genitalia development (GO:0030540)	2018-02-08	0.496566	0.908579	0.548995	1	-1.18767	0.831415	SRD5A1;POLR2D
positive regulation of mitotic cell cycle phase transition (GO:1901992)	1941-10-01	0.295526	0.764153	0.411866	1	-0.681715	0.831009	MECP2;CCND2;DDX3X;CDK4;RCC2;VPS4B;UBE2E2;ANAPC5;AIF1;BRD4
megakaryocyte differentiation (GO:0030219)	2018-03-10	0.322034	0.781399	0.40948	1	-0.731503	0.828864	MBD4;TAL1;ZFPM1
protein kinase C signaling (GO:0070528)	2018-03-12	0.441495	0.879333	0.508826	1	-1.00991	0.825692	DGKQ;PLEK;FLOT1
peroxisome organization (GO:0007031)	2018-06-24	0.343828	0.819912	0.440004	1	-0.771077	0.823212	FIS1;PLA2G16;PEX6;PEX11B;LONP2;DNM1L
positive regulation of lipase activity (GO:0060193)	2018-03-11	0.382432	0.854548	0.460145	1	-0.85628	0.823059	PDPK1;RHOC;RHOA
cellular response to interleukin-7 (GO:0098761)	2018-05-20	0.370112	0.853199	0.458382	1	-0.826972	0.821969	STAT5B;STAT3;IRS2;JAK3;JAK1
regulation of protein deacetylation (GO:0090311)	2018-03-09	0.261644	0.701144	0.357429	0.981426	-0.612808	0.821635	BRMS1;ZNHIT1;EP300
protein deacetylation (GO:0006476)	1933-09-01	0.199658	0.602676	0.316948	0.944026	-0.509853	0.821448	HDAC4;RBM14;BRMS1;SIN3B;HDAC1;SIN3A;TBL1XR1;SUDS3;SIRT3
response to UV-C (GO:0010225)	2018-03-10	0.322034	0.781399	0.40948	1	-0.72382	0.820159	IMPACT;ERCC5;CARD16
neuroepithelial cell differentiation (GO:0060563)	2018-03-11	0.382432	0.854548	0.460145	1	-0.852981	0.819889	LEF1;BCCIP;SOX4
regulation of lymphocyte activation (GO:0051249)	2018-04-14	0.301604	0.764721	0.395422	1	-0.682094	0.817586	KAT2A;LCK;SIT1;IKZF3
glycolipid metabolic process (GO:0006664)	17/66	0.154172	0.530431	0.288618	0.924471	-0.436968	0.816994	GLTP;ASAH1;POGLUT1;CERK;FUCA1;NAGA;GBA2;SMPD3;SMPD2;UGCG;SCCPDH;STS;PSAP;ESYT2;ARSG;ARSD;ST6GALNAC4
regulation of epithelial to mesenchymal transition involved in endocardial cushion formation (GO:1905005)	2018-02-07	0.423159	0.866614	0.489686	1	-0.944815	0.812547	ENG;TGFBR2
T cell homeostasis (GO:0043029)	2018-04-11	0.160973	0.53379	0.265419	0.904997	-0.444477	0.811846	RIPK3;PMAIP1;NCKAP1L;JAK3
positive regulation of reactive oxygen species biosynthetic process (GO:1903428)	1931-09-01	0.15042	0.520657	0.265193	0.904997	-0.426268	0.80749	HSP90AA1;HSP90AB1;INSR;HBB;RAB27A;CYBA;KLF4;TNF;KLF2
regulation of vitamin D biosynthetic process (GO:0060556)	2018-02-08	0.496566	0.908579	0.548995	1	-1.15017	0.805167	TNF;NFKB1
regulation of glucocorticoid receptor signaling pathway (GO:2000322)	2018-02-08	0.496566	0.908579	0.548995	1	-1.149	0.804346	PER1;CRY1
negative regulation of NIK/NF-kappaB signaling (GO:1901223)	2018-03-10	0.322034	0.781399	0.40948	1	-0.707006	0.801106	TMSB4X;ADIPOR1;RELA
positive regulation of interferon-gamma biosynthetic process (GO:0045078)	2018-04-12	0.205245	0.602676	0.308359	0.924471	-0.505681	0.800771	CEBPG;TLR8;TLR7;ZFPM1
telomere maintenance (GO:0000723)	13/52	0.227786	0.654151	0.356799	0.981426	-0.541253	0.800702	CTC1;XRCC6;PCNA;PARP1;PRKDC;PTGES3;RPA2;SMC5;POLD4;SNRNP40;APEX1;RPA3;TERF2IP
negative regulation of receptor internalization (GO:0002091)	2018-02-08	0.496566	0.908579	0.548995	1	-1.14279	0.799997	LRPAP1;UBQLN2
regulation of cytoskeleton organization (GO:0051493)	25/96	0.0902409	0.394178	0.222052	0.897398	-0.332244	0.799137	GSK3B;CLIC4;ROCK1;ROCK2;TWF2;ARHGAP18;STMN3;ARHGAP35;CDC42;MAPK1;RICTOR;MAPK3;RHOF;RHOC;MTOR;RHOA;RHOB;BST2;CYLD;KATNBL1;TAOK2;CDK2AP2;CRIPAK;CRK;S100A9
glial cell development (GO:0021782)	2018-05-21	0.413762	0.866614	0.49511	1	-0.901615	0.795642	CDK6;EIF2B2;EIF2B1;SOX4;TLR2
vesicle transport along microtubule (GO:0047496)	2018-05-20	0.370112	0.853199	0.458382	1	-0.800078	0.795238	DYNC1H1;KIF3B;KIF5B;HTT;TRAK2
vascular smooth muscle cell development (GO:0097084)	2018-02-07	0.423159	0.866614	0.489686	1	-0.920415	0.791563	NOTCH1;ENG
regulation of endodeoxyribonuclease activity (GO:0032071)	2018-03-09	0.261644	0.701144	0.357429	0.981426	-0.589294	0.790109	GZMA;RPS3;HMGB1
acidic amino acid transport (GO:0015800)	2018-03-10	0.322034	0.781399	0.40948	1	-0.695681	0.788274	PRAF2;ARL6IP5;SLC25A22
regulation of relaxation of cardiac muscle (GO:1901897)	2018-02-07	0.423159	0.866614	0.489686	1	-0.915252	0.787123	CAMK2D;PDE4D
Golgi to plasma membrane transport (GO:0006893)	1940-11-01	0.160346	0.53379	0.281095	0.924471	-0.429824	0.78676	NSF;ARFGEF2;ARFRP1;CHIC2;GOLPH3;RAB31;GOLPH3L;CCDC22;LLGL1;SPTBN1;VAMP2
regulation of pinocytosis (GO:0048548)	2018-02-08	0.496566	0.908579	0.548995	1	-1.12192	0.78539	PPT1;ANKFY1
L-cysteine metabolic process (GO:0046439)	2018-02-08	0.496566	0.908579	0.548995	1	-1.11521	0.780692	AHCY;AHCYL1
Notch receptor processing, ligand-dependent (GO:0035333)	2018-04-14	0.301604	0.764721	0.395422	1	-0.650894	0.780188	APH1A;PSENEN;ADAM10;YBX1
negative regulation of protein localization to cell surface (GO:2000009)	2018-03-12	0.441495	0.879333	0.508826	1	-0.953816	0.77983	LEPROTL1;TAX1BP3;PICALM
response to metal ion (GO:0010038)	18/73	0.194973	0.602676	0.336231	0.981426	-0.476973	0.779801	SLC30A7;AHCYL1;PEF1;PDCD6;ALG2;ANXA11;ITPR3;MT1X;SLC30A1;AQP3;NDRG1;PPP1CA;PPP2CA;MT2A;PPP5C;MTF1;ATP5D;BCL2
positive regulation of cellular component movement (GO:0051272)	2018-06-22	0.267079	0.711536	0.371872	1	-0.590461	0.779532	LYN;ADAM17;RPS19;AKT2;CCR7;ETS1
regulation of toll-like receptor 9 signaling pathway (GO:0034163)	2018-02-08	0.496566	0.908579	0.548995	1	-1.1113	0.777955	HMGB1;LILRA4
negative regulation of stress-activated protein kinase signaling cascade (GO:0070303)	2018-02-07	0.423159	0.866614	0.489686	1	-0.901811	0.775563	GSTP1;FOXO1
membrane assembly (GO:0071709)	2018-06-24	0.343828	0.819912	0.440004	1	-0.725861	0.774939	GAK;FLOT1;PTEN;STX2;SPTBN1;S100A10
cellular response to corticosteroid stimulus (GO:0071384)	2018-05-16	0.201529	0.602676	0.307242	0.924471	-0.483525	0.774519	REST;ANXA1;HNRNPU;NR3C1;ZFP36L2
negative regulation of MAPK cascade (GO:0043409)	21/81	0.117276	0.473095	0.25203	0.90182	-0.359186	0.769817	LYN;PSMD10;PTPN1;DUSP3;RGS14;CD300A;GSTP1;PTEN;RANBP9;PTPRJ;SYNJ2BP;SORL1;DUSP6;FOXO1;TNIP1;STK38;INPP5K;ITGB1BP1;EZR;GBP1;PTPN2
negative regulation of cellular component movement (GO:0051271)	2018-04-16	0.401665	0.866614	0.480528	1	-0.843902	0.769753	TGFBR3;ACTN1;WAS;CRK
positive regulation of cellular protein metabolic process (GO:0032270)	23/92	0.142321	0.514705	0.287511	0.924471	-0.394764	0.769658	RPL5;HSP90AA1;YTHDF1;DDX3X;EIF4A3;MSN;UPF3A;LARP4B;KLF4;ELAVL1;CLN6;MTOR;NFKBIA;FXR2;PERP;CD28;VPS35;BAK1;EZR;EIF3D;OGT;SOX4;TBC1D10A
regulation of monocyte chemotaxis (GO:0090025)	2018-07-23	0.159555	0.53379	0.270084	0.904997	-0.414859	0.76142	CCR1;LYN;CREB3;MOSPD2;HMGB1;AIF1;CCR2
rRNA base methylation (GO:0070475)	2018-03-12	0.441495	0.879333	0.508826	1	-0.929543	0.759984	TRMT112;EMG1;NSUN5P2
cellular glucose homeostasis (GO:0001678)	1934-10-01	0.125088	0.486838	0.238775	0.90182	-0.365089	0.758924	ERN1;HK3;XBP1;TRA2B;NUCKS1;PIK3R1;PRKACA;OGT;FOXO1;SOX4
positive regulation of coenzyme metabolic process (GO:0051197)	2018-04-16	0.401665	0.866614	0.480528	1	-0.831787	0.758702	PFKFB4;PRKAA1;INSR;ARNT
regulation of cellular response to oxidative stress (GO:1900407)	2018-02-07	0.423159	0.866614	0.489686	1	-0.878662	0.755655	DHFR;PINK1
glomerular epithelial cell development (GO:0072310)	2018-02-09	0.563687	0.973718	0.603269	1	-1.31595	0.754377	NUP93;IQGAP1
regulation of fat cell differentiation (GO:0045598)	19/73	0.127602	0.490127	0.261164	0.904997	-0.365925	0.75338	CCDC71L;FTO;WNT10B;CEBPB;XBP1;SYAP1;NR1D1;GATA2;TNF;FOXO1;ZFP36L2;CCDC85B;ZADH2;ZC3H12A;E2F1;TRIB3;WDFY2;TRIB2;ZFPM1
cellular response to reactive oxygen species (GO:0034614)	17/66	0.154172	0.530431	0.288618	0.924471	-0.402473	0.752498	JUN;CHUK;ZNF580;FOS;FOXO1;RELA;CAMKK2;RHOB;MAPK9;IMPACT;PRDX5;CDK2;RPS3;MAPK1;ROMO1;MAP3K5;MAPK3
response to type I interferon (GO:0034340)	2018-02-08	0.496566	0.908579	0.548995	1	-1.0725	0.750792	SETD2;ISG15
histone H4 acetylation (GO:0043967)	13/48	0.147434	0.514705	0.271559	0.904997	-0.391659	0.749781	MEAF6;LEF1;MSL2;YEATS4;ELP4;HCFC1;PER1;RUVBL2;TADA3;EP300;KAT7;APBB1;OGT
cardiolipin acyl-chain remodeling (GO:0035965)	2018-02-07	0.423159	0.866614	0.489686	1	-0.870901	0.748981	HADHA;TAZ
negative regulation of membrane protein ectodomain proteolysis (GO:0051045)	2018-02-08	0.496566	0.908579	0.548995	1	-1.06569	0.746027	ROCK1;TIMP1
organelle fission (GO:0048285)	2018-07-29	0.356829	0.833513	0.455237	1	-0.721718	0.74373	FIS1;MTFP1;MX2;PEX11B;MUL1;TUBG2;DNM1L
cellular copper ion homeostasis (GO:0006878)	2018-03-11	0.382432	0.854548	0.460145	1	-0.772302	0.742339	ARF1;MT2A;CCDC22
regulation of interleukin-18 production (GO:0032661)	2018-02-08	0.496566	0.908579	0.548995	1	-1.0558	0.739099	DHX9;TLR2
mitochondrial respiratory chain complex I assembly (GO:0032981)	16/65	0.214776	0.625837	0.351884	0.981426	-0.479764	0.737954	NDUFB9;NDUFA6;TIMMDC1;NDUFB10;NDUFB6;NDUFB11;NDUFB4;NDUFA1;NDUFC2;TIMM21;ECSIT;TAZ;NDUFS6;NDUFAB1;NDUFAF2;NDUFV1
regulation of cell aging (GO:0090342)	2018-04-14	0.301604	0.764721	0.395422	1	-0.614301	0.736327	RSL1D1;PNPT1;NEK4;MIF
short-chain fatty acid catabolic process (GO:0019626)	2018-02-09	0.563687	0.973718	0.603269	1	-1.28403	0.736078	ACADS;MUT
regulation of focal adhesion assembly (GO:0051893)	1945-12-01	0.173649	0.560565	0.298111	0.924471	-0.420212	0.735674	SLK;ROCK1;ROCK2;RCC2;PTEN;ITGB1BP1;PTPRJ;RAC1;PPM1F;RHOA;CORO1C;S100A10
positive regulation of protein kinase A signaling (GO:0010739)	2018-02-08	0.496566	0.908579	0.548995	1	-1.04903	0.734365	ADRB2;MIF
positive regulation of amyloid-beta formation (GO:1902004)	2018-03-11	0.382432	0.854548	0.460145	1	-0.762145	0.732576	GSK3A;ROCK2;PICALM
cyclooxygenase pathway (GO:0019371)	2018-03-12	0.441495	0.879333	0.508826	1	-0.894227	0.731111	PTGES2;PTGES3;PTGS1
doxorubicin metabolic process (GO:0044598)	2018-02-09	0.563687	0.973718	0.603269	1	-1.27178	0.729055	AKR7A2;AKR1B1
regulation of transcription from RNA polymerase III promoter (GO:0006359)	2018-06-23	0.305029	0.767444	0.40602	1	-0.611908	0.726547	PRDX5;POLR3C;CHD8;AKR1B1;MAF1;MTOR
rRNA transport (GO:0051029)	2018-02-07	0.423159	0.866614	0.489686	1	-0.844061	0.725898	PNPT1;RPSA
positive regulation of endothelial cell migration (GO:0010595)	18/71	0.162503	0.53379	0.300452	0.924471	-0.39925	0.725459	NUS1;CD40;SPARC;ZNF580;PDPK1;ROCK2;PDCD6;HMGB1;ETS1;FOXP1;RHOB;ATP5B;ADAM17;TMSB4X;ZC3H12A;ITGB1BP1;PLCG1;AAMP
regulation of transmembrane receptor protein serine/threonine kinase signaling pathway (GO:0090092)	2018-07-29	0.356829	0.833513	0.455237	1	-0.702988	0.724428	FKBP1A;SMAD2;EID2;SMURF2;ZNF703;TRIM33;ENG
protein processing (GO:0016485)	25/102	0.154119	0.530431	0.305848	0.924471	-0.386183	0.722173	STOML2;HTRA2;ECE1;FURIN;PCSK7;SPPL3;CTSS;CLN5;ZMPSTE24;APH1A;DDI2;CASP2;CTSH;LONP2;PMPCB;SEC11C;PSENEN;SRGN;RHBDF2;AFG3L2;SPCS3;SPCS2;CPD;UQCRC2;OGT
positive regulation of phosphatase activity (GO:0010922)	2018-07-23	0.159555	0.53379	0.270084	0.904997	-0.388366	0.712795	PPP1R15A;PPP1R15B;HSP90AB1;RIPK3;CD300A;PLEK;MTOR
positive regulation of receptor recycling (GO:0001921)	2018-03-11	0.382432	0.854548	0.460145	1	-0.74093	0.712184	NSF;ECE1;VAMP3
regulation of axonogenesis (GO:0050770)	14/56	0.216464	0.628737	0.348222	0.981426	-0.464787	0.711278	GDI1;PLXND1;AMIGO1;PTEN;ARHGAP35;RHOA;RTN4;PAK1;CTTN;KIF13B;PLXNA1;PLXNC1;ZSWIM4;PLXNA3
positive regulation of viral entry into host cell (GO:0046598)	2018-03-09	0.261644	0.701144	0.357429	0.981426	-0.529497	0.709934	CD74;LGALS1;P4HB
sphingolipid catabolic process (GO:0030149)	2018-03-12	0.441495	0.879333	0.508826	1	-0.866692	0.708598	SMPD3;SMPD2;PPT1
sensory organ development (GO:0007423)	1941-10-01	0.295526	0.764153	0.411866	1	-0.578557	0.70526	SMCHD1;MAFB;BLOC1S3;POLR2D;RAB18;ECE1;SMG9;ATF6;SIPA1L3;HIPK2
dendritic spine morphogenesis (GO:0060997)	2018-04-17	0.450935	0.889604	0.521302	1	-0.882519	0.702866	CDC42;DOCK10;PTEN;WASL
negative regulation of chromosome organization (GO:2001251)	2018-02-07	0.423159	0.866614	0.489686	1	-0.812918	0.699115	ERCC1;TERF2IP
negative regulation of heart contraction (GO:0045822)	2018-03-12	0.441495	0.879333	0.508826	1	-0.851154	0.695894	PDE4D;ZC3H12A;SRI
negative regulation of nitrogen compound metabolic process (GO:0051172)	2018-02-08	0.496566	0.908579	0.548995	1	-0.992422	0.694734	AP2A1;LILRB2
production of miRNAs involved in gene silencing by miRNA (GO:0035196)	2018-07-29	0.356829	0.833513	0.455237	1	-0.673511	0.694053	SMAD2;NCBP1;AGO4;ZC3H7B;HNRNPA2B1;SNIP1;MRPL44
lipoxygenase pathway (GO:0019372)	2018-04-16	0.401665	0.866614	0.480528	1	-0.758019	0.691417	GPX1;GPX4;HPGD;ALOX5AP
DNA deamination (GO:0045006)	2018-04-13	0.252476	0.698283	0.351888	0.981426	-0.501731	0.690602	APOBEC3C;EXOSC6;EXOSC5;APOBEC3A
regulation of establishment of cell polarity (GO:2000114)	2018-04-16	0.401665	0.866614	0.480528	1	-0.755974	0.689551	ARFGEF1;RAP1B;ROCK1;ROCK2
regulation of histone modification (GO:0031056)	2018-04-15	0.351631	0.82661	0.438448	1	-0.656208	0.68585	PARG;ZNHIT1;AKAP8;MTHFR
regulation of hair cycle (GO:0042634)	2018-03-10	0.322034	0.781399	0.40948	1	-0.602416	0.682595	PER1;NIPBL;HPSE
regulation of amyloid precursor protein biosynthetic process (GO:0042984)	2018-03-10	0.322034	0.781399	0.40948	1	-0.602192	0.682342	ABCA7;ITM2A;ITM2B
positive regulation of protein transport (GO:0051222)	14/57	0.237533	0.676614	0.369314	1	-0.473824	0.681097	PLK3;B3GAT3;GOLPH3L;OAZ1;TNF;BMP6;OAZ2;GOLPH3;TPR;ADAM8;DNM1L;EZR;PPID;VAMP2
response to interleukin-6 (GO:0070741)	2018-03-13	0.4982	0.908579	0.555088	1	-0.971164	0.676662	SELPLG;NFKB1;RELA
substrate-dependent cell migration (GO:0006929)	2018-04-16	0.401665	0.866614	0.480528	1	-0.739965	0.674949	OPHN1;ITGB1BP1;ANKS1A;CD2AP
steroid hormone mediated signaling pathway (GO:0043401)	2018-05-21	0.413762	0.866614	0.49511	1	-0.764141	0.674327	MBD4;MED14;MED13;MED30;THRAP3
negative regulation of I-kappaB kinase/NF-kappaB signaling (GO:0043124)	1948-12-01	0.240018	0.679969	0.365928	0.993681	-0.471006	0.672145	NFKBIA;PSMD10;PYCARD;CYLD;PER1;TLE1;TNIP1;RIOK3;GSTP1;TMSB4X;ZC3H12A;CCDC22
positive regulation of DNA-dependent DNA replication (GO:2000105)	2018-03-13	0.4982	0.908579	0.555088	1	-0.96415	0.671774	STOML2;INO80;BMP6
peptidyl-proline modification (GO:0018208)	1941-10-01	0.295526	0.764153	0.411866	1	-0.549898	0.670324	FKBP11;FKBP1A;OGFOD1;PPIH;PPIG;CWC27;PPIB;FKBP3;PPIL4;PPID
positive regulation of protein targeting to membrane (GO:0090314)	2018-06-23	0.305029	0.767444	0.40602	1	-0.564465	0.670216	FIS1;C2CD5;AKT2;CIB1;FYN;ITGB1BP1
regulation of skeletal muscle tissue development (GO:0048641)	2018-03-13	0.4982	0.908579	0.555088	1	-0.960854	0.669478	DDX17;FLOT1;NR1D2
regulation of intracellular steroid hormone receptor signaling pathway (GO:0033143)	2018-08-28	0.181439	0.579313	0.295524	0.924471	-0.391851	0.668824	LATS1;PRMT2;SAFB2;TRIM68;EP300;ARRB2;KCTD6;RUNX1
monocyte activation (GO:0042117)	2018-02-09	0.563687	0.973718	0.603269	1	-1.16586	0.668336	ADAM10;FOXP1
positive regulation of NK T cell activation (GO:0051135)	2018-02-08	0.496566	0.908579	0.548995	1	-0.945358	0.661787	IL18;RASAL3
snoRNA 3'-end processing (GO:0031126)	2018-03-09	0.261644	0.701144	0.357429	0.981426	-0.488752	0.655304	EXOSC6;EXOSC5;DKC1
positive regulation of heterotypic cell-cell adhesion (GO:0034116)	2018-03-12	0.441495	0.879333	0.508826	1	-0.800858	0.654773	FLOT1;TNF;CD44
nucleoside salvage (GO:0043174)	2018-04-15	0.351631	0.82661	0.438448	1	-0.626174	0.654459	CDA;UCK2;HPRT1;UCKL1
glucose metabolic process (GO:0006006)	17/65	0.13904	0.512318	0.270867	0.904997	-0.330186	0.651455	SLC25A1;GOT1;MDH2;BRAT1;PGAM1;GOT2;IRS2;BPGM;ENO1;POLR2D;CRY1;GALM;ALDOA;FBP1;GAPDH;SLC25A11;PGM1
wound healing, spreading of cells (GO:0044319)	2018-06-21	0.230429	0.657608	0.337816	0.981426	-0.441842	0.648542	ADAM17;TOR1A;RHOC;ARHGAP35;CD44;RHOA
DNA geometric change (GO:0032392)	2018-06-25	0.383041	0.854548	0.473592	1	-0.673253	0.646063	SUPV3L1;DHX9;HNRNPA2B1;RECQL;ASCC3;HMGB1
peptidyl-lysine deacetylation (GO:0034983)	2018-02-08	0.496566	0.908579	0.548995	1	-0.922484	0.645775	HDAC4;SIRT3
regulation of double-strand break repair via homologous recombination (GO:0010569)	2018-07-28	0.321238	0.781399	0.424182	1	-0.567635	0.644591	SETD2;KDM1A;PPP4R2;KLHL15;MAGEF1;RPA2;TERF2IP
positive regulation of cysteine-type endopeptidase activity involved in apoptotic signaling pathway (GO:2001269)	2018-05-16	0.201529	0.602676	0.307242	0.924471	-0.402008	0.643944	TRADD;TNFSF10;FAS;HTRA2;TNFRSF10A
dicarboxylic acid metabolic process (GO:0043648)	16/60	0.130065	0.490127	0.257885	0.904997	-0.314375	0.641238	STAT5B;FH;GOT1;MDH2;MRPS36;IDH1;GOT2;IDH2;MTHFR;SDHA;DHFR;ACLY;MTHFD2;SUCLG1;GCLM;NIT2
regulation of transcription from RNA polymerase II promoter involved in myocardial precursor cell differentiation (GO:0003256)	2018-02-08	0.496566	0.908579	0.548995	1	-0.915386	0.640806	NOTCH1;SRF
positive regulation of myotube differentiation (GO:0010831)	2018-04-17	0.450935	0.889604	0.521302	1	-0.799997	0.637143	EHD1;MAML1;FLOT1;FAM129B
regulation of lipid metabolic process (GO:0019216)	24/101	0.202572	0.602676	0.35853	0.982677	-0.397439	0.634574	MBD4;NCOA2;CREBBP;ALAS1;EDF1;IRS2;NR1D2;NR1D1;ADIPOR1;HELZ2;LACTB;GLIPR1;NCOR1;RBL1;CPT2;SIN3B;ACOX1;SIN3A;TBL1XR1;TGS1;PSAP;TRIB3;ACADM;FADS1
regulation of T-helper 17 type immune response (GO:2000316)	2018-02-08	0.496566	0.908579	0.548995	1	-0.901161	0.630848	PRKCQ;IL12RB1
regulation of cellular metabolic process (GO:0031323)	1942-11-01	0.204544	0.602676	0.327681	0.968419	-0.397056	0.630116	ANKRD13C;ACLY;ARF4;PM20D2;ARF1;PINK1;FASN;FLOT1;VPS35;LAMTOR1;PARL
neuron apoptotic process (GO:0051402)	2018-04-17	0.450935	0.889604	0.521302	1	-0.789385	0.628691	CDK5;BNIP3;BCL2;GAPDH
positive regulation of cellular carbohydrate metabolic process (GO:0010676)	2018-04-14	0.301604	0.764721	0.395422	1	-0.524289	0.628434	AKT2;PMAIP1;IRS2;CD244
negative regulation of DNA recombination (GO:0045910)	2018-04-17	0.450935	0.889604	0.521302	1	-0.788854	0.628268	KLHL15;MSH3;MAGEF1;TERF2IP
nucleotide metabolic process (GO:0009117)	2018-03-14	0.551818	0.973718	0.598631	1	-1.05063	0.624639	NUDT5;REXO2;NUDT4
non-recombinational repair (GO:0000726)	13/50	0.185541	0.590759	0.31344	0.937242	-0.370811	0.624623	PIAS4;XRCC6;KDM2A;PSMD14;PRKDC;H2AFX;PRPF19;BABAM1;RNF168;HERC2;SUMO1;ERCC1;UBE2V2
positive regulation of histone deacetylation (GO:0031065)	2018-03-12	0.441495	0.879333	0.508826	1	-0.763493	0.624223	NIPBL;CTBP1;AKAP8
central nervous system neuron axonogenesis (GO:0021955)	2018-02-08	0.496566	0.908579	0.548995	1	-0.887288	0.621136	PTEN;ARHGAP35
lytic vacuole organization (GO:0080171)	2018-07-29	0.356829	0.833513	0.455237	1	-0.597488	0.615711	VPS18;GNPTAB;TPP1;HOOK3;LAMTOR1;CLN6;TPCN2
unsaturated fatty acid biosynthetic process (GO:0006636)	2018-04-16	0.401665	0.866614	0.480528	1	-0.672191	0.613129	HPGD;ALOX5AP;SCD5;FADS1
mammary gland epithelium development (GO:0061180)	2018-03-14	0.551818	0.973718	0.598631	1	-1.02707	0.610634	LATS1;AKT2;ZNF703
response to nicotine (GO:0035094)	2018-05-22	0.456904	0.897505	0.530859	1	-0.776969	0.608585	BCL2;MAPK1;TNF;NFKB1;RELA
regulation of extrinsic apoptotic signaling pathway via death domain receptors (GO:1902041)	1940-11-01	0.160346	0.53379	0.281095	0.924471	-0.332441	0.608508	GPX1;FEM1B;TRADD;PEA15;TMBIM1;TNFSF10;FAS;PMAIP1;TNFRSF10A;CFLAR;RFFL
regulation of alcohol biosynthetic process (GO:1902930)	1935-08-01	0.400346	0.866614	0.496351	1	-0.662546	0.606511	NFYA;FASN;NFYC;CYP51A1;PMVK;MVD;RAN;SREBF2
regulation of fibroblast migration (GO:0010762)	2018-04-15	0.351631	0.82661	0.438448	1	-0.577098	0.603167	GNA12;ITGB1BP1;RFFL;CORO1C
lipoxin biosynthetic process (GO:2001301)	2018-02-07	0.423159	0.866614	0.489686	1	-0.695493	0.598128	HPGD;ALOX5AP
phosphatidylinositol metabolic process (GO:0046488)	27/113	0.177416	0.569714	0.337184	0.981426	-0.345038	0.596661	ARF1;MTMR14;PLEK;PIK3R4;PTEN;PIK3CD;PIK3CB;PIK3R1;PIK3C2B;IMPA1;INPP5E;INPP5K;PIP4K2A;PIP4K2B;PIP5K1C;CDIPT;IP6K1;SBF1;IP6K2;PLA2G12A;PLEKHA3;FAM126A;INPP4B;PLA2G16;RAB14;PLBD1;RAB5A
regulation of protein deubiquitination (GO:0090085)	2018-03-08	0.202939	0.602676	0.304764	0.924471	-0.373253	0.595282	ITCH;TNIP1;ZC3H12A
positive regulation of transcription from RNA polymerase II promoter in response to endoplasmic reticulum stress (GO:1990440)	2018-03-12	0.441495	0.879333	0.508826	1	-0.726792	0.594218	CEBPB;HSPA5;ATF6
positive regulation of focal adhesion assembly (GO:0051894)	2018-05-18	0.283401	0.74205	0.383021	1	-0.469567	0.592074	ROCK1;PTPRJ;RAC1;PPM1F;S100A10
positive regulation of leukocyte migration (GO:0002687)	1935-09-01	0.254594	0.701144	0.370531	1	-0.430973	0.589608	ADAM17;ZNF580;ADAM8;PPBP;IL6R;TNF;CXCL5;PF4V1;PF4
regulation of receptor recycling (GO:0001919)	2018-04-18	0.498802	0.908579	0.560478	1	-0.843554	0.58673	NSF;ECE1;LAMTOR1;VAMP3
cellular response to iron ion (GO:0071281)	2018-02-07	0.423159	0.866614	0.489686	1	-0.680006	0.584809	B2M;BMP6
negative regulation of protein transport (GO:0051224)	2018-06-19	0.162819	0.53379	0.271084	0.904997	-0.322057	0.58457	SNX3;NDFIP1;DPH3;RHBDF2;ERP29;CSK
regulation of protein import into nucleus, translocation (GO:0033158)	2018-03-13	0.4982	0.908579	0.555088	1	-0.837383	0.583449	PARP10;UBR5;TMEM173
positive regulation of neuron death (GO:1901216)	1939-10-01	0.240931	0.679969	0.360697	0.983697	-0.409081	0.582223	GSK3B;DAXX;CDK5;DDIT4;BAX;FYN;FOS;EIF2S1;MAP3K5;PICALM
neural tube closure (GO:0001843)	1934-08-01	0.367032	0.853199	0.467928	1	-0.580143	0.581482	SKI;KDM2B;LMO4;DVL1;SEMA4C;DVL2;DVL3;BCL10
vacuolar proton-transporting V-type ATPase complex assembly (GO:0070072)	2018-03-10	0.322034	0.781399	0.40948	1	-0.513089	0.581379	ATP6V0A2;TCIRG1;TM9SF4
negative regulation of ATP metabolic process (GO:1903579)	2018-03-13	0.4982	0.908579	0.555088	1	-0.832127	0.579787	HDAC4;PARP1;FBP1
regulation of tyrosine phosphorylation of STAT protein (GO:0042509)	16/62	0.161314	0.53379	0.294438	0.924471	-0.316899	0.578152	LYN;CD40;STAT3;IL18;OSM;PARP14;PPP2CA;SOCS3;CNOT7;ARL2BP;PPP2R1A;HCLS1;IL6R;PIBF1;CRLF1;PTPN2
phospholipid scrambling (GO:0017121)	2018-02-09	0.563687	0.973718	0.603269	1	-1.00703	0.577288	PLSCR1;PLSCR3
tRNA 3'-end processing (GO:0042780)	2018-02-08	0.496566	0.908579	0.548995	1	-0.824346	0.577074	PTCD1;TRMT10C
regulation of lymphocyte apoptotic process (GO:0070228)	2018-02-07	0.423159	0.866614	0.489686	1	-0.669535	0.575804	LYN;JAK3
regulation of oxidative phosphorylation (GO:0002082)	2018-03-10	0.322034	0.781399	0.40948	1	-0.507503	0.57505	PINK1;VCP;SLC25A33
lysosome localization (GO:0032418)	2018-07-30	0.392734	0.866614	0.48593	1	-0.612998	0.572922	SNAPIN;VPS33A;VPS33B;PIK3CD;HPS6;FAM98A;LAMTOR1
negative regulation of transforming growth factor beta production (GO:0071635)	2018-02-07	0.423159	0.866614	0.489686	1	-0.660358	0.567912	HSP90AB1;FURIN
negative regulation of phosphorylation (GO:0042326)	19/76	0.170281	0.551783	0.311554	0.933436	-0.318385	0.563638	CDKN2D;HDAC4;LYN;PPP1R15B;PRKDC;PTEN;HNRNPU;CIB1;IRS2;C9ORF72;CORO1C;IBTK;IMPACT;DNAJC10;ZC3H12A;INPP5K;STAP1;TERF2IP;FBP1
negative regulation of response to biotic stimulus (GO:0002832)	2018-05-20	0.370112	0.853199	0.458382	1	-0.566725	0.563296	ITCH;C1QBP;RNF26;CARD16;TRIB1
poly-N-acetyllactosamine biosynthetic process (GO:0030311)	2018-03-10	0.322034	0.781399	0.40948	1	-0.496078	0.562104	B3GNT9;B3GALT4;B3GNT2
integrin-mediated signaling pathway (GO:0007229)	14/59	0.281897	0.74205	0.411956	1	-0.442947	0.560865	ITGB5;SYK;RCC2;TXK;ITGB2;PLEK;ADAM10;CDC42;FGR;ZYX;MYH9;ITGB1BP1;ITGB7;FERMT3
positive regulation of tumor necrosis factor biosynthetic process (GO:0042535)	2018-02-09	0.563687	0.973718	0.603269	1	-0.978282	0.560807	SPN;CCR2
cellular response to nerve growth factor stimulus (GO:1990090)	2018-06-23	0.305029	0.767444	0.40602	1	-0.471754	0.560136	EHD1;ACAP2;RAP1A;RAB35;RAPGEF1;CIB1
negative regulation of receptor binding (GO:1900121)	2018-03-12	0.441495	0.879333	0.508826	1	-0.684721	0.55982	RUVBL2;LEF1;B2M
regulation of response to oxidative stress (GO:1902882)	2018-02-09	0.563687	0.973718	0.603269	1	-0.973288	0.557944	GGT7;PINK1
DNA replication-independent nucleosome organization (GO:0034724)	2018-04-14	0.301604	0.764721	0.395422	1	-0.462739	0.554658	SUPT16H;H3F3A;ASF1A;ASF1B
positive regulation of blood vessel endothelial cell migration (GO:0043536)	1946-11-01	0.305575	0.767971	0.424361	1	-0.465569	0.551961	ATP5B;NUS1;ADAM17;CD40;ANXA1;PDPK1;TMSB4X;CIB1;HMGB1;PLCG1;ETS1
positive regulation of macrophage derived foam cell differentiation (GO:0010744)	2018-04-17	0.450935	0.889604	0.521302	1	-0.692884	0.551834	MAPK9;IL18;NFKB1;PF4
cardiac epithelial to mesenchymal transition (GO:0060317)	2018-04-17	0.450935	0.889604	0.521302	1	-0.692316	0.551382	TGFBR3;NOTCH1;PDCD4;ENG
Golgi to plasma membrane protein transport (GO:0043001)	2018-07-25	0.219654	0.632388	0.330669	0.970968	-0.363588	0.551091	NSF;ARFRP1;GOLPH3;RAB31;GOLPH3L;SPTBN1;VAMP2
lymphocyte mediated immunity (GO:0002449)	2018-03-12	0.441495	0.879333	0.508826	1	-0.672401	0.549747	SLA2;GNL1;MYO1G
spleen development (GO:0048536)	2018-03-09	0.261644	0.701144	0.357429	0.981426	-0.408712	0.547989	ADAM17;RIPK3;CITED2
excitatory postsynaptic potential (GO:0060079)	2018-05-20	0.370112	0.853199	0.458382	1	-0.550441	0.547111	GSK3B;GSK3A;NPFF;ARRB2;RAB3GAP1
cellular response to vascular endothelial growth factor stimulus (GO:0035924)	2018-06-26	0.422259	0.866614	0.506574	1	-0.633995	0.546591	ERN1;NUS1;ANXA1;NOTCH1;MAPKAPK2;ITGB1BP1
positive regulation of protein metabolic process (GO:0051247)	24/97	0.148361	0.515875	0.296885	0.924471	-0.285989	0.545698	NSF;GSK3B;MTPN;GSK3A;VCP;SMURF2;ROCK2;TNFSF12;WWP1;KLF4;OAZ1;SORL1;TNF;FOXO1;KLF2;OAZ2;DDB1;NFKBIA;FZR1;ITCH;SEC22B;MAP2K5;ANAPC2;RAB7A
regulation of cell motility (GO:2000145)	27/110	0.141308	0.514705	0.294223	0.924471	-0.278575	0.54512	BEX4;PLXND1;ROCK1;ROCK2;WAS;ARHGAP18;PRKX;DOCK10;SLK;AKT2;PLXNA1;CCR7;PLXNC1;RAC1;PLXNA3;LMO4;RCC2;MINK1;RHOF;RHOC;RHOA;RHOB;CDK6;KIF2A;ABI3;RAF1;CRK
death-inducing signaling complex assembly (GO:0071550)	2018-02-08	0.496566	0.908579	0.548995	1	-0.777826	0.544508	TRADD;TNF
positive regulation of natural killer cell mediated cytotoxicity (GO:0045954)	2018-04-18	0.498802	0.908579	0.560478	1	-0.780166	0.542641	LAMP1;AP1G1;SLAMF6;RASGRP1
autophagosome organization (GO:1905037)	15/57	0.151752	0.524476	0.281211	0.924471	-0.287642	0.542351	ATG3;BECN1;GABARAPL2;STX12;UBXN2B;WDR45B;WIPI2;GABARAP;ATG16L2;RAB35;UBQLN1;ULK1;EMC6;ATG2B;RAB7A
negative regulation of histone modification (GO:0031057)	2018-03-13	0.4982	0.908579	0.555088	1	-0.776045	0.540711	CTBP1;TAF7;JARID2
positive regulation of signal transduction by p53 class mediator (GO:1901798)	2018-04-18	0.498802	0.908579	0.560478	1	-0.770752	0.536093	HEXIM1;RPS7;RPL23;PMAIP1
SRP-dependent cotranslational protein targeting to membrane, translocation (GO:0006616)	2018-02-07	0.423159	0.866614	0.489686	1	-0.621714	0.534678	SRP72;SRP9
amyloid precursor protein catabolic process (GO:0042987)	2018-02-09	0.563687	0.973718	0.603269	1	-0.931267	0.533855	APH1A;PSENEN
positive regulation of BMP signaling pathway (GO:0030513)	2018-05-22	0.456904	0.897505	0.530859	1	-0.679865	0.532525	SMAD2;NOTCH1;NUMA1;UBE2O;ENG
regulation of osteoclast differentiation (GO:0045670)	1938-09-01	0.344302	0.820186	0.451932	1	-0.499416	0.532496	CCR1;NOTCH2;CEBPB;MAFB;UBASH3B;TCTA;LILRB3;TNF;MTOR
receptor catabolic process (GO:0032801)	2018-06-25	0.383041	0.854548	0.473592	1	-0.554662	0.532261	SH3GLB1;BECN1;UVRAG;PIK3R4;AP2A1;AP2M1
fructose 1,6-bisphosphate metabolic process (GO:0030388)	2018-03-08	0.202939	0.602676	0.304764	0.924471	-0.33253	0.530334	PFKL;ALDOA;FBP1
regulation of osteoblast proliferation (GO:0033688)	2018-04-17	0.450935	0.889604	0.521302	1	-0.663732	0.528617	EIF2AK2;HPSE;ATRAID;RHOA
regulation of ubiquitin-protein transferase activity (GO:0051438)	1932-08-01	0.301407	0.764721	0.410215	1	-0.439053	0.526553	PINK1;ZER1;DTX3L;FEM1B;ARRDC3;DCUN1D1;TRIB3;RPS2
positive regulation of protein homodimerization activity (GO:0090073)	2018-03-09	0.261644	0.701144	0.357429	0.981426	-0.391851	0.525383	GNL3L;TRAF4;SYAP1
negative regulation of RIG-I signaling pathway (GO:0039536)	2018-03-08	0.202939	0.602676	0.304764	0.924471	-0.329291	0.52517	NPLOC4;RNF125;C1QBP
negative regulation of ERAD pathway (GO:1904293)	2018-04-13	0.252476	0.698283	0.351888	0.981426	-0.376658	0.518447	SGTA;DERL2;UBE2G2;UBE2J1
negative regulation of keratinocyte proliferation (GO:0010839)	2018-02-08	0.496566	0.908579	0.548995	1	-0.738668	0.517097	MBD4;KLF9
positive regulation of interleukin-2 biosynthetic process (GO:0045086)	2018-02-09	0.563687	0.973718	0.603269	1	-0.897118	0.514279	IRF4;CD28
negative regulation of cellular protein localization (GO:1903828)	2018-06-26	0.422259	0.866614	0.506574	1	-0.596094	0.513915	DNAJA1;GSK3B;SIN3A;LEPROTL1;TAX1BP3;PICALM
negative regulation of lipid localization (GO:1905953)	2018-03-10	0.322034	0.781399	0.40948	1	-0.450974	0.510998	NFKBIA;TNF;PTPN2
negative regulation of phosphate metabolic process (GO:0045936)	2018-05-20	0.370112	0.853199	0.458382	1	-0.510201	0.507115	CDKN2D;CDA;PLEK;INPP5K;STAP1
B cell homeostasis (GO:0001782)	2018-03-10	0.322034	0.781399	0.40948	1	-0.445282	0.504548	DOCK10;LYN;NCKAP1L
response to growth factor (GO:0070848)	2018-07-27	0.286289	0.746179	0.39294	1	-0.402578	0.503527	STAT5B;TWF2;HTRA2;CIB1;KLF4;EMD;MAP2K5
intrinsic apoptotic signaling pathway by p53 class mediator (GO:0072332)	1944-11-01	0.253297	0.699282	0.375698	1	-0.366355	0.503076	PYCARD;HINT1;SNW1;ZMAT3;DDIT4;JMY;EP300;PMAIP1;AEN;KRCC1;HIPK2
regulation of cell communication by electrical coupling (GO:0010649)	2018-03-13	0.4982	0.908579	0.555088	1	-0.72112	0.502442	CAMK2D;PDE4D;SRI
negative regulation of execution phase of apoptosis (GO:1900118)	2018-03-09	0.261644	0.701144	0.357429	0.981426	-0.373794	0.501172	DFFA;RFFL;PAK2
regulation of chromatin organization (GO:1902275)	2018-03-11	0.382432	0.854548	0.460145	1	-0.520087	0.499909	PARG;SETD1A;HNRNPU
positive regulation of regulatory T cell differentiation (GO:0045591)	2018-02-09	0.563687	0.973718	0.603269	1	-0.866314	0.49662	BCL6;LILRB2
tRNA aminoacylation for mitochondrial protein translation (GO:0070127)	2018-03-09	0.261644	0.701144	0.357429	0.981426	-0.370335	0.496534	AARS2;POLG2;GARS
tetrahydrofolate metabolic process (GO:0046653)	2018-03-14	0.551818	0.973718	0.598631	1	-0.830755	0.493915	DHFR;MTHFD2;MTHFR
protein autoprocessing (GO:0016540)	2018-02-10	0.6241	1	0.652437	1	-1.04753	0.493854	AFG3L2;HTRA2
membrane raft organization (GO:0031579)	2018-03-11	0.382432	0.854548	0.460145	1	-0.512125	0.492257	FLOT1;PPT1;S100A10
activation of GTPase activity (GO:0090630)	20/85	0.243548	0.68376	0.391378	1	-0.347942	0.491447	GPR65;RHOG;TBC1D8;TBC1D9;RASGRP1;CORO1C;TIAM1;TBC1D5;SGSM3;TBC1D10C;TBC1D13;TBC1D25;CCR7;TAX1BP3;EVI5L;TBC1D17;TBC1D22A;TBC1D10A;TBC1D22B;ANAPC2
establishment or maintenance of epithelial cell apical/basal polarity (GO:0045197)	1934-08-01	0.367032	0.853199	0.467928	1	-0.489988	0.491119	CDC42;PDCD6IP;OPHN1;PDZD11;MSN;LIN7C;LRCH4;RHOA
positive regulation of transforming growth factor beta receptor signaling pathway (GO:0030511)	2018-05-20	0.370112	0.853199	0.458382	1	-0.492557	0.489578	ADAM17;HSP90AB1;SNW1;CITED2;HIPK2
mitotic spindle assembly (GO:0090307)	1947-11-01	0.332678	0.797904	0.448698	1	-0.443806	0.488444	GOLGA2;WRAP73;KIF2A;KIF3B;BCCIP;ZNF207;TUBGCP3;PIBF1;MZT1;NAIP;RHOA
Notch signaling involved in heart development (GO:0061314)	2018-02-10	0.6241	1	0.652437	1	-1.0316	0.486342	NOTCH2;NOTCH1
T cell proliferation (GO:0042098)	2018-03-12	0.441495	0.879333	0.508826	1	-0.591879	0.483913	PPP3CB;SLC11A1;MSN
error-prone translesion synthesis (GO:0042276)	2018-06-21	0.230429	0.657608	0.337816	0.981426	-0.329664	0.483885	PCNA;PAPD7;RFC1;RPA3;REV3L;RPA2
negative regulation of stress fiber assembly (GO:0051497)	2018-04-18	0.498802	0.908579	0.560478	1	-0.692699	0.481804	WAS;INPP5K;PFN1;WASF2
protein K11-linked deubiquitination (GO:0035871)	2018-03-11	0.382432	0.854548	0.460145	1	-0.494967	0.475764	VCPIP1;YOD1;OTUD3
protein destabilization (GO:0031648)	1932-09-01	0.174242	0.560565	0.290772	0.924471	-0.271803	0.474924	CREBBP;TMEM147;RNF139;CCDC88C;CTSH;EP300;HTT;MUL1;CDC73
benzene-containing compound metabolic process (GO:0042537)	2018-02-09	0.563687	0.973718	0.603269	1	-0.827394	0.474309	KYNU;ACAA1
negative regulation of fatty acid biosynthetic process (GO:0045717)	2018-03-12	0.441495	0.879333	0.508826	1	-0.579149	0.473506	ERLIN1;TRIB3;PIBF1
virion assembly (GO:0019068)	2018-04-18	0.498802	0.908579	0.560478	1	-0.679807	0.472837	PDCD6IP;VTA1;CHMP4B;CHMP5
regulation of protein polymerization (GO:0032271)	1931-09-01	0.15042	0.520657	0.265193	0.904997	-0.249119	0.471912	FCHSD1;LATS1;TPPP3;HAX1;ARHGAP18;ARL2;HCLS1;PFN1;CAMSAP1
positive regulation of Rho protein signal transduction (GO:0035025)	2018-06-26	0.422259	0.866614	0.506574	1	-0.545942	0.470677	P2RY8;P2RY10;GPR65;F2R;ARRB1;RAC1
positive regulation of production of miRNAs involved in gene silencing by miRNA (GO:1903800)	2018-02-09	0.563687	0.973718	0.603269	1	-0.818964	0.469476	MAP2K1;MAP2K2
positive regulation of RNA binding (GO:1905216)	2018-02-07	0.423159	0.866614	0.489686	1	-0.544607	0.468366	NCBP1;EIF3D
negative regulation of platelet-derived growth factor receptor-beta signaling pathway (GO:2000587)	2018-02-08	0.496566	0.908579	0.548995	1	-0.66887	0.468235	PTPN12;PTPN2
receptor clustering (GO:0043113)	2018-06-25	0.383041	0.854548	0.473592	1	-0.486795	0.467135	ITGA4;DVL1;ITGB2;ITGB1BP1;ITGB7;ITGAL
regulation of mammary gland epithelial cell proliferation (GO:0033599)	2018-03-11	0.382432	0.854548	0.460145	1	-0.484299	0.46551	GPX1;ZNF703;RTN4
regulation of T-helper 1 cell differentiation (GO:0045625)	2018-02-08	0.496566	0.908579	0.548995	1	-0.663491	0.464469	ANXA1;JAK3
positive regulation of cell cycle G1/S phase transition (GO:1902808)	2018-06-24	0.343828	0.819912	0.440004	1	-0.433921	0.46326	CCND2;DDX3X;PAF1;UBE2E2;AIF1;CDC73
regulation of macromolecule metabolic process (GO:0060255)	30/130	0.217611	0.630479	0.387777	1	-0.302915	0.461959	ARF1;DDX3X;DDX46;ROCK2;EIF4A3;ATXN7L3B;TOB2;ATRAID;TOB1;MAPK9;NPAT;ZC3H12A;FLOT1;MAPK1;TRIM44;MAPK3;SORT1;NARFL;CDK11B;POU5F1;HINFP;TAPBP;ICK;DDX19A;MAPK11;CDK6;DDX39B;CDK4;CDK2;LAMTOR1
positive regulation of intracellular signal transduction (GO:1902533)	109/480	0.0755532	0.353329	0.304373	0.924471	-0.178701	0.461569	IRS2;TNF;LGALS1;TBK1;TNFSF10;TRIM25;PIM2;TRIM22;RPL23;F2R;LMTK2;MUL1;MIF;TICAM1;RRAGA;RRAGC;RRAGB;ADAM8;CARD16;S100A9;ADRB2;BCL10;PIK3R1;DDX60;RTN4;MTDH;DHX33;IRAK1;PMAIP1;S100A12;HEXIM1;LYN;FIS1;NDFIP1;WDR59;INSR;EIF2AK2;TNFRSF10A;TNFRSF10D;BST2;PPP5C;RHEB;BCL2;CD28;CD27;CCDC22;HPSE;CC2D1A;TMEM9B;CD40;HIP1;TRADD;PIK3CD;SECTM1;PTPRJ;HMGB1;PIK3CB;LITAF;TRIM8;C1QBP;CCR7;DNM1L;IKBKE;TMED4;TRIM62;CHU…
regulation of protein complex disassembly (GO:0043244)	2018-05-16	0.201529	0.602676	0.307242	0.924471	-0.287249	0.460121	BNIP3;INSR;OGFOD1;TBC1D25;TNF
negative regulation of dendrite morphogenesis (GO:0050774)	2018-02-08	0.496566	0.908579	0.548995	1	-0.656294	0.459431	PTEN;YWHAH
positive regulation of cyclin-dependent protein serine/threonine kinase activity involved in G1/S transition of mitotic cell cycle (GO:0031659)	2018-02-08	0.496566	0.908579	0.548995	1	-0.656059	0.459267	ADAM17;RGCC
regulation of plasma membrane bounded cell projection assembly (GO:0120032)	1940-10-01	0.267793	0.712606	0.386225	1	-0.34802	0.458531	CDC42;ATG3;CYLD;CAPZB;TWF2;WAS;CCR7;RAC1;RAB5A;ARF6
negative regulation of nervous system development (GO:0051961)	2018-06-23	0.305029	0.767444	0.40602	1	-0.38427	0.456262	REST;NOTCH1;DYNLT1;HOOK3;SORL1;TLR2
negative regulation of viral release from host cell (GO:1902187)	2018-03-14	0.551818	0.973718	0.598631	1	-0.762224	0.453171	TRIM8;TRIM35;CHMP3
cellular response to superoxide (GO:0071451)	2018-02-10	0.6241	1	0.652437	1	-0.95914	0.452182	SOD2;SOD1
neuron development (GO:0048666)	34/145	0.173064	0.560404	0.346138	0.981426	-0.257772	0.452155	GSK3B;BTG2;ROCK1;ARL3;SRF;STMN3;HMGB1;GBA2;CAMSAP1;CLN5;BLOC1S4;BLOC1S5;MAPK9;BLOC1S6;SAMD14;FXR2;OPHN1;BLOC1S3;LYN;XBP1;SNAPIN;TOR1A;DTNBP1;TBCD;MANF;RUNX1;EHD1;SKI;CDK5;VAPA;RAB13;RAB35;PPT1;ULK1
endoplasmic reticulum organization (GO:0007029)	1935-08-01	0.400346	0.866614	0.496351	1	-0.492247	0.450615	GAK;LMAN1;LMAN2;RAB18;TOR1B;TRAM2;RTN4;GET4
negative regulation of tumor necrosis factor-mediated signaling pathway (GO:0010804)	2018-04-18	0.498802	0.908579	0.560478	1	-0.646442	0.44963	GSTP1;CARD16;RFFL;PTPN2
glycolytic process (GO:0006096)	2018-06-24	0.343828	0.819912	0.440004	1	-0.418316	0.4466	HK3;PFKL;PGAM1;BPGM;ALDOA;PGM1
protein targeting to lysosome (GO:0006622)	2018-05-20	0.370112	0.853199	0.458382	1	-0.443765	0.44108	SCARB2;AP3M1;GNPTAB;SORL1;RAB7A
regulation of epidermal growth factor receptor signaling pathway (GO:0042058)	14/59	0.281897	0.74205	0.411956	1	-0.347024	0.439406	HIP1;SH3KBP1;RHBDF2;PTPRJ;PTPN12;STAM;CBL;EPN1;CDC42;RNF115;RNF126;SHKBP1;STAM2;PTPN2
positive regulation of antigen processing and presentation (GO:0002579)	2018-02-07	0.423159	0.866614	0.489686	1	-0.50967	0.43832	SLC11A1;CCR7
lymphocyte proliferation (GO:0046651)	1937-09-01	0.313703	0.781399	0.424837	1	-0.376485	0.436461	CD79A;CD40;PPP3CB;ELF4;LEF1;BCL2;MSN;MS4A1;HSPD1
positive regulation of secretion by cell (GO:1903532)	14/53	0.158646	0.53379	0.286648	0.924471	-0.23683	0.436022	RAB2B;ATP6AP1;DTNBP1;GOLPH3L;RAB27A;BMP6;GOLPH3;RGCC;RAB9A;ADAM8;DNM1L;EZR;RAB5A;PPID
3'-UTR-mediated mRNA stabilization (GO:0070935)	2018-04-18	0.498802	0.908579	0.560478	1	-0.626194	0.435547	MAPKAPK2;ELAVL1;YBX3;HNRNPA0
positive regulation of chemokine production (GO:0032722)	1935-09-01	0.254594	0.701144	0.370531	1	-0.316869	0.433504	PYCARD;CD74;ADAM17;DDX3X;EIF2AK2;TLR7;IL6R;TNF;TLR2
regulation of inositol phosphate biosynthetic process (GO:0010919)	2018-02-07	0.423159	0.866614	0.489686	1	-0.503545	0.433052	PLEK;CD244
positive regulation of cell cycle arrest (GO:0071158)	21/83	0.142064	0.514705	0.283065	0.924471	-0.221591	0.43243	PLK3;BTG2;PCNA;GADD45A;RPL23;FOXO4;TRIAP1;CNOT7;RGCC;TFDP1;TFDP2;CNOT1;CNOT11;CDK2;E2F1;BAX;CASP2;EP300;E2F4;PRKACA;SOX4
negative regulation of platelet-derived growth factor receptor signaling pathway (GO:0010642)	2018-04-16	0.401665	0.866614	0.480528	1	-0.473216	0.431637	PTGIR;PTPRJ;PTPN12;PTPN2
positive regulation of DNA binding (GO:0043388)	1935-08-01	0.400346	0.866614	0.496351	1	-0.47092	0.431092	SKI;MAU2;NIPBL;CEBPG;EDF1;HMGB1;FAM129B;NME1
atrial septum morphogenesis (GO:0060413)	2018-03-12	0.441495	0.879333	0.508826	1	-0.524628	0.42893	NOTCH2;ZFPM1;SOX4
negative regulation of glucose import (GO:0046325)	2018-02-09	0.563687	0.973718	0.603269	1	-0.747493	0.428505	GSK3A;PEA15
regulation of energy homeostasis (GO:2000505)	2018-04-17	0.450935	0.889604	0.521302	1	-0.537776	0.428301	PRKAA1;NR1D2;METRNL;FOXO1
vitamin K metabolic process (GO:0042373)	2018-02-07	0.423159	0.866614	0.489686	1	-0.497261	0.427647	VKORC1L1;UBIAD1
regulation of nitric oxide biosynthetic process (GO:0045428)	1933-09-01	0.199658	0.602676	0.316948	0.944026	-0.265235	0.427333	HSP90AA1;HSP90AB1;INSR;KHSRP;ZC3H12A;HBB;KLF4;TNF;KLF2
negative regulation of leukocyte cell-cell adhesion (GO:1903038)	2018-03-12	0.441495	0.879333	0.508826	1	-0.521239	0.426159	DUSP3;TNFAIP8L2;JAK3
lamellipodium organization (GO:0097581)	2018-06-26	0.422259	0.866614	0.506574	1	-0.492253	0.42439	GOLPH3;SNX2;CTTN;S1PR1;RAC1;WHAMM
transition metal ion homeostasis (GO:0055076)	2018-07-25	0.219654	0.632388	0.330669	0.970968	-0.279124	0.423068	SLC25A37;SLC25A28;SLC11A1;FBXL5;B2M;FTL;PICALM
positive regulation of protein localization to plasma membrane (GO:1903078)	1944-10-01	0.38221	0.854548	0.488392	1	-0.439631	0.422831	CNPY4;PDPK1;KIF5B;RHOG;PTPN9;RANGRF;CIB1;PIK3R1;SPTBN1;ARF6
fatty acid oxidation (GO:0019395)	13/51	0.206185	0.604659	0.334972	0.981426	-0.26774	0.422756	ACAA2;ECHS1;ECI1;ADIPOR1;ACAT2;ACAT1;HADHA;ACOX1;NDUFAB1;HACL1;ACADM;ACAA1;ACADS
negative regulation of leukocyte activation (GO:0002695)	2018-03-12	0.441495	0.879333	0.508826	1	-0.516417	0.422217	CD300A;ZC3H12A;HAVCR2
establishment of spindle orientation (GO:0051294)	2018-06-22	0.267079	0.711536	0.371872	1	-0.315063	0.41595	DYNLT1;NUMA1;HTT;SPDL1;LLGL1;NDC80
activation of MAPKKK activity (GO:0000185)	2018-02-08	0.496566	0.908579	0.548995	1	-0.594162	0.415936	GADD45A;TNF
regulation of non-motile cilium assembly (GO:1902855)	2018-02-07	0.423159	0.866614	0.489686	1	-0.479637	0.412491	WRAP73;CEP135
positive regulation of phosphorylation of RNA polymerase II C-terminal domain (GO:1901409)	2018-02-10	0.6241	1	0.652437	1	-0.872962	0.411553	CCNT1;CCNL2
cellular response to metal ion (GO:0071248)	24/101	0.202572	0.602676	0.35853	0.982677	-0.257671	0.411413	CAMK2D;CLIC4;DAXX;JUN;CHUK;BNIP3;BRAF;MT1X;FOS;IQGAP1;MCOLN1;BMP6;ITPKB;MAPK9;MT2A;SUMO1;RASA4;ALOX5AP;HSF1;MT1F;MAPK1;B2M;FBP1;MAPK3
protein ADP-ribosylation (GO:0006471)	2018-05-20	0.370112	0.853199	0.458382	1	-0.413187	0.410688	PARP10;ARF4;PARP1;TNKS2;PARP14
regulation of skeletal muscle cell differentiation (GO:2001014)	2018-02-10	0.6241	1	0.652437	1	-0.869054	0.409711	DDX17;NR1D2
regulation of DNA damage response, signal transduction by p53 class mediator (GO:0043516)	2018-06-26	0.422259	0.866614	0.506574	1	-0.474962	0.409482	PSMD10;CD74;KDM1A;PMAIP1;MIF;CD44
response to leucine (GO:0043201)	2018-02-10	0.6241	1	0.652437	1	-0.860831	0.405835	SESN2;MTOR
regulation of cellular localization (GO:0060341)	1941-10-01	0.295526	0.764153	0.411866	1	-0.332413	0.405211	DYNC1H1;CAMK2D;KDM1A;NUMA1;PARP1;DVL1;GOSR1;DVL3;CSNK1E;NR1D1
regulation of histone acetylation (GO:0035065)	2018-06-27	0.461107	0.90343	0.538768	1	-0.522669	0.404611	CTBP1;RUVBL2;TAF7;ARRB1;BRD7;MAPK3
protein localization to microtubule cytoskeleton (GO:0072698)	2018-02-09	0.563687	0.973718	0.603269	1	-0.701736	0.402275	CHAMP1;MAPRE1
regulation of cyclin-dependent protein serine/threonine kinase activity (GO:0000079)	16/68	0.274957	0.727435	0.411227	1	-0.311213	0.401819	CDKN2D;HEXIM1;PSMD10;CCNT1;GADD45A;BCCIP;PTEN;IPO7;LATS1;CCND3;HHEX;CCND2;SERTAD1;CDC37;CKS2;CCNL2
interleukin-18-mediated signaling pathway (GO:0035655)	2018-02-08	0.496566	0.908579	0.548995	1	-0.572757	0.400952	IL18RAP;IL18
positive regulation of keratinocyte differentiation (GO:0045618)	2018-03-13	0.4982	0.908579	0.555088	1	-0.575418	0.400924	MBD4;H2AFY2;NUMA1
metaphase plate congression (GO:0051310)	1945-12-01	0.173649	0.560565	0.298111	0.924471	-0.22809	0.399322	BECN1;CDC23;CHMP1B;VPS4B;CHMP1A;RRS1;CHMP4B;SPDL1;CHMP7;PIBF1;NDC80;CHMP5
plasma membrane bounded cell projection organization (GO:0120036)	28/119	0.19533	0.602676	0.35939	0.983697	-0.243493	0.397641	GSK3B;BTG2;ROCK1;PLEK;STMN3;HMGB1;CAMSAP1;BLOC1S4;BLOC1S5;BLOC1S6;SAMD14;OPHN1;BLOC1S3;CCR7;RAC1;CEP78;LYN;SNAPIN;TOR1A;DTNBP1;MANF;EHD1;CDK5;CTTN;VAPA;RAB13;RAB35;ULK1
regulation of leukocyte degranulation (GO:0043300)	2018-02-10	0.6241	1	0.652437	1	-0.837975	0.395059	LYN;SYK
regulation of natural killer cell activation (GO:0032814)	2018-02-10	0.6241	1	0.652437	1	-0.835797	0.394033	PIBF1;MICA
negative regulation of protein autophosphorylation (GO:0031953)	2018-03-11	0.382432	0.854548	0.460145	1	-0.409154	0.393281	IMPACT;TESK1;ENG
regulation of protein metabolic process (GO:0051246)	15/60	0.205943	0.604338	0.340126	0.981426	-0.2476	0.391246	MTPN;ROCK2;ODC1;FURIN;NEDD8;LILRB2;KLF4;KLF2;PARL;FKBP1A;PM20D2;TRAF3;SPOPL;VPS35;MAP2K5
response to purine-containing compound (GO:0014074)	2018-04-18	0.498802	0.908579	0.560478	1	-0.561082	0.390258	JUN;JUND;DGKQ;JUNB
protein targeting to peroxisome (GO:0006625)	2018-05-16	0.201529	0.602676	0.307242	0.924471	-0.2414	0.38668	PEX6;ZFAND6;LONP2;PEX26;RAB8B
regulation of Golgi organization (GO:1903358)	2018-04-15	0.351631	0.82661	0.438448	1	-0.369407	0.386093	MAP2K1;MAP2K2;MAPK1;MAPK3
negative regulation of synapse organization (GO:1905809)	2018-02-08	0.496566	0.908579	0.548995	1	-0.548662	0.384085	LILRB2;TLR2
negative regulation of activin receptor signaling pathway (GO:0032926)	2018-02-10	0.6241	1	0.652437	1	-0.814379	0.383935	SKI;LEMD3
signal transduction by p53 class mediator (GO:0072331)	1940-10-01	0.267793	0.712606	0.386225	1	-0.290629	0.382916	PYCARD;HINT1;ZMAT3;JMY;SESN2;PMAIP1;TRIAP1;KRCC1;NDRG1;BATF
phosphatidylinositol phosphorylation (GO:0046854)	2018-07-28	0.321238	0.781399	0.424182	1	-0.336904	0.382578	PIK3CD;PIK3CB;PIK3R1;IP6K1;FAM126A;IP6K2;PIK3C2B
pigment granule transport (GO:0051904)	2018-04-18	0.498802	0.908579	0.560478	1	-0.549065	0.3819	BLOC1S5;BLOC1S6;BLOC1S3;RAB27A
regulation of ER to Golgi vesicle-mediated transport (GO:0060628)	2018-02-08	0.496566	0.908579	0.548995	1	-0.539862	0.377924	RNF139;SORL1
plasma membrane bounded cell projection morphogenesis (GO:0120039)	1953-12-01	0.36654	0.853199	0.481792	1	-0.374812	0.37618	PAK1;ANKRD27;DBNL;SNX2;CTTN;STK25;MINK1;DTNBP1;RAC2;RHOG;NCKAP1L;RAC1
mature B cell differentiation involved in immune response (GO:0002313)	2018-03-10	0.322034	0.781399	0.40948	1	-0.331933	0.376112	DOCK10;NOTCH2;GPR183
negative regulation of translation in response to stress (GO:0032055)	2018-02-07	0.423159	0.866614	0.489686	1	-0.437012	0.375833	SESN2;EIF2S1
cholesterol metabolic process (GO:0008203)	16/69	0.296214	0.764721	0.431185	1	-0.308305	0.375107	G6PD;ACAA2;CNBP;CYP51A1;DHCR24;MSMO1;ACAT2;CLN6;ACLY;SNX17;FDX1;PMVK;MVD;LDLRAP1;LBR;APOL2
glycogen biosynthetic process (GO:0005978)	2018-05-19	0.326466	0.785177	0.420922	1	-0.332702	0.372437	GYS1;UGP2;PGM2;NR1D1;PGM1
tRNA pseudouridine synthesis (GO:0031119)	2018-02-08	0.496566	0.908579	0.548995	1	-0.531717	0.372223	RPUSD4;PUSL1
positive regulation of transcription from RNA polymerase III promoter (GO:0045945)	2018-03-11	0.382432	0.854548	0.460145	1	-0.386748	0.371744	CHD8;AKR1B1;MTOR
regulation of dendritic cell chemotaxis (GO:2000508)	2018-02-07	0.423159	0.866614	0.489686	1	-0.431477	0.371073	C1QBP;CCR7
regulation of blood vessel endothelial cell migration (GO:0043535)	1951-12-01	0.314267	0.781399	0.435514	1	-0.320301	0.370752	MECP2;ATP5B;NUS1;ADAM17;CD40;RGCC;PDPK1;TMSB4X;PRCP;HMGB1;PLCG1;ETS1
negative regulation of protein sumoylation (GO:0033234)	2018-02-10	0.6241	1	0.652437	1	-0.783863	0.369548	PIAS3;GNL3L
nucleotide-excision repair, DNA gap filling (GO:0006297)	2018-06-24	0.343828	0.819912	0.440004	1	-0.345812	0.369193	POLD4;PCNA;PAPD7;RFC1;RPA3;RPA2
positive regulation of cellular extravasation (GO:0002693)	2018-02-07	0.423159	0.866614	0.489686	1	-0.42848	0.368495	ADAM8;CCR2
translational readthrough (GO:0006451)	2018-02-08	0.496566	0.908579	0.548995	1	-0.523279	0.366316	EEFSEC;TRNAU1AP
response to vitamin (GO:0033273)	2018-03-10	0.322034	0.781399	0.40948	1	-0.322685	0.365634	CDKN2D;KYNU;AQP3
negative regulation of microtubule depolymerization (GO:0007026)	2018-04-19	0.544758	0.973718	0.597838	1	-0.598384	0.363466	KATNB1;CIB1;CAMSAP1;ANAPC2
positive regulation of protein localization to nucleus (GO:1900182)	1943-10-01	0.352911	0.828172	0.463053	1	-0.344299	0.3586	CCT3;CCT6A;CCT2;DTX3L;SESN2;TCP1;TPR;ZC3H12A;KAT7;CCT5
histone H4-K8 acetylation (GO:0043982)	2018-04-16	0.401665	0.866614	0.480528	1	-0.390922	0.356574	MEAF6;KAT7;OGT;HCFC1
positive regulation of interleukin-13 production (GO:0032736)	2018-03-11	0.382432	0.854548	0.460145	1	-0.368932	0.354618	IRF4;PRKCZ;HLA-E
regulation of cholesterol efflux (GO:0010874)	2018-04-19	0.544758	0.973718	0.597838	1	-0.581	0.352907	NFKBIA;ABCA7;LAMTOR1;SREBF2
protein localization to lysosome (GO:0061462)	2018-07-31	0.428643	0.872805	0.516101	1	-0.414954	0.35152	SCARB2;AP3M1;KPTN;LAMTOR4;SORL1;C12ORF66;RAB7A
regulation of actin filament length (GO:0030832)	2018-03-11	0.382432	0.854548	0.460145	1	-0.362156	0.348105	WAS;BRK1;ARHGAP35
insulin metabolic process (GO:1901142)	2018-02-09	0.563687	0.973718	0.603269	1	-0.60277	0.345542	ERN1;CPD
regulation of bile acid biosynthetic process (GO:0070857)	2018-02-10	0.6241	1	0.652437	1	-0.729078	0.34372	STARD4;NR1D1
chromosome organization (GO:0051276)	14/57	0.237533	0.676614	0.369314	1	-0.238797	0.343259	NUP133;PARP1;CETN2;DOT1L;H3F3A;NDC80;DDB2;DDB1;LATS1;COPS6;HHEX;COPS5;MSH3;CUL4B
amyloid-beta metabolic process (GO:0050435)	2018-03-15	0.601864	1	0.639272	1	-0.673631	0.342018	APH1A;PSENEN;APEH
cellular response to hexose stimulus (GO:0071331)	2018-05-22	0.456904	0.897505	0.530859	1	-0.433084	0.339226	ERN1;XBP1;TRA2B;PRKACA;SOX4
positive regulation of immune system process (GO:0002684)	2018-04-17	0.450935	0.889604	0.521302	1	-0.425162	0.338612	PIK3CD;LILRB2;PIK3CB;AQP3
negative regulation by host of viral process (GO:0044793)	2018-02-11	0.677804	1	0.696611	1	-0.869771	0.338252	VAPA;ZC3H12A
negative regulation of protein import into nucleus (GO:0042308)	2018-05-23	0.499092	0.908579	0.565421	1	-0.485348	0.3373	PARP10;MDFIC;SUFU;EMD;ANAPC2
phosphatidylethanolamine biosynthetic process (GO:0006646)	2018-04-16	0.401665	0.866614	0.480528	1	-0.369462	0.336999	CHKB;PCYT2;ETNK1;LPIN2
positive regulation of tyrosine phosphorylation of STAT protein (GO:0042531)	1954-12-01	0.393123	0.866614	0.504668	1	-0.359638	0.33577	LYN;SOCS3;CD40;ARL2BP;STAT3;IL18;OSM;HCLS1;PARP14;IL6R;PIBF1;CRLF1
negative regulation of telomere maintenance (GO:0032205)	2018-04-18	0.498802	0.908579	0.560478	1	-0.482598	0.335669	PARP1;TNKS2;ERCC1;TERF2IP
negative regulation of blood pressure (GO:0045776)	2018-03-14	0.551818	0.973718	0.598631	1	-0.563191	0.334838	SCPEP1;RNPEP;PRCP
protein retention in ER lumen (GO:0006621)	2018-02-07	0.423159	0.866614	0.489686	1	-0.386498	0.33239	ANKRD13C;PDIA3
protein hexamerization (GO:0034214)	2018-02-10	0.6241	1	0.652437	1	-0.703067	0.331458	LETM1;MAT2A
estrogen biosynthetic process (GO:0006703)	2018-02-09	0.563687	0.973718	0.603269	1	-0.57819	0.331451	HSD17B11;HSD17B8
negative regulation of androgen receptor signaling pathway (GO:0060766)	2018-04-13	0.252476	0.698283	0.351888	0.981426	-0.24036	0.330841	HDAC1;FOXH1;PIAS2;FOXP1
negative regulation of cytokine-mediated signaling pathway (GO:0001960)	1941-09-01	0.437749	0.879333	0.531565	1	-0.399715	0.330208	CNOT7;GSTP1;MUL1;PADI2;STAP1;CARD16;PARP14;RFFL;PTPN2
negative regulation of innate immune response (GO:0045824)	2018-05-21	0.413762	0.866614	0.49511	1	-0.372594	0.328801	CNOT7;RPS19;MUL1;TRAFD1;PTPN2
[truncated: 1,950 more rows]

## Sheet: Table S4
Supplementary Table S4. Enriched pathways in Module M1
[truncated: 2,794 more rows]

## Sheet: Table S5
Supplementary Table S5. Top 10 DEGs in 2nd HR vaccinees vs 2nd NR+LR vaccinees
[truncated: 1,083 more rows]

## Sheet: Table S6
Supplementary Table S6. Top 10 DEGs in 3rd HR vaccinees vs 3rd NR+LR vaccinees
[truncated: 417 more rows]

[truncated: 8 more sheets: Table S7, Table S8, Table S9, Table S10, Table S11, Table S12, Table S13, Table S14]
